# Supplementary material for: Syntheses and crystal structures of 2-methyl-1,1,2,3,3-penta­phenyl-2-sila­propane and 2-methyl-1,1,3,3-tetra­phenyl-2-silapropan-2-ol
Source: Acta Crystallogr E Crystallogr Commun. 2019 Aug 23;75(Pt 9):1339–43. doi: 10.1107/S2056989019011265 (PMC6727049; doi:10.1107/S2056989019011265)
Supplement: Supplementary file 1 [file e-75-01339-sup1.cif]

##############################################################################
#                                                                            #
# This CIF contains the data in a paper accepted for publication in          #
# Acta Crystallographica Section E. It conforms to the requirements of       #
# Notes for Authors for Acta Crystallographica Section E, and has been       #
# peer reviewed under the auspices of the IUCr Commission on Journals.       #
#                                                                            #
# Full details of the Crystallographic Information File format               #
# are given in the paper "The Crystallographic Information File (CIF):       #
# a New Standard Archive File for Crystallography" by S. R. Hall, F. H.      #
# Allen and I. D. Brown [Acta Cryst. (1991), A47, 655-685].                  #
#                                                                            #
# The current version of the core CIF dictionary is obtainable from          #
# ftp://ftp.iucr.org/pub/cif_core.dic.                                       #
#                                                                            #
# Software is freely available for graphical display of the structure(s)     #
# in this CIF. For information consult the CIF software page                 #
# http://www.iucr.org/resources/cif/software.                                #
#                                                                            #
# This file may be used for bona fide research purposes within the           #
# scientific community so long as proper attribution is given to the journal # 
# article from which it was obtained.                                        #
#                                                                            #
##############################################################################
data_Global
_audit_creation_method
;
Olex2 1.2
(compiled May 18 2018 14:05:52 for OlexSys, GUI svn.r5506)
;
_journal_date_recd_electronic     2019-08-09
_journal_date_accepted     2019-08-12
_journal_name_full     'Acta Crystallographica, Section E'
_journal_year     2019
_journal_volume     75
_journal_issue      9
_journal_page_first     1339
_journal_page_last     1343
_journal_paper_category     GO
_journal_paper_doi     10.1107/S2056989019011265
_journal_coeditor_code     SU5509
_publ_contact_author_name     'William R. Winchester III'
_publ_contact_author_address
;
Department of Chemistry
Grand Valley State University
1 Campus Dr.
Allendale, MI 49401, USA
;
_publ_contact_author_email     'winchesr@gvsu.edu'
_publ_contact_author_fax     '1-616-331-3230'
_publ_contact_author_phone     '1-616-331-2387'
_publ_section_title
;
Syntheses and crystal structures of 2-methyl-1,1,2,3,3-pentaphenyl-2-silapropane
and 2-methyl-1,1,3,3-tetraphenyl-2-silapropan-2-ol
;
loop_
    _publ_author_name
    _publ_author_footnote
    _publ_author_address
    'Williams, Alexandra' .
;
Department of Chemistry
Grand Valley State University
1 Campus Dr.
Allendale, MI 49401,
USA
;
    'Brown, Michelle' .
;
Department of Chemistry
Grand Valley State University
1 Campus Dr.
Allendale, MI 49401,
USA
;
    'Staples, Richard J.' .
;
Center for Crystallographic Research
Michigan State University
Department of Chemistry and Chemical Biology
East Lansing, MI 48824, USA
;
    'Biros, Shannon M.' .
;
Department of Chemistry
Grand Valley State University
1 Campus Dr.
Allendale, MI 49401,
USA
;
    'Winchester, William R.' .
;
Department of Chemistry
Grand Valley State University
1 Campus Dr.
Allendale, MI 49401,
USA
;
_publ_section_synopsis
;
The structures of two sterically hindered silicon compounds feature
intermolecular C---H...\p interactions in the solid state. The silapropan-2-ol
compound also features an intermolecular O---H...\p interaction.
;
data_II
_audit_creation_method
;
Olex2 1.2
(compiled May 18 2018 14:05:52 for OlexSys, GUI svn.r5506)
;
_journal_date_recd_electronic     2019-08-09
_journal_date_accepted     2019-08-12
_journal_name_full     'Acta Crystallographica, Section E'
_journal_year     2019
_journal_volume     75
_journal_issue      9
_journal_page_first     1339
_journal_page_last     1343
_journal_paper_category     GO
_journal_paper_doi     10.1107/S2056989019011265
_journal_coeditor_code     SU5509
_chemical_name_systematic
;
2-Methyl-1,1,3,3-tetraphenyl-2-silapropan-2-ol
;
_chemical_name_common     ?
_chemical_formula_moiety     'C27 H26 O Si'
_chemical_formula_sum     'C27 H26 O Si'
_chemical_formula_iupac     'C27 H26 O Si'
_chemical_formula_weight     394.57
_chemical_melting_point     ?
_space_group_crystal_system     monoclinic
_space_group_name_H-M_alt     'P 21/c'
_space_group_name_Hall     '-P 2ybc'
loop_
    _space_group_symop_operation_xyz
    'x, y, z'
    '-x, y+1/2, -z+1/2'
    '-x, -y, -z'
    'x, -y-1/2, z-1/2'
_cell_length_a     11.8576(5)
_cell_length_b     13.2995(6)
_cell_length_c     14.3948(6)
_cell_angle_alpha     90
_cell_angle_beta     110.363(3)
_cell_angle_gamma     90
_cell_volume     2128.20(16)
_cell_formula_units_Z     4
_cell_measurement_reflns_used     1512
_cell_measurement_theta_min     3.977
_cell_measurement_theta_max     71.618
_cell_measurement_temperature     173(2)
_exptl_crystal_description     'block'
_exptl_crystal_colour     colourless
_exptl_crystal_size_max     0.098
_exptl_crystal_size_mid     0.09
_exptl_crystal_size_min     0.08
_exptl_crystal_density_diffrn     1.231
_exptl_crystal_density_meas     ?
_exptl_crystal_density_method     ?
_exptl_crystal_F_000     840
_exptl_absorpt_coefficient_mu     1.075
_exptl_absorpt_correction_type     multi-scan
_exptl_absorpt_process_details
;
(SADABS; Bruker, 2013
;
_exptl_absorpt_correction_T_min     0.6243
_exptl_absorpt_correction_T_max     0.7536
_diffrn_ambient_temperature     173.0
_diffrn_source     ?
_diffrn_radiation_type     CuK\a
_diffrn_radiation_wavelength     1.54178
_diffrn_measurement_device_type     'Bruker APEXII CCD'
_diffrn_measurement_method     '\f and \w scans'
_diffrn_detector_area_resol_mean     ?
_diffrn_reflns_number     11901
_diffrn_reflns_av_R_equivalents     0.0960
_diffrn_reflns_av_unetI/netI     0.0879
_diffrn_reflns_theta_min     3.976
_diffrn_reflns_theta_max     72.102
_diffrn_reflns_theta_full     67.679
_diffrn_measured_fraction_theta_max     0.981
_diffrn_measured_fraction_theta_full     0.990
_diffrn_reflns_limit_h_min     -14
_diffrn_reflns_limit_h_max     14
_diffrn_reflns_limit_k_min     -14
_diffrn_reflns_limit_k_max     16
_diffrn_reflns_limit_l_min     -17
_diffrn_reflns_limit_l_max     16
_diffrn_standards_number     0
_refine_special_details     ?
_reflns_number_total     4113
_reflns_number_gt     2414
_reflns_threshold_expression     'I > 2\s(I)'
_refine_ls_structure_factor_coef     Fsqd
_refine_ls_matrix_type     full
_refine_ls_R_factor_all     0.1175
_refine_ls_R_factor_gt     0.0616
_refine_ls_wR_factor_gt     0.1417
_refine_ls_wR_factor_ref     0.1705
_refine_ls_goodness_of_fit_ref     0.973
_refine_ls_restrained_S_all     0.973
_refine_ls_number_reflns     4113
_refine_ls_number_parameters     267
_refine_ls_number_restraints     0
_refine_ls_hydrogen_treatment     mixed
_refine_ls_weighting_scheme     calc
_refine_ls_weighting_details
                      'w=1/[\s^2^(Fo^2^)+(0.0793P)^2^] where P=(Fo^2^+2Fc^2^)/3'
_atom_sites_solution_hydrogens     mixed
_atom_sites_solution_primary     direct
_atom_sites_solution_secondary     difmap
_refine_ls_shift/su_max     0.001
_refine_ls_shift/su_mean     0.000
_refine_diff_density_max     0.287
_refine_diff_density_min     -0.355
_refine_ls_extinction_method     none
_refine_ls_extinction_coef     .
loop_
    _atom_type_symbol
    _atom_type_description
    _atom_type_scat_dispersion_real
    _atom_type_scat_dispersion_imag
    _atom_type_scat_source
    'C' 'C' 0.0181 0.0091
                         'International Tables Vol C Tables 4.2.6.8 and 6.1.1.4'
    'H' 'H' 0.0000 0.0000
                         'International Tables Vol C Tables 4.2.6.8 and 6.1.1.4'
    'O' 'O' 0.0492 0.0322
                         'International Tables Vol C Tables 4.2.6.8 and 6.1.1.4'
    'Si' 'Si' 0.2541 0.3302
                         'International Tables Vol C Tables 4.2.6.8 and 6.1.1.4'
_computing_data_collection
;
APEX2 (Bruker, 2013)
;
_computing_cell_refinement
;
SAINT (Bruker, 2013)
;
_computing_data_reduction
;
SAINT (Bruker, 2013)
;
_computing_structure_solution
;
SHELXS (Sheldrick, 2008)
;
_computing_structure_refinement
;
SHELXL (Sheldrick, 2015)
;
_computing_molecular_graphics
;
<i>OLEX2</i> (Dolomanov <i>et al.</i>,  2009; Bourhis <i>et al.</i>,
2015)
;
_computing_publication_material
;
CrystalMaker (Palmer, 2007)
;
loop_
    _atom_site_type_symbol
    _atom_site_label
    _atom_site_fract_x
    _atom_site_fract_y
    _atom_site_fract_z
    _atom_site_U_iso_or_equiv
    _atom_site_adp_type
    _atom_site_calc_flag
    _atom_site_occupancy
    _atom_site_disorder_assembly
    _atom_site_disorder_group
    Si Si1 0.37978(7) 0.60730(7) 0.11066(6) 0.0322(2) Uani d 1 . .
    O O1 0.4586(2) 0.5078(2) 0.0982(2) 0.0478(7) Uani d 1 . .
    H H1 0.525(6) 0.511(5) 0.125(5) 0.14(3) Uiso d 1 . .
    C C1 0.4582(3) 0.7247(3) 0.1046(3) 0.0496(10) Uani d 1 . .
    H H1A 0.538510 0.722512 0.152061 0.074 Uiso calc 1 . .
    H H1B 0.415753 0.780473 0.119230 0.074 Uiso calc 1 . .
    H H1C 0.461428 0.732630 0.039250 0.074 Uiso calc 1 . .
    C C2 0.2251(3) 0.5965(3) 0.0102(2) 0.0311(7) Uani d 1 . .
    H H2 0.186321 0.541154 0.032661 0.037 Uiso calc 1 . .
    C C3 0.3493(3) 0.6018(3) 0.2320(2) 0.0305(7) Uani d 1 . .
    H H3 0.304983 0.663543 0.233789 0.037 Uiso calc 1 . .
    C C4 0.2310(3) 0.5599(3) -0.0879(2) 0.0314(7) Uani d 1 . .
    C C5 0.2221(3) 0.4579(3) -0.1059(3) 0.0465(9) Uani d 1 . .
    H H5 0.212646 0.415105 -0.058001 0.056 Uiso calc 1 . .
    C C6 0.2269(4) 0.4173(3) -0.1928(3) 0.0597(12) Uani d 1 . .
    H H6 0.220922 0.348044 -0.202343 0.072 Uiso calc 1 . .
    C C7 0.2403(4) 0.4783(4) -0.2651(3) 0.0594(12) Uani d 1 . .
    H H7 0.242726 0.451111 -0.323899 0.071 Uiso calc 1 . .
    C C8 0.2500(4) 0.5796(4) -0.2490(3) 0.0558(11) Uani d 1 . .
    H H8 0.259536 0.621704 -0.297355 0.067 Uiso calc 1 . .
    C C9 0.2457(3) 0.6210(3) -0.1611(3) 0.0446(9) Uani d 1 . .
    H H9 0.252840 0.690203 -0.151519 0.054 Uiso calc 1 . .
    C C10 0.1461(3) 0.6868(3) 0.0079(2) 0.0318(7) Uani d 1 . .
    C C11 0.1675(3) 0.7822(3) -0.0220(3) 0.0402(8) Uani d 1 . .
    H H11 0.233780 0.792719 -0.041198 0.048 Uiso calc 1 . .
    C C12 0.0917(3) 0.8616(3) -0.0236(3) 0.0478(9) Uani d 1 . .
    H H12 0.106084 0.924134 -0.046117 0.057 Uiso calc 1 . .
    C C13 -0.0053(3) 0.8494(3) 0.0078(3) 0.0495(10) Uani d 1 . .
    H H13 -0.055857 0.903091 0.006978 0.059 Uiso calc 1 . .
    C C14 -0.0253(3) 0.7557(3) 0.0404(3) 0.0463(9) Uani d 1 . .
    H H14 -0.089227 0.746580 0.062864 0.056 Uiso calc 1 . .
    C C15 0.0485(3) 0.6755(3) 0.0402(2) 0.0379(8) Uani d 1 . .
    H H15 0.032870 0.612895 0.061775 0.046 Uiso calc 1 . .
    C C16 0.4654(3) 0.6075(3) 0.3226(2) 0.0330(7) Uani d 1 . .
    C C17 0.5172(3) 0.7002(3) 0.3555(3) 0.0417(9) Uani d 1 . .
    H H17 0.482228 0.758048 0.321262 0.050 Uiso calc 1 . .
    C C18 0.6206(3) 0.7080(3) 0.4391(3) 0.0517(10) Uani d 1 . .
    H H18 0.655291 0.770730 0.459002 0.062 Uiso calc 1 . .
    C C19 0.6718(3) 0.6238(3) 0.4923(3) 0.0483(10) Uani d 1 . .
    H H19 0.739662 0.629258 0.549267 0.058 Uiso calc 1 . .
    C C20 0.6213(3) 0.5311(3) 0.4603(3) 0.0485(10) Uani d 1 . .
    H H20 0.656040 0.473577 0.495283 0.058 Uiso calc 1 . .
    C C21 0.5185(3) 0.5229(3) 0.3757(3) 0.0402(8) Uani d 1 . .
    H H21 0.485335 0.459927 0.354838 0.048 Uiso calc 1 . .
    C C22 0.2661(3) 0.5165(3) 0.2345(2) 0.0330(7) Uani d 1 . .
    C C23 0.1654(3) 0.5350(3) 0.2610(2) 0.0401(8) Uani d 1 . .
    H H23 0.151976 0.599365 0.280198 0.048 Uiso calc 1 . .
    C C24 0.0848(3) 0.4581(3) 0.2589(3) 0.0503(10) Uani d 1 . .
    H H24 0.018734 0.471259 0.277708 0.060 Uiso calc 1 . .
    C C25 0.1022(3) 0.3627(3) 0.2294(3) 0.0507(11) Uani d 1 . .
    H H25 0.047234 0.311931 0.226694 0.061 Uiso calc 1 . .
    C C26 0.2021(4) 0.3430(3) 0.2038(3) 0.0459(9) Uani d 1 . .
    H H26 0.214929 0.278564 0.184382 0.055 Uiso calc 1 . .
    C C27 0.2826(3) 0.4188(3) 0.2069(2) 0.0401(8) Uani d 1 . .
    H H27 0.349762 0.404301 0.190084 0.048 Uiso calc 1 . .
loop_
    _atom_site_aniso_label
    _atom_site_aniso_U_11
    _atom_site_aniso_U_22
    _atom_site_aniso_U_33
    _atom_site_aniso_U_12
    _atom_site_aniso_U_13
    _atom_site_aniso_U_23
    Si1 0.0319(4) 0.0348(5) 0.0275(4) 0.0005(4) 0.0074(3) 0.0024(4)
    O1 0.0406(14) 0.0544(18) 0.0440(15) 0.0134(13) 0.0092(12) -0.0039(13)
    C1 0.056(2) 0.052(3) 0.0361(19) -0.0172(19) 0.0088(17) 0.0081(19)
    C2 0.0329(15) 0.0312(18) 0.0273(15) -0.0035(14) 0.0080(12) 0.0031(15)
    C3 0.0369(15) 0.0296(17) 0.0250(15) 0.0011(14) 0.0109(13) -0.0004(14)
    C4 0.0295(14) 0.0357(19) 0.0259(15) 0.0000(14) 0.0057(12) -0.0012(15)
    C5 0.057(2) 0.038(2) 0.044(2) 0.0052(18) 0.0170(18) -0.0050(18)
    C6 0.064(3) 0.048(3) 0.065(3) 0.000(2) 0.020(2) -0.020(2)
    C7 0.051(2) 0.075(3) 0.052(2) -0.009(2) 0.018(2) -0.030(3)
    C8 0.061(2) 0.074(3) 0.036(2) -0.016(2) 0.0224(18) -0.008(2)
    C9 0.056(2) 0.043(2) 0.0346(18) -0.0080(18) 0.0161(16) -0.0049(18)
    C10 0.0341(15) 0.0340(19) 0.0224(15) 0.0024(14) 0.0035(12) 0.0004(14)
    C11 0.0462(18) 0.034(2) 0.043(2) 0.0005(16) 0.0191(16) 0.0010(17)
    C12 0.057(2) 0.033(2) 0.053(2) 0.0039(17) 0.0201(19) 0.0022(19)
    C13 0.053(2) 0.040(2) 0.052(2) 0.0144(18) 0.0137(19) -0.0072(19)
    C14 0.0429(19) 0.051(3) 0.047(2) 0.0037(17) 0.0176(17) -0.0020(19)
    C15 0.0401(17) 0.036(2) 0.0361(18) 0.0022(15) 0.0110(14) 0.0023(16)
    C16 0.0344(15) 0.042(2) 0.0239(14) 0.0003(15) 0.0117(12) 0.0022(15)
    C17 0.0471(19) 0.039(2) 0.0362(18) -0.0033(16) 0.0111(15) -0.0015(17)
    C18 0.052(2) 0.060(3) 0.038(2) -0.018(2) 0.0100(17) -0.009(2)
    C19 0.0381(17) 0.073(3) 0.0287(17) -0.0061(19) 0.0054(14) 0.001(2)
    C20 0.0407(18) 0.063(3) 0.0373(19) 0.0030(19) 0.0075(16) 0.012(2)
    C21 0.0386(17) 0.043(2) 0.0353(18) -0.0004(16) 0.0085(15) 0.0046(17)
    C22 0.0366(16) 0.0341(19) 0.0239(15) -0.0030(14) 0.0051(13) 0.0058(15)
    C23 0.0424(18) 0.045(2) 0.0290(17) 0.0017(16) 0.0072(14) 0.0034(16)
    C24 0.0377(18) 0.070(3) 0.039(2) -0.0073(19) 0.0075(16) 0.009(2)
    C25 0.052(2) 0.052(3) 0.0356(19) -0.0222(19) -0.0008(17) 0.0107(18)
    C26 0.063(2) 0.033(2) 0.0337(18) -0.0076(18) 0.0068(17) 0.0041(17)
    C27 0.0480(19) 0.037(2) 0.0341(18) 0.0006(16) 0.0128(15) 0.0073(16)
_geom_special_details
;
 All esds (except the esd in the dihedral angle between two l.s. planes)
 are estimated using the full covariance matrix.  The cell esds are taken
 into account individually in the estimation of esds in distances, angles
 and torsion angles; correlations between esds in cell parameters are only
 used when they are defined by crystal symmetry.  An approximate (isotropic)
 treatment of cell esds is used for estimating esds involving l.s. planes.
;
loop_
    _geom_bond_atom_site_label_1
    _geom_bond_atom_site_label_2
    _geom_bond_site_symmetry_2
    _geom_bond_distance
    _geom_bond_publ_flag
    Si1 O1 . 1.666(3) ?
    Si1 C1 . 1.835(4) ?
    Si1 C2 . 1.905(3) ?
    Si1 C3 . 1.904(3) ?
    O1 H1 . 0.75(6) ?
    C1 H1A . 0.9600 ?
    C1 H1B . 0.9600 ?
    C1 H1C . 0.9600 ?
    C2 H2 . 0.9800 ?
    C2 C4 . 1.518(4) ?
    C2 C10 . 1.517(4) ?
    C3 H3 . 0.9800 ?
    C3 C16 . 1.533(4) ?
    C3 C22 . 1.513(4) ?
    C4 C5 . 1.378(5) ?
    C4 C9 . 1.389(5) ?
    C5 H5 . 0.9300 ?
    C5 C6 . 1.382(5) ?
    C6 H6 . 0.9300 ?
    C6 C7 . 1.372(6) ?
    C7 H7 . 0.9300 ?
    C7 C8 . 1.366(6) ?
    C8 H8 . 0.9300 ?
    C8 C9 . 1.397(5) ?
    C9 H9 . 0.9300 ?
    C10 C11 . 1.391(5) ?
    C10 C15 . 1.397(4) ?
    C11 H11 . 0.9300 ?
    C11 C12 . 1.381(5) ?
    C12 H12 . 0.9300 ?
    C12 C13 . 1.384(5) ?
    C13 H13 . 0.9300 ?
    C13 C14 . 1.380(5) ?
    C14 H14 . 0.9300 ?
    C14 C15 . 1.380(5) ?
    C15 H15 . 0.9300 ?
    C16 C17 . 1.385(5) ?
    C16 C21 . 1.383(5) ?
    C17 H17 . 0.9300 ?
    C17 C18 . 1.391(5) ?
    C18 H18 . 0.9300 ?
    C18 C19 . 1.374(5) ?
    C19 H19 . 0.9300 ?
    C19 C20 . 1.378(6) ?
    C20 H20 . 0.9300 ?
    C20 C21 . 1.396(5) ?
    C21 H21 . 0.9300 ?
    C22 C23 . 1.396(5) ?
    C22 C27 . 1.392(5) ?
    C23 H23 . 0.9300 ?
    C23 C24 . 1.394(5) ?
    C24 H24 . 0.9300 ?
    C24 C25 . 1.376(6) ?
    C25 H25 . 0.9300 ?
    C25 C26 . 1.383(6) ?
    C26 H26 . 0.9300 ?
    C26 C27 . 1.378(5) ?
    C27 H27 . 0.9300 ?
loop_
    _geom_angle_atom_site_label_1
    _geom_angle_atom_site_label_2
    _geom_angle_atom_site_label_3
    _geom_angle_site_symmetry_1
    _geom_angle_site_symmetry_3
    _geom_angle
    _geom_angle_publ_flag
    O1 Si1 C1 . . 111.00(17) ?
    O1 Si1 C2 . . 106.65(15) ?
    O1 Si1 C3 . . 111.15(15) ?
    C1 Si1 C2 . . 113.46(16) ?
    C1 Si1 C3 . . 109.71(16) ?
    C3 Si1 C2 . . 104.69(14) ?
    Si1 O1 H1 . . 116(5) ?
    Si1 C1 H1A . . 109.5 ?
    Si1 C1 H1B . . 109.5 ?
    Si1 C1 H1C . . 109.5 ?
    H1A C1 H1B . . 109.5 ?
    H1A C1 H1C . . 109.5 ?
    H1B C1 H1C . . 109.5 ?
    Si1 C2 H2 . . 104.2 ?
    C4 C2 Si1 . . 112.7(2) ?
    C4 C2 H2 . . 104.2 ?
    C10 C2 Si1 . . 112.4(2) ?
    C10 C2 H2 . . 104.2 ?
    C10 C2 C4 . . 117.5(3) ?
    Si1 C3 H3 . . 105.5 ?
    C16 C3 Si1 . . 112.2(2) ?
    C16 C3 H3 . . 105.5 ?
    C22 C3 Si1 . . 112.6(2) ?
    C22 C3 H3 . . 105.5 ?
    C22 C3 C16 . . 114.6(3) ?
    C5 C4 C2 . . 117.7(3) ?
    C5 C4 C9 . . 117.1(3) ?
    C9 C4 C2 . . 125.2(3) ?
    C4 C5 H5 . . 119.0 ?
    C4 C5 C6 . . 122.0(4) ?
    C6 C5 H5 . . 119.0 ?
    C5 C6 H6 . . 119.7 ?
    C7 C6 C5 . . 120.5(4) ?
    C7 C6 H6 . . 119.7 ?
    C6 C7 H7 . . 120.6 ?
    C8 C7 C6 . . 118.7(4) ?
    C8 C7 H7 . . 120.6 ?
    C7 C8 H8 . . 119.5 ?
    C7 C8 C9 . . 121.0(4) ?
    C9 C8 H8 . . 119.5 ?
    C4 C9 C8 . . 120.7(4) ?
    C4 C9 H9 . . 119.7 ?
    C8 C9 H9 . . 119.7 ?
    C11 C10 C2 . . 123.5(3) ?
    C11 C10 C15 . . 117.5(3) ?
    C15 C10 C2 . . 119.0(3) ?
    C10 C11 H11 . . 119.5 ?
    C12 C11 C10 . . 121.0(3) ?
    C12 C11 H11 . . 119.5 ?
    C11 C12 H12 . . 119.5 ?
    C11 C12 C13 . . 121.0(4) ?
    C13 C12 H12 . . 119.5 ?
    C12 C13 H13 . . 120.7 ?
    C14 C13 C12 . . 118.5(4) ?
    C14 C13 H13 . . 120.7 ?
    C13 C14 H14 . . 119.6 ?
    C15 C14 C13 . . 120.8(4) ?
    C15 C14 H14 . . 119.6 ?
    C10 C15 H15 . . 119.4 ?
    C14 C15 C10 . . 121.1(3) ?
    C14 C15 H15 . . 119.4 ?
    C17 C16 C3 . . 119.7(3) ?
    C21 C16 C3 . . 122.1(3) ?
    C21 C16 C17 . . 118.2(3) ?
    C16 C17 H17 . . 119.5 ?
    C16 C17 C18 . . 121.0(4) ?
    C18 C17 H17 . . 119.5 ?
    C17 C18 H18 . . 119.8 ?
    C19 C18 C17 . . 120.5(4) ?
    C19 C18 H18 . . 119.8 ?
    C18 C19 H19 . . 120.5 ?
    C18 C19 C20 . . 119.1(3) ?
    C20 C19 H19 . . 120.5 ?
    C19 C20 H20 . . 119.7 ?
    C19 C20 C21 . . 120.5(4) ?
    C21 C20 H20 . . 119.7 ?
    C16 C21 C20 . . 120.7(4) ?
    C16 C21 H21 . . 119.7 ?
    C20 C21 H21 . . 119.7 ?
    C23 C22 C3 . . 120.1(3) ?
    C27 C22 C3 . . 122.4(3) ?
    C27 C22 C23 . . 117.5(3) ?
    C22 C23 H23 . . 119.7 ?
    C24 C23 C22 . . 120.7(4) ?
    C24 C23 H23 . . 119.7 ?
    C23 C24 H24 . . 119.7 ?
    C25 C24 C23 . . 120.5(4) ?
    C25 C24 H24 . . 119.7 ?
    C24 C25 H25 . . 120.3 ?
    C24 C25 C26 . . 119.5(4) ?
    C26 C25 H25 . . 120.3 ?
    C25 C26 H26 . . 120.0 ?
    C27 C26 C25 . . 120.0(4) ?
    C27 C26 H26 . . 120.0 ?
    C22 C27 H27 . . 119.1 ?
    C26 C27 C22 . . 121.9(4) ?
    C26 C27 H27 . . 119.1 ?
loop_
    _geom_hbond_atom_site_label_D
    _geom_hbond_atom_site_label_H
    _geom_hbond_atom_site_label_A
    _geom_hbond_site_symmetry_A
    _geom_hbond_distance_DH
    _geom_hbond_distance_HA
    _geom_hbond_distance_DA
    _geom_hbond_angle_DHA
    C27 H27 O1 1_555 0.93 2.55 3.237(4) 131
    O1 H1 Cg1 3_665 0.75(8) 2.70(7) 3.416(3) 162(7)
    C24 H24 Cg1 3_565 0.93 2.86 3.582(4) 135
_shelx_space_group_comment
;
The symmetry employed for this shelxl refinement is uniquely defined
by the following loop, which should always be used as a source of
symmetry information in preference to the above space-group names.
They are only intended as comments.
;
_shelx_estimated_absorpt_T_min     0.902
_shelx_estimated_absorpt_T_max     0.919
_shelx_hkl_file
;
  -1   0   0   41.72    0.90
  -1   0   0   40.53    0.80
  -2   0   0   64.50    1.35
  -2   0   0   64.19    1.60
  -3   0   0   49.79    1.69
  -3   0   0   48.32    1.41
  -4   0   0  128.73    3.20
  -4   0   0  127.33    2.61
  -5   0   0   23.47    1.62
  -5   0   0   24.97    1.25
  -6   0   0    7.56    0.86
  -6   0   0    6.58    1.10
  -7   0   0   71.12    2.18
  -8   0   0   64.09    1.96
   9   0   0    0.67    0.69
  -9   0   0   -0.29    0.46
  -9   0   0    0.77    0.91
  -9   0   0    0.23    0.94
 -10   0   0    3.76    0.68
 -10   0   0    3.63    1.12
 -10   0   0    2.41    1.06
  10   0   0    2.96    0.96
 -11   0   0    5.49    1.24
 -11   0   0    3.60    1.20
  11   0   0    4.51    0.93
 -12   0   0    2.81    0.96
  12   0   0    2.22    0.44
 -12   0   0    3.94    1.02
  13   0   0   15.77    1.28
 -13   0   0   13.91    1.19
 -13   0   0   18.82    1.36
  -1  -1   0   50.28    1.11
  -1  -1   0   48.73    0.89
  -1   1   0   47.87    0.96
   1   1   0   48.92    1.11
  -2  -1   0    1.88    0.35
  -2  -1   0    1.94    0.47
  -2   1   0    1.85    0.37
   2   1   0    2.37    0.47
  -3  -1   0    8.77    0.95
  -3  -1   0    8.28    0.72
   3   1   0    7.61    0.92
  -3   1   0    7.47    0.72
  -4  -1   0   33.05    1.61
  -4  -1   0   32.94    1.20
  -4   1   0   34.94    1.39
  -4   1   0   34.90    1.68
  -5  -1   0    0.06    0.61
  -5  -1   0    0.00    0.43
  -5   1   0    0.94    0.60
  -5   1   0   -0.16    0.62
  -6  -1   0    0.80    0.45
   6   1   0   -0.32    0.56
  -6   1   0    0.62    0.50
  -7  -1   0    1.22    0.47
  -7   1   0    0.82    0.53
  -8   1   0    0.18    0.60
  -9  -1   0    5.50    0.73
  -9  -1   0    6.45    1.39
  -9  -1   0    6.71    1.33
   9  -1   0    5.38    0.96
  -9   1   0    7.21    1.32
   9   1   0    3.47    0.93
  -9   1   0    6.97    1.03
  -9   1   0    6.81    1.29
  10  -1   0    3.75    0.95
 -10  -1   0    4.65    0.68
 -10  -1   0    3.48    0.85
 -10  -1   0    3.43    1.12
 -10   1   0    2.15    0.65
 -10   1   0    3.15    1.25
  10   1   0    3.60    0.91
 -10   1   0    2.74    1.05
 -11  -1   0    3.72    0.97
 -11  -1   0    4.07    1.17
  11  -1   0    1.31    0.63
 -11   1   0    3.01    1.11
 -11   1   0    2.15    0.99
  11   1   0    2.46    0.87
 -11   1   0    2.41    0.42
 -12  -1   0    2.26    0.76
 -12  -1   0    2.42    0.71
 -12   1   0    1.25    0.85
  12   1   0    1.95    0.51
 -12   1   0    1.16    0.75
  13  -1   0    2.09    0.73
 -13  -1   0    0.57    0.65
 -13  -1   0   -0.10    0.39
 -13   1   0    2.02    0.76
   0   2   0  191.31    2.60
  -1  -2   0   69.52    1.09
  -1   2   0   64.50    1.30
  -2  -2   0  230.43    3.41
   2   2   0  227.20    4.00
  -2   2   0  230.42    3.72
  -3  -2   0    6.45    0.88
  -3  -2   0    5.87    0.57
   3   2   0    6.29    0.85
  -3   2   0    5.35    0.67
  -4  -2   0   40.56    1.74
  -4  -2   0   40.15    1.16
  -4   2   0   38.98    1.44
   4   2   0   36.68    1.69
  -5  -2   0    1.14    0.37
  -5  -2   0    1.11    0.65
   5   2   0    0.18    0.45
  -5   2   0    0.18    0.67
  -5   2   0    0.89    0.52
  -6  -2   0   42.46    1.24
   6   2   0   42.10    1.87
  -6   2   0   42.65    1.76
  -7   2   0   13.33    1.15
   7   2   0   11.89    1.32
  -8   2   0    8.63    1.24
  -9  -2   0    1.34    0.99
  -9  -2   0    1.60    0.97
  -9  -2   0    0.40    0.46
   9  -2   0    0.76    0.82
  -9   2   0    1.08    0.72
   9   2   0    1.81    0.88
  -9   2   0    0.92    0.94
  10  -2   0   -0.18    0.63
 -10  -2   0    0.74    0.97
 -10  -2   0    0.93    0.99
 -10   2   0    2.83    1.07
 -10   2   0   -0.14    0.58
  10   2   0    1.33    0.76
  11  -2   0    1.12    0.47
 -11  -2   0   -0.52    0.86
 -11  -2   0    0.55    0.90
 -11   2   0    1.75    1.04
 -11   2   0    0.22    0.41
  11   2   0    1.24    0.71
 -12  -2   0    0.60    0.78
  12  -2   0   -0.51    0.59
 -12  -2   0    0.53    0.62
 -12   2   0   -0.40    0.75
  12   2   0   -0.25    0.42
 -13  -2   0    1.61    0.52
 -13   2   0    1.56    0.76
  -1   3   0   22.80    0.79
  -2  -3   0   56.00    1.25
  -2   3   0   54.88    1.41
   2   3   0   57.12    1.68
   3   3   0    6.76    0.85
  -3   3   0    6.50    0.77
  -4   3   0   -0.06    0.46
   5   3   0   -0.41    0.49
  -5   3   0   -0.05    0.61
  -6   3   0   47.13    2.00
   6   3   0   42.85    1.87
   7   3   0   11.66    1.24
  -7   3   0   13.83    1.38
  -8   3   0    0.38    0.74
  -9  -3   0   17.78    2.02
  -9  -3   0   19.01    1.94
   9  -3   0   16.99    1.23
  -9   3   0   16.08    1.07
  -9   3   0   22.16    1.53
  -9   3   0   17.85    1.81
   9   3   0   19.28    1.78
 -10  -3   0    1.61    1.04
  10  -3   0    1.50    0.55
 -10  -3   0    0.53    0.98
 -10   3   0    1.18    0.56
  10   3   0    1.24    0.79
 -10   3   0    0.83    0.93
  11  -3   0    2.33    0.99
 -11  -3   0    1.59    0.94
 -11  -3   0    3.48    1.12
 -11   3   0    2.48    0.57
  11   3   0    2.96    0.77
 -11   3   0    4.05    0.98
  12  -3   0   -0.84    0.71
 -12  -3   0    0.01    0.82
  12   3   0    0.56    0.47
 -12   3   0   -0.40    0.55
 -13  -3   0   -0.58    0.36
 -13   3   0   -0.26    0.42
  -1   4   0   30.04    1.01
  -1   4   0   30.05    0.87
  -2  -4   0   72.73    1.32
  -2   4   0   73.92    1.80
   2   4   0   71.69    2.06
  -3   4   0  101.80    2.38
  -4   4   0   41.58    1.58
   4   4   0   37.63    1.52
  -5   4   0    2.70    0.61
   5   4   0    3.50    0.75
   6   4   0    3.64    0.73
  -6   4   0    5.28    0.89
  -7   4   0   14.69    1.36
   7   4   0   12.47    1.42
  -8  -4   0    7.04    1.30
   9  -4   0    2.03    0.59
  -9  -4   0    0.24    0.88
  -9   4   0    3.25    0.62
  -9   4   0    2.01    0.74
  -9   4   0    2.26    1.03
   9   4   0    2.36    0.94
  10  -4   0    3.00    0.99
 -10  -4   0    4.07    1.27
  10   4   0    3.23    0.93
 -10   4   0    1.18    0.98
 -10   4   0    0.42    0.71
  11  -4   0   -0.81    0.78
 -11  -4   0    0.09    0.91
  11   4   0    0.03    0.65
 -11   4   0    0.03    0.62
 -11   4   0   -0.30    0.39
 -12  -4   0    1.42    0.82
  12   4   0   -0.20    0.46
 -12   4   0    0.23    0.57
 -13  -4   0   -0.17    0.49
 -13   4   0   -0.37    0.56
   0   5   0    0.41    0.32
  -1   5   0    1.58    0.42
  -2   5   0    1.22    0.45
  -3   5   0   20.71    1.19
   3   5   0   20.88    1.13
  -4   5   0   26.85    1.38
   4   5   0   24.94    1.37
  -5   5   0    7.63    1.05
   5   5   0    7.84    1.07
   6   5   0   10.79    1.27
  -6   5   0   12.34    1.30
  -7   5   0    6.53    1.03
   7   5   0    6.48    0.99
   8  -5   0   -0.35    0.54
  -8  -5   0    0.38    0.84
   8  -5   0    0.25    0.88
  -8   5   0   -0.61    0.67
  -8   5   0    0.29    0.90
  -8   5   0   -0.34    0.49
   9  -5   0    0.58    0.88
  -9  -5   0    0.32    0.91
  -9   5   0    1.01    0.68
  -9   5   0    0.06    0.53
  -9   5   0    0.34    0.84
   9   5   0    0.24    1.01
  10  -5   0   -0.14    0.73
 -10  -5   0    2.09    1.05
 -10   5   0    0.34    1.05
 -10   5   0    3.53    1.10
  10   5   0    0.32    0.80
 -10   5   0    1.00    0.59
 -11  -5   0    1.31    0.92
 -11   5   0    1.02    0.68
 -11   5   0    1.33    0.52
  11   5   0    1.65    0.71
 -12  -5   0    0.41    0.75
 -12   5   0    0.13    0.51
  12   5   0   -0.27    0.42
 -13  -5   0   -0.28    0.47
   2   6   0   38.23    1.46
  -2   6   0   38.49    1.55
  -3   6   0   16.23    1.09
   3   6   0   16.83    1.11
   4   6   0    0.85    0.50
  -4   6   0    0.92    0.56
   5   6   0    9.06    1.07
  -5   6   0   10.77    1.38
   6   6   0    3.48    0.88
  -6   6   0    3.09    0.86
   7   6   0    4.37    1.00
   8  -6   0    3.48    1.08
  -8  -6   0    1.04    0.96
  -8   6   0    2.95    0.94
  -8   6   0    3.58    0.71
  -9  -6   0   -0.21    0.61
   9  -6   0   -0.93    0.76
  -9   6   0    0.26    0.62
  -9   6   0   -0.70    0.82
  -9   6   0    0.21    0.57
 -10  -6   0   -0.24    0.65
  10   6   0   -0.15    0.77
 -10   6   0    0.54    0.98
 -10   6   0   -0.20    0.53
 -10   6   0   -0.18    0.79
 -11  -6   0    0.54    0.62
 -11   6   0    0.31    0.68
 -11   6   0   -0.43    0.38
 -11   6   0   -0.50    0.55
  11   6   0   -0.25    0.61
 -12  -6   0    0.33    0.63
 -12   6   0    1.00    0.70
  12   6   0    0.23    0.39
   1   7   0   28.35    1.34
   2   7   0   63.11    2.14
   3   7   0    8.09    1.10
  -3   7   0    8.31    1.04
  -4   7   0   16.35    1.34
   4   7   0   13.89    1.21
   5   7   0   -0.33    0.52
  -5   7   0    0.46    0.82
   6   7   0   20.80    1.61
  -6   7   0   21.60    1.69
   7  -7   0   15.98    1.88
  -7  -7   0   18.54    2.02
  -7   7   0   17.99    1.33
   7   7   0   19.82    1.58
   7   7   0   15.99    1.47
  -8  -7   0   16.86    2.07
   8  -7   0   16.02    1.79
  -8   7   0   16.02    1.66
  -8   7   0   16.54    1.22
  -9  -7   0    5.27    1.33
  -9   7   0    2.99    0.72
  -9   7   0    2.32    0.80
  -9   7   0    2.68    1.26
 -10  -7   0    8.24    1.43
  10   7   0    7.03    1.15
 -10   7   0    5.31    0.87
 -10   7   0    7.19    1.43
 -11  -7   0    5.72    0.95
  11   7   0    6.45    0.96
 -11   7   0    5.26    0.99
 -11   7   0    4.67    0.69
 -12  -7   0    0.22    0.38
  12   7   0    0.60    0.37
   1   8   0   11.93    1.13
   2   8   0   15.75    1.24
   3   8   0    8.69    1.13
   4   8   0    1.08    0.77
  -4   8   0    2.16    0.79
   5   8   0    1.94    0.87
  -5   8   0    0.37    0.73
   6  -8   0    1.68    0.86
   6   8   0   -0.29    0.61
   6   8   0    0.49    0.80
  -6   8   0    0.12    0.75
   7  -8   0   -0.38    0.78
   7   8   0   -0.44    0.58
   7   8   0   -0.07    0.63
  -7   8   0   -0.19    0.70
  -8   8   0    0.56    0.77
   8   8   0    0.10    0.58
  -8   8   0    0.65    0.69
  -9  -8   0    1.02    1.00
  -9   8   0    1.05    0.50
  -9   8   0    0.62    0.71
  -9   8   0    1.86    1.15
 -10  -8   0    0.93    0.90
 -10   8   0   -0.77    0.58
 -10   8   0   -0.05    0.56
  10   8   0   -0.06    0.74
 -11  -8   0    4.56    0.86
  11   8   0    5.52    0.73
 -11   8   0    6.01    1.15
   0   9   0   -0.25    0.60
   1   9   0    6.51    1.01
   2   9   0    1.00    0.64
   3   9   0    1.53    0.76
   4   9   0    0.18    0.68
   5  -9   0    1.16    0.90
   5   9   0    0.89    0.88
  -5   9   0    1.06    0.72
  -6   9   0    8.78    1.20
   6   9   0    6.35    1.10
   6   9   0    8.07    1.18
   7   9   0    0.35    0.86
   7   9   0    0.30    0.63
  -7   9   0    1.43    0.66
  -8   9   0    0.76    0.77
  -8   9   0    1.10    0.59
  -8   9   0   -0.42    1.06
  -9   9   0    0.99    0.69
   9   9   0    1.15    0.83
  -9   9   0    0.29    0.79
  -9   9   0    1.95    0.56
  10   9   0    0.95    0.50
 -10   9   0    2.00    0.57
 -10   9   0    2.24    1.02
 -11   9   0    1.66    0.81
  11   9   0    0.58    0.41
   0  10   0   21.38    1.75
  -1  10   0   62.62    2.57
   1  10   0   62.58    2.67
  -2  10   0   -1.05    0.61
   2  10   0    0.42    0.80
   3 -10   0    1.37    1.00
   3  10   0    1.61    1.08
   4 -10   0    3.92    1.08
  -4  10   0    3.45    0.94
   4  10   0    5.22    1.01
   5  10   0    0.59    0.78
  -5  10   0   -0.02    0.68
   5  10   0   -0.23    0.63
  -6  10   0    1.18    0.73
  -6  10   0    1.22    1.15
   6  10   0    0.61    0.59
   6  10   0   -0.20    0.66
  -7  10   0    1.41    0.73
   7  10   0    1.98    0.92
  -7  10   0   -0.31    1.04
  -8  10   0    6.70    1.44
  -8  10   0    5.82    1.03
  -8  10   0    4.67    0.75
  -9  10   0    4.83    0.83
  -9  10   0    3.97    1.02
   9  10   0    5.03    0.76
 -10  10   0    3.09    0.78
  10  10   0    2.39    0.48
   0 -11   0   -0.32    0.95
   0  11   0    0.33    1.12
   1 -11   0   14.57    1.86
   1  11   0   15.84    1.91
  -1  11   0   14.41    1.89
   2 -11   0    1.39    0.95
  -2  11   0    0.19    0.93
   2  11   0    0.16    0.99
   3 -11   0   -0.91    0.76
  -3  11   0   -0.69    0.90
  -3  11   0   -0.03    1.31
   3  11   0   -0.61    0.86
   4 -11   0    1.61    0.96
  -4  11   0    0.62    1.32
  -4  11   0    2.30    0.81
   4  11   0    0.87    0.87
   4  11   0    2.31    0.74
   5  11   0    0.81    0.84
  -5  11   0    2.12    0.79
  -5  11   0    2.74    1.23
  -5  11   0    0.36    1.59
   5  11   0    1.93    0.91
   6  11   0    0.30    0.77
  -6  11   0    2.50    0.79
   6  11   0    1.01    0.65
  -6  11   0    1.59    1.12
  -7  11   0    0.49    0.60
   7  11   0   -0.11    0.60
  -7  11   0   -0.66    0.75
  -7  11   0    1.08    1.13
  -8  11   0    2.20    0.50
  -8  11   0    3.13    0.97
   9  11   0    0.34    0.62
  -9  11   0   -0.33    0.89
 -10  11   0    1.27    0.62
  10  11   0    1.60    0.43
   0  12   0    2.51    1.38
   1 -12   0    1.74    1.05
   1  12   0    1.69    1.33
  -1  12   0   -0.26    0.90
  -1  12   0    0.31    1.66
   2 -12   0   -0.09    0.85
  -2  12   0   -0.13    1.69
   2  12   0    1.35    1.18
  -2  12   0    0.12    0.76
   3 -12   0    1.91    0.95
   3  12   0    2.02    1.22
  -3  12   0    1.35    0.98
   3  12   0    1.91    0.89
  -3  12   0    3.18    1.65
   4  12   0    7.37    1.24
  -4  12   0    7.33    1.17
  -4  12   0    9.32    2.22
   4  12   0    8.09    1.10
  -5  12   0   -0.09    1.03
  -5  12   0    0.50    0.70
   5  12   0    0.47    0.78
   5  12   0   -0.03    0.74
   6  12   0   -0.56    0.67
  -6  12   0   -0.64    0.71
  -6  12   0    0.58    1.05
   7  12   0    1.33    0.62
  -7  12   0    2.46    1.15
  -7  12   0    1.85    0.55
   8  12   0    0.02    0.43
  -8  12   0   -1.55    0.78
  -9  12   0    0.41    0.71
   9  12   0   -0.43    0.41
   0  13   0    0.55    0.67
   0  13   0    0.25    1.47
   1  13   0    3.08    0.80
  -1  13   0    2.99    1.72
   1  13   0    1.30    1.63
  -1  13   0   -0.06    0.83
   2 -13   0    4.76    1.21
  -2  13   0    6.08    1.86
  -2  13   0    5.44    1.07
   2  13   0    4.10    1.27
   2  13   0    4.01    0.89
  -3  13   0    3.88    0.89
   3  13   0    2.80    0.83
  -3  13   0    2.94    1.85
   3  13   0    0.78    0.91
   4  13   0    0.70    0.87
  -4  13   0    1.73    0.70
   4  13   0    1.11    0.67
  -5  13   0    1.55    0.68
   5  13   0    1.14    0.66
   6  13   0    0.09    0.56
  -6  13   0    0.55    0.50
  -7  13   0    0.75    0.36
  -7  13   0    0.67    0.76
  -8  13   0    0.12    0.58
   8  13   0   -0.38    0.41
  -8  13   0    0.30    0.65
   0  14   0    1.95    1.30
   0  14   0    5.60    0.88
  -1  14   0    1.87    0.73
   1  14   0    1.81    0.73
   2  14   0   -0.04    0.61
  -2  14   0    0.70    0.63
   3  14   0    2.46    0.77
  -3  14   0    2.14    0.71
   4  14   0    4.45    0.77
  -4  14   0    3.40    0.71
  -5  14   0    1.92    0.50
   5  14   0    2.91    0.63
   6  14   0   -0.02    0.39
  -6  14   0    0.44    0.34
  -7  14   0    1.69    0.70
   0  15   0    0.04    0.33
  -1  15   0    1.20    0.56
   1  15   0    1.24    0.58
  -2  15   0    1.37    0.87
  -2  15   0    1.66    0.53
   2  15   0    0.92    0.54
  -3  15   0    0.43    0.41
  -3  15   0    0.19    0.55
   3  15   0    0.64    0.36
  -4  15   0    0.89    0.77
  -4  15   0    0.20    0.40
   4  15   0   -0.30    0.38
  -5  15   0    0.45    0.48
   5  15   0    0.42    0.33
  -5  15   0    0.04    0.27
   0  16   0    3.51    0.48
   1  16   0    0.01    0.31
  -1  16   0    0.35    0.40
   2  16   0    0.01    0.29
  -2  16   0    0.36    0.30
   3  16   0   -0.26    0.31
 -13   0   1   -0.25    0.48
 -13   0   1    0.62    0.68
 -12   0   1   -0.97    0.79
 -12   0   1   -1.04    0.48
 -11   0   1    1.33    0.95
  11   0  -1   -0.28    0.60
 -11   0   1    0.15    0.44
 -11   0   1    0.54    0.65
 -10   0   1   -0.82    0.54
 -10   0   1   -0.21    0.87
  10   0  -1    0.66    0.78
 -10   0   1   -0.27    0.84
  -9   0   1   -0.43    0.76
  -9   0   1   -0.51    0.58
  -8   0   1   -0.43    0.48
  -7   0   1   -0.03    0.61
  -6   0   1    0.41    0.61
  -5   0   1   -0.55    0.54
  -5   0   1    0.42    0.46
  -4   0   1   -0.06    0.41
   4   0  -1    0.67    0.61
  -4   0   1    0.04    0.56
   3   0  -1    0.29    0.54
  -3   0   1   -0.24    0.49
  -3   0   1    0.02    0.37
  -2   0   1    0.19    0.32
   2   0  -1   -0.08    0.35
  -2   0   1   -0.13    0.36
  -1   0   1    0.11    0.18
   1   0  -1   -0.11    0.09
   1   0  -1   -0.27    0.22
  -1   0   1    0.10    0.12
   1   0  -1    0.06    0.10
   0   0   1    0.03    0.15
  -1   0  -1   -1.26    0.27
   1   0   1   -0.98    0.21
  -1   0  -1   -0.82    0.16
  -2   0  -1    0.02    0.29
  -2   0  -1    0.21    0.42
  -2   0  -1    0.16    0.42
  -3   0  -1    0.03    0.49
  -3   0  -1   -0.50    0.33
  -4   0  -1    0.21    0.38
  -4   0  -1   -0.02    0.56
   5   0   1   -0.80    0.52
  -5   0  -1   -0.22    0.41
  -5   0  -1    0.91    0.69
  -6   0  -1    0.03    0.41
   6   0   1   -0.18    0.55
  -7   0  -1   -0.52    0.34
  -9   0  -1   -0.72    0.79
  -9   0  -1    0.38    0.43
   9   0   1    0.87    0.78
  -9   0  -1   -0.84    0.81
  10   0   1   -0.33    0.67
 -10   0  -1    1.57    0.99
 -10   0  -1   -0.06    0.68
 -11   0  -1    1.40    0.90
  11   0   1    0.66    0.77
 -11   0  -1    1.24    0.97
  12   0   1    0.14    0.39
 -12   0  -1    0.28    0.78
 -12   0  -1   -0.59    0.66
 -13   0  -1    0.41    0.56
 -13  -1   1    1.08    0.70
 -13  -1   1    1.95    0.78
  13  -1  -1    1.22    0.78
 -13   1   1    0.53    0.71
 -12  -1   1    1.25    0.91
 -12  -1   1    0.60    0.66
 -12   1   1    0.77    0.91
 -12   1   1    0.32    0.76
  12   1  -1    0.14    0.42
 -11  -1   1   -1.43    0.77
  11  -1  -1   -0.28    0.45
 -11  -1   1    0.16    0.88
  11   1  -1    0.48    0.61
 -11   1   1   -0.28    0.90
 -11   1   1    0.59    0.92
 -11   1   1    0.78    0.53
 -10  -1   1   31.07    1.50
  10  -1  -1   30.27    1.59
 -10  -1   1   31.72    2.26
 -10  -1   1   30.54    2.42
 -10   1   1   28.01    2.16
 -10   1   1   31.06    1.67
 -10   1   1   31.83    2.37
  10   1  -1   32.33    1.78
   9  -1  -1    1.11    0.64
  -9  -1   1   -0.21    0.80
  -9  -1   1   -0.33    0.47
  -9   1   1    0.34    0.86
  -9   1   1    1.58    0.99
  -8  -1   1    5.60    0.81
  -8   1   1    5.46    0.99
  -7  -1   1    0.87    0.58
  -7   1   1    1.67    0.76
  -6  -1   1   73.31    2.19
  -6  -1   1   69.29    2.79
  -6   1   1   73.50    2.33
  -5  -1   1    0.43    0.46
  -5  -1   1    0.31    0.67
  -5   1   1   -0.05    0.46
  -5   1   1    0.62    0.61
  -4  -1   1   88.71    2.10
  -4  -1   1   82.86    2.48
   4   1  -1   87.41    2.54
   4   1  -1   91.41    2.68
  -4   1   1   85.38    2.16
  -4   1   1   84.40    2.42
  -3  -1   1  110.97    2.64
  -3  -1   1  117.08    2.32
   3   1  -1  114.08    2.65
   3   1  -1  110.76    2.83
  -3   1   1  116.28    2.25
  -3   1   1  117.34    2.63
  -2  -1   1  139.12    2.44
  -2  -1   1  145.99    2.74
  -2   1   1  138.83    2.33
   2   1  -1  143.64    2.72
  -1  -1   1   14.92    0.50
   0  -1   1   58.13    1.07
   0  -1   1   55.66    1.06
   0   1  -1   56.82    1.06
   0   1  -1   57.64    1.07
  -1  -1  -1   24.49    0.81
   1  -1   1   23.71    0.76
  -1  -1  -1   26.10    0.80
  -1   1  -1   24.40    0.85
   1   1   1   24.66    0.79
   1   1   1   24.73    0.76
  -1   1  -1   23.18    0.73
  -2  -1  -1   72.98    1.74
  -2  -1  -1   69.89    1.17
  -2  -1  -1   66.89    1.69
  -2  -1  -1   69.11    1.14
  -2   1  -1   69.07    1.52
   2   1   1   69.30    1.75
  -3  -1  -1  361.96    5.30
  -3  -1  -1  365.16    6.15
  -3   1  -1  372.30    5.74
  -4  -1  -1    0.08    0.54
  -4  -1  -1    0.26    0.30
  -4   1  -1    0.32    0.37
  -4   1  -1   -0.48    0.54
  -5  -1  -1  109.28    2.12
  -5  -1  -1  113.69    3.29
  -5   1  -1  111.25    3.42
   5   1   1  101.00    2.76
  -5   1  -1  109.62    2.55
  -6   1  -1    2.84    0.64
   6   1   1    2.85    0.65
  -7   1  -1   17.70    1.22
   7   1   1   18.84    1.54
  -9  -1  -1    0.99    0.98
  -9  -1  -1    1.81    0.97
   9  -1   1    0.90    0.94
   9   1   1   -0.03    0.94
  -9   1  -1    2.80    1.05
  -9   1  -1    1.28    0.96
  -9   1  -1    1.91    0.63
 -10  -1  -1    5.45    1.34
  10  -1   1    6.27    1.01
 -10  -1  -1    5.10    1.30
 -10   1  -1    7.58    1.34
  10   1   1    6.38    1.05
 -10   1  -1    5.91    1.35
 -10   1  -1    7.00    0.78
 -11  -1  -1    1.32    0.74
  11  -1   1    2.36    0.62
 -11  -1  -1    2.11    0.99
 -11   1  -1    4.14    1.20
  11   1   1    2.79    0.80
 -11   1  -1    2.21    0.94
 -12  -1  -1   15.68    1.37
 -12  -1  -1    9.62    1.19
  12   1   1   13.95    0.92
 -12   1  -1   12.60    1.30
 -13  -1  -1    2.33    0.64
 -13  -1  -1    3.64    0.72
 -13   1  -1    3.01    0.75
 -13  -2   1    3.50    0.72
  13  -2  -1    3.53    0.92
 -13  -2   1    2.47    0.77
 -13   2   1    2.66    0.69
 -12  -2   1   -0.01    0.83
 -12  -2   1    0.51    0.88
 -12   2   1    0.13    0.31
 -12   2   1    0.10    0.64
  12   2  -1    0.58    0.52
 -11  -2   1    1.39    0.99
 -11  -2   1   -0.89    0.90
 -11   2   1    0.06    0.58
  11   2  -1    0.32    0.64
 -11   2   1    0.01    0.95
 -10  -2   1    0.91    0.51
  10  -2  -1    0.63    0.55
 -10  -2   1    1.29    0.98
 -10  -2   1    2.11    0.95
 -10   2   1   -0.60    0.63
 -10   2   1    0.99    0.93
  10   2  -1   -0.31    0.67
   9  -2  -1   23.20    1.45
  -9  -2   1   25.42    2.18
  -9  -2   1   26.21    1.44
  -9   2   1   26.22    1.67
  -9   2   1   25.44    2.06
   9   2  -1   24.76    1.76
  -8   2   1   -0.54    0.77
  -7  -2   1    3.32    0.60
  -7   2   1    1.53    0.70
  -6  -2   1    0.24    0.70
  -6  -2   1    0.96    0.42
   6   2  -1    0.10    0.49
  -6   2   1    1.28    0.62
  -5  -2   1   20.58    1.51
  -5  -2   1   23.05    1.09
  -5   2   1   22.86    1.36
  -4  -2   1   34.94    1.66
  -4  -2   1   34.02    1.16
  -4   2   1   33.28    1.35
   4   2  -1   33.28    1.60
  -3  -2   1    5.51    0.57
  -3   2   1    6.48    0.62
   3   2  -1    6.19    0.86
  -2  -2   1  290.67    4.44
  -2   2   1  288.75    4.34
   2   2  -1  289.96    4.84
  -1  -2   1  498.32    7.04
   0  -2   1   30.67    0.74
   0  -2   1   29.36    0.80
   0   2  -1   30.96    0.74
   0   2  -1   29.93    0.86
   1  -2   1    3.99    0.47
  -1  -2  -1    3.90    0.43
  -1   2  -1    4.09    0.49
  -1   2  -1    4.25    0.49
   1   2   1    4.14    0.53
  -2   2  -1    5.79    0.64
   2   2   1    7.22    0.72
  -3  -2  -1    7.88    0.87
   3   2   1    7.97    0.86
  -3   2  -1    8.94    0.75
  -4  -2  -1   13.44    1.26
  -4   2  -1   12.31    0.94
  -5  -2  -1    6.06    0.92
   5   2   1    5.27    0.73
  -5   2  -1    7.00    1.13
  -5   2  -1    5.78    0.79
  -6   2  -1   95.78    2.58
   6   2   1   94.37    2.88
  -7   2  -1   13.62    1.19
   7   2   1   15.14    1.46
  -8   2  -1    4.83    0.84
  -9  -2  -1    1.87    1.07
  -9  -2  -1    2.25    1.07
   9  -2   1    3.63    0.91
  -9   2  -1    2.59    0.65
  -9   2  -1    4.50    1.22
   9   2   1    2.44    0.93
 -10  -2  -1    3.01    1.16
  10  -2   1    2.72    0.81
 -10  -2  -1    2.66    1.04
  10   2   1    3.13    0.90
 -10   2  -1    1.46    0.59
 -10   2  -1    3.11    0.97
  11  -2   1    2.05    0.56
 -11  -2  -1    1.93    0.85
 -11  -2  -1    3.08    1.01
  11   2   1    3.10    0.80
 -11   2  -1    1.74    1.02
 -12  -2  -1   12.11    1.30
 -12  -2  -1   10.91    1.31
  12   2   1   11.52    0.89
 -12   2  -1   12.14    1.45
 -13  -2  -1    0.03    0.54
 -13   2  -1   -0.45    0.34
 -13  -3   1    0.32    0.50
  13  -3  -1    1.22    0.72
 -13   3   1   -0.04    0.66
 -12  -3   1    5.61    1.19
  12  -3  -1    3.89    0.89
 -12   3   1    2.93    0.85
 -12   3   1    4.64    0.68
  12   3  -1    4.68    0.71
 -11  -3   1   -0.38    0.96
  11   3  -1    0.02    0.63
 -11   3   1    0.30    0.86
 -11   3   1    0.35    0.53
  10  -3  -1   -0.47    0.42
 -10  -3   1    0.01    0.88
 -10  -3   1    0.05    0.85
 -10   3   1    0.45    0.56
 -10   3   1   -0.06    0.84
 -10   3   1    0.51    0.56
  10   3  -1    0.77    0.72
  -9  -3   1    5.57    0.80
  -9  -3   1    7.42    1.35
   9  -3  -1    6.51    0.87
  -9   3   1    9.09    1.41
  -9   3   1    6.70    0.99
   9   3  -1    6.92    1.10
  -8   3   1    0.51    0.83
  -7   3   1    6.00    0.92
  -6  -3   1    9.63    0.73
  -6   3   1    8.75    1.11
   6   3  -1   10.44    1.13
  -5  -3   1    0.25    0.39
   5   3  -1   -0.02    0.39
  -5   3   1   -0.80    0.50
  -4  -3   1   26.25    1.00
  -4   3   1   27.61    1.21
  -3  -3   1    1.81    0.35
   3   3  -1    0.53    0.49
  -3   3   1    1.40    0.40
  -2  -3   1    2.49    0.40
  -2   3   1    1.73    0.37
   2   3  -1    2.47    0.55
  -1  -3   1   14.11    0.66
  -1  -3   1   12.72    0.40
   0  -3   1    4.40    0.47
   0   3  -1    3.51    0.51
   0   3   1    4.66    0.30
   1  -3   1   14.35    0.78
  -1   3  -1   13.66    0.81
  -1   3  -1   15.31    0.73
  -2   3  -1    2.53    0.48
   2   3   1    2.72    0.49
  -3   3  -1    0.06    0.41
  -4   3  -1   11.76    0.96
   4   3   1   13.48    1.02
  -5   3  -1    5.02    0.83
   5   3   1    3.77    0.66
  -6   3  -1   20.15    1.39
   6   3   1   21.37    1.49
  -7   3  -1   -0.40    0.61
   7   3   1    0.24    0.72
  -8  -3  -1    9.13    1.44
  -8   3  -1   12.20    1.22
   9  -3   1   11.69    1.21
  -9  -3  -1   10.17    1.56
  -9  -3  -1    8.69    1.47
  -9   3  -1   11.55    1.29
  -9   3  -1   12.43    1.71
   9   3   1   12.88    1.59
 -10  -3  -1    3.01    1.19
  10  -3   1    1.11    0.64
 -10  -3  -1    2.84    1.04
 -10   3  -1    2.44    1.13
 -10   3  -1    2.18    0.61
  10   3   1    1.71    0.83
 -11  -3  -1   13.21    1.86
 -11  -3  -1    9.09    1.33
 -11   3  -1    8.07    1.24
  11   3   1    8.02    1.16
 -12  -3  -1    0.87    0.74
 -12   3  -1    1.31    0.86
  12   3   1    1.17    0.48
 -13  -3  -1   -0.03    0.49
 -13   3  -1   -0.52    0.54
 -13  -4   1    0.44    0.62
 -13   4   1   -0.88    0.68
 -12  -4   1    0.08    0.59
  12  -4  -1   -0.56    0.81
 -12   4   1    0.08    0.77
 -12   4   1    0.21    0.36
  12   4  -1    0.63    0.47
  11  -4  -1    0.74    0.91
 -11  -4   1   -0.47    0.96
  11   4  -1   -0.47    0.56
 -11   4   1   -0.34    0.85
 -11   4   1    0.55    0.54
  10  -4  -1    0.24    0.93
 -10  -4   1   -1.22    0.78
  10   4  -1    0.67    0.88
 -10   4   1    0.57    0.62
 -10   4   1    0.73    0.47
 -10   4   1    0.49    0.88
  -9  -4   1    0.25    0.86
   9   4  -1    1.70    0.95
  -9   4   1    1.88    0.76
  -9   4   1    3.45    1.11
  -8   4   1    5.96    1.05
  -7   4   1    1.59    0.71
   7   4  -1    1.68    0.62
   6   4  -1    0.70    0.60
  -6   4   1   -0.55    0.45
  -5  -4   1   39.70    1.01
  -5   4   1   38.32    1.64
   5   4  -1   36.59    1.69
  -4  -4   1   -0.02    0.27
  -4   4   1    0.67    0.53
   4   4  -1    0.04    0.42
  -3  -4   1    0.17    0.27
  -3   4   1    0.38    0.42
  -2  -4   1    2.92    0.41
  -2   4   1    4.52    0.56
  -1  -4   1    5.23    0.45
   1   4  -1    4.57    0.66
   0  -4   1   16.03    0.70
   0   4  -1   15.36    0.81
  -1   4  -1    4.22    0.54
  -1   4  -1    4.93    0.63
  -2   4  -1   34.15    1.32
  -3   4  -1   24.88    1.20
   4   4   1   14.09    0.99
  -4   4  -1   14.44    1.19
   5   4   1   16.10    1.17
  -5   4  -1   17.72    1.36
   6   4   1   14.56    1.31
  -6   4  -1   15.43    1.25
  -7   4  -1   15.17    1.27
   7   4   1   16.20    1.38
  -8  -4  -1    1.12    0.89
   8  -4   1    0.63    0.79
  -8   4  -1   -0.20    0.52
  -8   4  -1   -0.07    0.63
  -8   4  -1   -0.10    0.88
   8   4   1    1.63    0.89
  -9  -4  -1   -0.66    0.81
   9  -4   1   -0.09    0.60
  -9   4  -1    0.12    0.88
  -9   4  -1    0.48    1.09
  -9   4  -1   -0.58    0.50
  10  -4   1    0.93    0.48
 -10  -4  -1    0.40    0.92
 -10   4  -1    2.04    1.03
 -10   4  -1    0.75    0.59
  10   4   1    1.56    0.89
 -11  -4  -1   -0.13    0.80
 -11   4  -1   -0.02    0.59
  11   4   1    0.14    0.69
 -12  -4  -1   -0.03    0.66
  12   4   1   -0.14    0.42
 -12   4  -1   -0.19    0.49
 -13   4  -1   -0.16    0.46
 -13  -5   1   -0.78    0.47
 -13   5   1    1.70    0.64
  12  -5  -1    0.66    0.67
 -12  -5   1    1.78    0.69
 -12   5   1    1.01    0.41
 -12   5   1    1.35    0.85
  12   5  -1    0.98    0.49
  11  -5  -1    8.27    1.31
 -11  -5   1   13.34    1.82
  11   5  -1    8.06    1.13
 -11   5   1    9.50    1.03
 -11   5   1    6.63    1.24
 -11   5   1    7.09    1.41
  10  -5  -1   -0.62    1.04
  10  -5  -1   -0.66    0.79
 -10  -5   1    0.26    0.87
 -10   5   1    0.01    0.61
 -10   5   1    0.62    0.55
  10   5  -1    0.28    0.73
 -10   5   1    1.38    0.92
  -9  -5   1    2.13    0.99
   9  -5  -1    0.64    0.96
  -9   5   1    1.66    0.93
   9   5  -1    1.36    0.87
  -9   5   1    3.54    1.09
  -8  -5   1   13.67    1.84
   8  -5  -1   14.34    1.78
  -7   5   1   23.77    1.75
   7   5  -1   26.21    1.77
   6   5  -1    0.14    0.52
  -6   5   1   -0.04    0.71
   5   5  -1    3.73    0.73
  -5   5   1    3.03    0.80
  -4   5   1    0.80    0.44
   4   5  -1    0.81    0.58
   3   5  -1  101.19    2.60
   1   5  -1   11.30    0.86
   0   5  -1   30.68    1.23
  -1   5  -1   18.93    1.01
  -2   5  -1    4.75    0.71
   3   5   1   14.06    0.93
  -3   5  -1   14.54    1.16
  -4   5  -1   10.70    1.04
   4   5   1   10.79    0.94
   5   5   1  109.59    3.09
  -5   5  -1  115.15    3.05
   6   5   1    6.02    0.89
  -6   5  -1    7.93    1.13
   7   5   1   10.54    1.28
  -7   5  -1   10.18    1.35
   8  -5   1   30.07    1.54
  -8  -5  -1   26.76    2.34
  -8   5  -1   30.19    1.45
  -8   5  -1   30.48    1.81
  -8   5  -1   25.99    2.14
   8   5   1   31.60    1.95
   9  -5   1   13.81    1.01
  -9  -5  -1   10.45    1.59
  -9   5  -1   12.11    1.73
  -9   5  -1   14.21    2.26
  -9   5  -1   12.47    1.27
 -10  -5  -1   15.32    1.98
 -10   5  -1   15.33    1.30
 -10   5  -1   13.90    1.42
  10   5   1   11.62    1.51
 -10   5  -1   17.42    2.18
 -11  -5  -1    2.99    0.87
 -11   5  -1    4.53    0.92
  11   5   1    3.85    0.83
 -12  -5  -1    0.35    0.64
  12   5   1   -0.17    0.40
 -12   5  -1    0.44    0.65
 -12  -6   1    2.02    0.82
 -12   6   1    1.78    0.40
 -12   6   1    1.12    0.61
  12   6  -1    1.28    0.43
  11  -6  -1    0.76    0.96
 -11  -6   1    1.13    0.99
  11   6  -1    1.92    0.68
 -11   6   1    1.74    0.61
 -11   6   1    2.17    1.07
 -11   6   1    1.60    0.92
  10  -6  -1   -0.52    0.75
 -10  -6   1    0.98    1.04
 -10   6   1   -0.67    0.58
  10   6  -1   -0.72    0.76
 -10   6   1    0.10    0.53
 -10   6   1    0.32    0.84
   9  -6  -1    2.29    0.98
  -9  -6   1   -0.15    0.88
  -9   6   1    1.86    1.00
   9   6  -1    1.79    0.85
  -9   6   1    0.93    0.68
  -9   6   1    2.25    0.79
  -8  -6   1    2.36    0.99
   8  -6  -1    1.50    0.96
  -7   6   1   -0.78    0.72
   7   6  -1   -0.72    0.55
  -6   6   1   12.00    1.35
   6   6  -1   13.51    1.30
  -5   6   1   16.39    1.30
   5   6  -1   18.21    1.34
   4   6  -1   30.75    1.57
   3   6  -1  126.51    3.20
   2   6  -1   22.81    1.22
   2   6  -1   21.28    1.21
   1   6  -1    6.57    0.84
   1   6  -1    5.66    0.77
   0   6  -1   20.13    1.15
  -1   6  -1    3.16    0.64
  -2   6  -1    1.56    0.53
   2   6   1    2.27    0.47
   3   6   1    2.00    0.58
  -3   6  -1    2.30    0.73
  -4   6  -1   15.09    1.26
   4   6   1   15.56    1.15
   5   6   1    6.70    0.96
  -5   6  -1    4.49    0.83
   6   6   1   10.64    1.38
  -6   6  -1    7.44    1.17
  -7  -6  -1    3.80    1.14
   7  -6   1    3.29    0.64
   7   6   1    3.15    0.95
  -7   6  -1    3.44    0.70
  -8  -6  -1   -0.11    0.95
  -8   6  -1    1.77    1.08
   8   6   1    0.48    0.85
  -8   6  -1    0.92    0.52
  -8   6  -1    0.75    0.84
  -9  -6  -1   -0.22    0.91
  -9   6  -1    0.55    0.60
  -9   6  -1    1.52    0.91
  -9   6  -1   -0.27    1.07
 -10  -6  -1    2.57    1.11
 -10   6  -1    0.98    0.55
 -10   6  -1    1.41    1.10
  10   6   1    1.74    0.87
 -10   6  -1    0.41    0.60
 -11  -6  -1   -0.35    0.51
  11   6   1    0.83    0.61
 -11   6  -1   -0.12    0.51
 -11   6  -1   -0.17    0.86
 -12  -6  -1    0.25    0.58
  12   6   1    0.84    0.44
 -12   6  -1    0.47    0.51
 -12  -7   1   -0.01    0.40
 -12   7   1    1.16    0.77
  12   7  -1   -0.17    0.36
  11  -7  -1    0.94    0.86
 -11  -7   1   -0.03    0.82
 -11   7   1    1.33    0.58
 -11   7   1    0.73    0.74
  11   7  -1    0.64    0.61
  10  -7  -1    0.78    0.81
 -10  -7   1    1.26    0.98
 -10   7   1   -0.56    0.52
 -10   7   1    1.46    0.57
 -10   7   1   -0.25    0.98
  10   7  -1    0.87    0.78
   9  -7  -1    3.29    1.11
  -9  -7   1    2.73    1.16
  -9   7   1    2.20    0.73
   9   7  -1    3.36    0.97
  -9   7   1    3.28    0.89
   8  -7  -1    2.97    1.23
  -8  -7   1    3.88    1.09
  -8   7   1    2.60    0.71
   7  -7  -1   -0.20    0.85
  -7  -7   1   -0.17    0.82
   7   7  -1    0.43    0.70
   7   7  -1    0.16    0.82
   6   7  -1    1.49    0.72
  -6   7   1    3.10    0.87
   5   7  -1    5.47    0.92
   4   7  -1   16.04    1.31
   3   7  -1    4.57    0.75
   3   7  -1    5.01    0.86
   2   7  -1    8.49    1.00
   2   7  -1   10.68    0.99
   1   7  -1    0.69    0.46
   1   7  -1    0.50    0.44
   0   7  -1    7.46    1.02
   0   7  -1    6.28    0.83
  -1   7  -1   29.88    1.45
   2   7   1   -0.10    0.38
  -2   7  -1    0.14    0.45
   3   7   1    2.83    0.63
  -3   7  -1    2.53    0.70
   4   7   1    1.18    0.62
  -4   7  -1    0.65    0.62
   5   7   1    0.41    0.65
  -5   7  -1    1.11    0.75
   6   7   1   -0.42    0.56
  -7  -7  -1    3.16    1.10
  -7   7  -1    2.63    0.89
   7   7   1    2.53    0.79
   7   7   1    3.57    0.85
  -7   7  -1    2.58    0.80
  -8  -7  -1   -0.50    0.87
  -8   7  -1    0.29    1.07
   8   7   1   -0.24    0.68
  -8   7  -1    1.32    0.62
  -8   7  -1    0.37    0.69
  -9  -7  -1    5.28    1.26
  -9   7  -1    5.69    1.00
  -9   7  -1    2.94    1.19
 -10  -7  -1   -0.07    0.84
 -10   7  -1   -0.30    0.86
  10   7   1    0.50    0.80
 -10   7  -1    0.76    0.52
 -11  -7  -1   -0.22    0.67
 -11   7  -1    0.31    0.78
  11   7   1    1.21    0.58
  12   7   1    0.33    0.27
  12   8  -1    1.06    0.29
 -11  -8   1   -0.36    0.69
  11   8  -1    0.17    0.50
 -11   8   1   -0.76    0.39
 -11   8   1    0.37    0.67
 -10  -8   1    1.19    0.83
  10  -8  -1    0.91    0.95
  10   8  -1    1.16    0.79
 -10   8   1    1.40    1.11
 -10   8   1    0.93    0.66
 -10   8   1    0.46    0.49
  -9  -8   1    2.12    1.07
   9  -8  -1    0.98    0.70
  -9   8   1    2.02    0.71
   9   8  -1    1.01    0.81
  -9   8   1    1.62    0.79
   8  -8  -1    1.75    0.92
   8   8  -1   -0.45    0.70
  -8   8   1    1.13    0.66
   7  -8  -1    0.36    0.80
   7   8  -1    0.41    0.70
  -7   8   1   -0.12    0.57
   7   8  -1   -1.01    0.70
   6  -8  -1    1.75    1.14
   6   8  -1    2.91    0.89
   5   8  -1    4.49    1.10
   5   8  -1    4.86    1.04
   4   8  -1   22.08    1.65
   4   8  -1   23.00    1.65
   3   8  -1   -0.35    0.55
   3   8  -1    0.03    0.56
   2   8  -1   33.46    1.74
   2   8  -1   33.17    1.79
   1   8  -1   13.27    1.17
   1   8  -1   13.30    1.17
   0   8  -1    4.63    0.77
   0   8  -1    3.17    0.73
   1   8   1   -0.28    0.47
  -1   8  -1   -0.09    0.48
   2   8   1    2.44    0.64
  -2   8  -1    2.46    0.72
   3   8   1    0.66    0.66
  -3   8  -1    3.25    0.91
   4   8   1   19.53    1.49
  -4   8  -1   17.77    1.56
  -5   8  -1    0.99    0.82
   5   8   1    1.44    0.67
   6   8   1    9.64    1.43
  -6   8  -1   10.35    1.19
  -7   8  -1   27.43    1.54
   7   8   1   24.99    1.80
   7   8   1   27.36    1.93
  -7   8  -1   28.10    2.00
  -7   8  -1   29.42    2.74
  -8  -8  -1    1.06    1.08
  -8   8  -1    1.51    0.66
  -8   8  -1    0.08    1.06
  -8   8  -1    0.62    0.71
   8   8   1   -0.12    0.80
  -9  -8  -1    0.90    0.96
  -9   8  -1    0.35    0.72
  -9   8  -1    1.31    0.65
 -10  -8  -1    0.76    0.86
  10   8   1    0.36    0.71
 -10   8  -1    0.40    0.68
 -11  -8  -1    2.55    0.71
 -11   8  -1    1.76    0.76
  11   8   1    1.34    0.51
  11   9  -1    5.72    0.66
 -11   9   1    5.02    1.07
  10   9  -1    0.88    0.69
 -10   9   1    0.84    0.36
 -10   9   1    1.37    1.04
 -10   9   1    0.59    0.45
   9  -9  -1    2.40    1.04
  -9   9   1    2.86    0.84
  -9   9   1    2.66    0.98
  -9   9   1    3.87    0.79
   9   9  -1    2.07    0.86
   8  -9  -1    1.72    0.98
   8   9  -1    0.99    0.63
  -8   9   1    2.43    0.81
   7  -9  -1    0.77    0.86
  -7   9   1    0.98    0.67
   7   9  -1   -0.24    0.59
   6  -9  -1    0.59    0.95
   6   9  -1   -0.04    0.59
  -6   9   1    0.03    0.66
   6   9  -1   -0.50    0.84
   5  -9  -1   -0.57    0.83
   5   9  -1    0.52    0.91
   4   9  -1    4.88    1.01
   3   9  -1   16.11    1.62
   2   9  -1    7.03    1.19
   1   9  -1    1.24    0.74
   0   9  -1    0.26    0.72
   0   9   1    0.27    0.58
  -1   9  -1   35.43    1.89
  -1   9  -1   33.44    1.88
   1   9   1   36.49    1.72
  -2   9  -1   44.74    2.13
   2   9   1   35.40    1.95
  -2   9  -1   36.94    2.02
  -3   9  -1    0.56    0.69
   3   9   1    1.03    0.77
   4   9   1    0.89    0.68
   5   9   1    2.31    0.80
  -5   9  -1    1.67    0.93
   6   9   1    2.71    0.85
  -6   9  -1    2.65    0.77
   6   9   1    1.89    0.76
  -6   9  -1    1.84    1.23
  -7   9  -1    1.76    1.16
  -7   9  -1    0.10    0.57
   7   9   1    0.19    0.64
  -7   9  -1    1.04    0.78
   7   9   1   -0.20    0.63
  -8   9  -1    4.64    1.40
  -8   9  -1    8.87    1.31
  -8   9  -1    5.26    0.74
  -9   9  -1    4.26    0.76
  -9   9  -1    4.34    1.24
  10   9   1    1.24    0.66
 -10   9  -1    2.47    0.97
  11   9   1    1.22    0.39
 -11   9  -1    1.10    0.66
 -11  10   1    0.92    0.56
  11  10  -1    0.32    0.28
  10  10  -1    0.59    0.53
 -10  10   1    0.30    0.49
 -10  10   1    0.31    0.66
  -9  10   1    4.04    1.27
  -9  10   1    3.65    0.90
  -9  10   1    4.60    0.72
   9  10  -1    3.63    0.84
   8 -10  -1    3.42    1.12
  -8  10   1    3.55    0.80
  -8  10   1    3.96    1.13
   7 -10  -1    0.93    0.96
  -7  10   1    1.26    0.73
   7  10  -1    0.15    0.62
   6 -10  -1    0.22    0.86
  -6  10   1   -0.22    0.61
   6  10  -1    0.24    0.76
   6  10  -1    0.40    0.62
   5 -10  -1    0.22    0.89
   5  10  -1    1.66    0.67
   5  10  -1    1.79    0.94
  -5  10   1    0.19    0.67
   4 -10  -1    2.19    0.99
   4  10  -1    2.94    0.82
   4  10  -1    2.32    1.07
   3 -10  -1    1.97    1.00
   3  10  -1    1.55    1.03
   2  10  -1   20.28    1.95
  -1  10   1   13.00    1.42
   1  10  -1   15.51    1.79
   0  10  -1   20.13    2.00
   0  10   1   18.34    1.44
   1  10   1    6.40    0.99
  -1  10  -1    7.41    1.19
  -2  10  -1   36.29    2.15
   2  10   1   39.57    2.11
  -2  10  -1   38.87    2.36
  -3  10  -1   -1.69    0.72
   3  10   1   -0.12    0.80
  -3  10  -1   -0.13    1.07
  -4  10  -1    2.13    1.59
  -4  10  -1    0.30    0.89
   4  10   1   -0.78    0.60
  -4  10  -1    0.88    1.07
   5  10   1    0.43    0.69
  -5  10  -1   -0.98    0.59
  -5  10  -1   -0.60    1.05
  -6  10  -1    0.17    0.64
   6  10   1   -0.41    0.66
   6  10   1   -0.24    0.60
  -6  10  -1    0.70    0.87
  -6  10  -1    0.74    0.83
  -7  10  -1    0.49    0.74
   7  10   1   -0.30    0.86
   7  10   1    0.92    0.67
  -7  10  -1   -0.22    0.53
  -7  10  -1   -0.22    1.05
  -8  10  -1    0.33    1.03
  -8  10  -1   -0.28    0.41
  -9  10  -1    2.16    1.00
   9  10   1    1.36    0.76
  10  10   1    2.37    0.56
 -10  10  -1    1.63    0.66
 -10  11   1    0.14    0.59
  10  11  -1    0.51    0.41
   9  11  -1   -0.40    0.37
  -9  11   1    0.05    0.37
  -9  11   1    0.14    0.67
   8  11  -1    0.91    0.77
  -8  11   1    0.84    0.56
  -8  11   1    1.15    1.07
  -8  11   1    0.74    0.73
   7 -11  -1    0.01    0.87
   7  11  -1    0.92    0.63
  -7  11   1    0.22    1.05
  -7  11   1   -0.35    0.63
   6 -11  -1    0.82    0.95
  -6  11   1    1.10    1.83
  -6  11   1    0.59    1.06
   6  11  -1    1.63    0.70
  -6  11   1    2.15    0.80
   5 -11  -1    1.13    0.88
   5  11  -1    1.58    0.85
  -5  11   1    1.51    0.80
  -5  11   1    1.45    1.12
   5  11  -1    0.41    0.64
  -5  11   1    2.64    1.34
   4 -11  -1    2.18    1.02
   4  11  -1    1.66    0.88
  -4  11   1    2.16    0.97
   4  11  -1    2.25    0.93
   3 -11  -1   -0.51    0.88
   3  11  -1   -0.78    0.95
  -3  11   1    0.72    0.81
   3  11  -1   -0.15    0.61
   2 -11  -1    8.34    1.48
   2  11  -1    7.71    1.06
  -2  11   1    5.75    1.05
   2  11  -1    7.27    1.46
   1 -11  -1    5.14    1.29
   1  11  -1    4.94    1.37
  -1  11   1    6.36    1.07
   1  11  -1    4.52    1.01
   0 -11  -1   19.63    2.18
   0 -11   1   22.49    2.15
   0  11  -1   18.32    1.73
   0  11   1   20.68    1.71
   0  11  -1   24.91    2.34
  -1  11  -1    2.05    0.96
  -1  11  -1   -0.46    1.19
   1  11   1   -0.14    0.97
  -2  11  -1   13.33    1.74
   2  11   1   15.54    1.93
  -2  11  -1   12.98    1.84
   3  11   1    1.93    0.95
  -3  11  -1    2.76    1.53
  -3  11  -1    2.76    0.87
  -4  11  -1    6.34    1.48
  -4  11  -1    2.41    1.00
   4  11   1    3.19    0.93
  -5  11  -1    0.36    0.86
  -5  11  -1    1.38    1.15
   5  11   1    0.27    0.87
   5  11   1    0.74    0.87
  -6  11  -1    0.49    0.58
  -6  11  -1   -0.68    0.68
   6  11   1   -0.26    0.59
   6  11   1    1.58    0.80
   7  11   1    1.95    0.71
  -7  11  -1   -0.40    0.98
  -7  11  -1    0.31    0.55
  -8  11  -1    0.88    1.00
  -9  11  -1    2.66    0.98
   9  11   1    2.27    0.53
   9  12  -1    2.38    0.54
  -9  12   1    1.51    0.86
  -8  12   1    2.81    0.53
  -8  12   1    2.64    0.86
   8  12  -1    3.97    0.77
  -7  12   1   -0.88    0.52
  -7  12   1    1.02    1.02
   7  12  -1    0.66    0.59
   6 -12  -1    2.17    0.80
  -6  12   1    2.66    1.17
  -6  12   1    1.92    0.76
   6  12  -1    2.21    0.71
   5 -12  -1    3.74    1.10
   5  12  -1    3.06    0.83
  -5  12   1    4.42    1.05
  -5  12   1    2.91    1.61
   4 -12  -1   -0.57    0.86
  -4  12   1   -0.35    1.37
   4  12  -1   -0.54    0.76
   4  12  -1    0.21    0.62
  -4  12   1    0.04    0.88
   3 -12  -1    4.83    1.20
   3  12  -1    3.91    1.32
   3  12  -1    4.24    0.86
  -3  12   1    5.79    1.49
   2 -12  -1    1.59    0.98
   2  12  -1   -0.08    0.59
   2  12  -1   -0.76    1.11
  -2  12   1    1.86    1.15
   1 -12  -1   27.15    2.40
  -1  12   1   29.70    2.51
   1  12  -1   27.64    1.84
   1  12  -1   28.68    3.02
   0 -12  -1   30.38    2.58
   0  12  -1   28.65    2.09
   0  12   1   34.76    2.42
   0  12  -1   30.14    2.82
  -1  12  -1    1.14    0.90
   1  12   1    2.25    1.23
  -1  12  -1    3.90    1.74
   2  12   1    1.28    1.08
  -2  12  -1    0.42    1.80
  -2  12  -1    0.34    0.74
   3  12   1    4.98    1.17
  -3  12  -1    4.69    0.97
   4  12   1    0.25    0.67
   4  12   1    0.01    0.93
  -4  12  -1    0.99    0.69
  -5  12  -1    0.91    0.63
   5  12   1    1.63    0.85
   5  12   1    1.14    0.80
  -5  12  -1    1.91    0.89
   6  12   1    1.92    0.68
  -6  12  -1    2.99    0.74
  -6  12  -1    1.31    0.81
   7  12   1    3.40    0.73
  -7  12  -1    4.93    1.14
  -7  12  -1    4.94    0.64
   8  12   1    2.87    0.75
  -8  12  -1    2.81    0.76
  -9  12  -1   -0.34    0.69
   8  13  -1    1.61    0.52
  -8  13   1    0.81    0.67
  -7  13   1    0.53    0.42
  -7  13   1   -1.93    0.69
   6  13  -1    1.66    0.65
  -6  13   1    3.18    0.71
   5 -13  -1   -0.96    0.90
  -5  13   1   -0.72    0.61
   5  13  -1    0.50    0.58
   4 -13  -1    1.77    0.90
  -4  13   1    3.43    1.76
   4  13  -1    0.55    0.66
  -4  13   1    0.36    0.80
   3 -13  -1    5.75    1.19
   3  13  -1    7.85    1.13
  -3  13   1    6.73    1.86
  -3  13   1    7.52    1.06
   2 -13  -1    0.62    1.02
  -2  13   1    0.52    0.76
   2  13  -1    0.25    0.94
  -2  13   1    3.18    1.66
   2  13  -1    0.31    0.71
   1 -13  -1    3.63    1.23
  -1  13   1    2.80    1.54
   1  13  -1    0.22    1.28
   1  13  -1    4.41    0.85
   0  13  -1    0.56    0.64
   0  13   1    2.04    1.47
   0  13  -1   -0.81    1.37
  -1  13  -1    4.63    2.03
  -1  13  -1    2.55    0.77
   1  13   1    2.47    1.70
   2  13   1   -0.56    1.02
  -2  13  -1    0.48    0.69
  -3  13  -1   -1.45    0.56
   3  13   1    0.31    0.65
   3  13   1   -0.96    0.73
   4  13   1    2.22    0.77
  -4  13  -1    1.33    0.65
   4  13   1    2.53    0.89
   5  13   1    9.52    1.14
  -5  13  -1   10.84    1.11
  -6  13  -1    1.62    0.46
   6  13   1    1.92    0.60
  -6  13  -1    0.69    0.82
  -7  13  -1   -0.21    0.51
  -7  13  -1    0.43    0.66
   7  14  -1   -0.08    0.31
   6  14  -1    1.36    0.43
  -6  14   1    1.31    0.46
   5  14  -1    2.88    0.61
  -5  14   1    1.81    0.60
   4  14  -1   -0.37    0.60
  -4  14   1    0.33    0.59
  -3  14   1   -0.34    0.60
   3  14  -1    0.15    0.58
  -2  14   1   -0.57    0.66
   2  14  -1    1.33    0.66
  -1  14   1   -0.15    0.62
   1  14  -1    1.11    0.62
  -1  14   1   -1.17    1.27
   0  14   1    0.05    1.22
   0  14  -1    0.77    0.59
   0  14   1   -0.07    0.62
  -1  14  -1    0.16    0.54
   1  14   1    0.60    0.64
   1  14   1   -1.03    0.98
  -1  14  -1    2.05    0.87
  -2  14  -1    0.04    0.54
   2  14   1   -0.62    0.58
   3  14   1    0.54    0.59
  -3  14  -1    1.17    0.54
   4  14   1   -0.14    0.52
  -4  14  -1    0.96    0.47
  -5  14  -1    0.32    0.36
   5  14   1    0.41    0.51
  -6  14  -1    0.61    0.73
   6  14   1    0.07    0.26
   5  15  -1    0.25    0.34
  -5  15   1   -0.04    0.69
  -5  15   1    0.28    0.35
   4  15  -1    1.52    0.50
  -4  15   1    1.22    0.46
  -3  15   1    0.26    0.81
  -3  15   1    1.46    0.50
   3  15  -1    1.64    0.51
  -2  15   1    1.75    0.58
   2  15  -1    1.16    0.51
  -1  15   1    2.52    0.61
   1  15  -1    1.46    0.56
   0  15  -1    3.01    0.60
   0  15   1    2.94    0.67
   1  15   1    4.20    0.73
  -1  15  -1    3.48    0.60
  -2  15  -1    0.84    0.61
   2  15   1    0.79    0.54
  -2  15  -1    0.33    0.43
   3  15   1   -0.33    0.31
  -3  15  -1    0.63    0.74
  -3  15  -1    0.46    0.41
  -4  15  -1    0.22    0.52
  -4  15  -1   -0.14    0.31
   4  15   1   -0.09    0.29
   5  15   1    0.78    0.34
  -5  15  -1    0.51    0.67
  -3  16   1   -0.01    0.27
  -2  16   1   -0.69    0.36
   2  16  -1    0.39    0.32
  -1  16   1    2.37    0.47
   1  16  -1    1.53    0.41
   0  16  -1    0.60    0.31
   0  16   1    1.15    0.42
  -1  16  -1   -0.06    0.28
   1  16   1    0.68    0.39
   2  16   1   -0.66    0.30
 -14   0   2   -0.15    0.35
  14   0  -2    0.44    0.55
 -13   0   2    0.32    0.57
 -13   0   2    0.35    0.77
 -12   0   2    4.77    1.19
 -12   0   2    5.58    0.64
 -12   0   2    3.48    0.85
 -11   0   2    3.10    1.07
 -11   0   2    2.56    0.71
  11   0  -2    2.03    0.65
 -11   0   2    1.26    0.94
 -10   0   2   25.43    1.58
 -10   0   2   21.93    1.82
 -10   0   2   24.26    2.15
  10   0  -2   25.67    1.56
  -9   0   2    6.38    0.93
  -8   0   2    0.93    0.64
  -7   0   2    1.49    0.69
  -6   0   2   46.03    1.89
  -5   0   2   21.57    1.19
  -5   0   2   18.49    1.43
   5   0  -2   19.23    1.46
  -4   0   2   99.46    2.24
   4   0  -2   96.51    2.76
  -4   0   2   99.53    2.64
   3   0  -2  633.30    9.48
   3   0  -2  622.21   10.30
  -3   0   2  622.29    9.04
  -3   0   2  624.24    9.46
   2   0  -2    5.82    0.61
   2   0  -2    5.24    0.62
   2   0  -2    4.57    0.19
  -2   0   2    5.34    0.63
  -2   0   2    4.31    0.43
   1   0  -2   68.27    1.30
   0   0   2    2.35    0.38
   1   0   2    0.24    0.21
   1   0   2    0.06    0.37
  -1   0  -2    0.05    0.37
  -2   0  -2  995.87   14.35
   2   0   2 1000.00   13.90
  -3   0  -2   78.43    1.47
  -3   0  -2   76.10    2.22
  -4   0  -2   27.81    0.85
  -4   0  -2   28.55    1.60
   5   0   2   90.03    2.67
  -5   0  -2   94.81    1.75
   6   0   2   23.75    1.55
  -8   0  -2   -0.72    0.79
  -9   0  -2    4.45    1.28
   9   0   2    3.49    0.98
  -9   0  -2    3.14    1.12
  10   0   2   25.25    1.81
 -10   0  -2   27.86    2.20
 -10   0  -2   24.89    2.23
 -11   0  -2   27.49    2.04
  11   0   2   29.04    1.57
 -11   0  -2   30.99    2.01
 -12   0  -2    1.71    0.72
 -12   0  -2    0.94    0.58
  12   0   2    0.91    0.34
 -14   1   2    0.63    0.58
  14   1  -2    0.61    0.58
 -13  -1   2    1.21    0.61
  13  -1  -2    3.13    0.94
 -13  -1   2    1.20    0.61
 -13   1   2    1.97    0.70
 -12  -1   2    0.14    0.80
 -12  -1   2    0.70    0.87
 -12   1   2    0.09    0.90
 -12   1   2    0.15    0.43
 -11  -1   2   -0.19    0.87
 -11  -1   2    0.14    0.42
 -11  -1   2   -0.15    0.90
  11   1  -2    0.12    0.61
 -11   1   2   -2.20    0.71
 -11   1   2    0.65    0.93
 -11   1   2    0.96    0.56
  10  -1  -2   -0.47    0.55
 -10  -1   2    0.39    1.01
 -10  -1   2   -0.12    0.48
 -10  -1   2   -0.34    0.84
 -10   1   2    0.32    0.95
 -10   1   2    0.97    0.74
 -10   1   2    0.47    0.88
  10   1  -2    0.68    0.78
  -9  -1   2    0.23    0.84
  -9  -1   2    1.77    0.75
   9   1  -2    0.93    0.63
  -8  -1   2    0.81    0.67
  -8   1   2    1.18    0.84
  -7  -1   2    2.35    0.74
  -7   1   2    2.44    0.86
  -6  -1   2    0.81    0.64
  -6   1   2    0.40    0.54
  -5  -1   2    9.24    1.20
  -5  -1   2    8.30    1.05
   5   1  -2    6.75    1.08
  -5   1   2    8.95    0.91
  -5   1   2    7.57    1.11
  -4  -1   2    3.11    0.69
  -4  -1   2    2.09    0.52
   4  -1  -2    2.22    0.67
  -4   1   2    2.55    0.63
   4   1  -2    2.14    0.62
  -4   1   2    2.47    0.51
   4   1  -2    2.18    0.72
   3  -1  -2   19.05    1.08
  -3  -1   2   18.81    1.17
  -3  -1   2   18.58    0.90
  -3   1   2   19.37    1.05
   3   1  -2   18.71    1.19
   3   1  -2   18.82    1.13
  -3   1   2   18.10    0.78
   2  -1  -2  134.42    2.64
  -2  -1   2  132.12    2.38
  -2   1   2  137.86    2.45
   2   1  -2  136.66    2.65
   2   1  -2  130.73    2.26
  -1  -1   2   29.53    0.79
  -1   1   2   29.85    0.63
   1   1  -2   29.71    0.71
   0  -1   2    0.76    0.26
   0  -1   2    0.56    0.32
   0   1  -2    0.36    0.20
   0   1   2    0.70    0.34
  -1  -1  -2   54.75    1.22
   1  -1   2   53.83    1.45
   1  -1   2   53.35    1.23
  -1  -1  -2   56.30    1.45
   1   1   2   54.55    1.39
  -1   1  -2   53.21    1.49
  -1   1  -2   53.15    1.13
  -2  -1  -2  342.18    5.53
   2  -1   2  349.56    5.40
   2   1   2  344.55    5.19
  -2   1  -2  344.31    5.16
  -3  -1  -2   44.59    1.60
  -3   1  -2   44.54    1.25
  -4  -1  -2   45.02    1.85
   4   1   2   41.03    1.54
  -4   1  -2   42.30    1.32
  -4   1  -2   43.64    1.99
   5  -1   2   22.90    1.33
  -5   1  -2   25.59    1.81
   5   1   2   23.84    1.33
  -5   1  -2   24.32    1.08
   6  -1   2    2.15    0.73
   6   1   2    1.84    0.73
  -6   1  -2    2.42    0.53
   7   1   2    1.12    0.76
  -8  -1  -2    0.10    0.85
  -8   1  -2    0.63    0.90
   9  -1   2    3.38    0.94
  -9  -1  -2    4.98    1.25
  -9  -1  -2    3.08    1.11
  -9   1  -2    5.13    1.28
  -9   1  -2    3.63    0.53
   9   1   2    5.73    1.07
  -9   1  -2    3.87    1.15
 -10  -1  -2    2.47    1.06
 -10  -1  -2   -0.59    0.91
  10  -1   2    2.33    0.81
 -10   1  -2    1.05    0.89
 -10   1  -2    1.48    1.01
  10   1   2    0.48    0.82
 -11  -1  -2   -0.28    0.54
 -11  -1  -2   -0.76    0.79
  11  -1   2   -0.11    0.48
  11   1   2    0.02    0.63
 -11   1  -2    1.37    0.94
 -12  -1  -2    5.59    0.99
 -12  -1  -2    5.39    0.96
 -12   1  -2    6.41    1.08
  12   1   2    3.66    0.55
 -13   1  -2    0.18    0.37
 -14   2   2    0.75    0.60
  13  -2  -2    1.34    1.10
 -13  -2   2    0.37    0.75
  13  -2  -2    0.32    0.81
 -13  -2   2    0.11    0.66
 -13   2   2   -0.46    0.67
 -12  -2   2    0.56    0.63
 -12  -2   2    0.76    0.73
  12   2  -2    0.64    0.47
 -12   2   2    1.11    0.54
 -12   2   2    0.95    0.93
 -11  -2   2    0.58    0.92
 -11  -2   2    0.08    0.43
 -11  -2   2    0.05    0.90
 -11   2   2   -0.76    0.60
 -11   2   2    0.49    0.93
  11   2  -2    0.22    0.58
 -10  -2   2    2.64    1.12
  10  -2  -2   -0.34    0.42
 -10  -2   2    0.05    0.52
 -10  -2   2    0.26    0.83
 -10   2   2    0.86    0.77
 -10   2   2    0.99    0.99
  10   2  -2    0.30    0.65
  -9  -2   2   10.09    1.62
  -8  -2   2    0.21    0.61
  -8   2   2    0.90    0.68
  -7  -2   2    5.49    0.79
  -7   2   2    6.84    1.00
  -6  -2   2    4.80    0.96
  -6  -2   2    5.09    0.73
  -6   2   2    5.92    0.84
  -5  -2   2   -0.14    0.49
  -5  -2   2    0.32    0.58
  -5   2   2   -1.08    0.42
  -4  -2   2    0.24    0.39
   4   2  -2    0.18    0.51
  -4   2   2   -0.06    0.49
   4   2  -2    0.27    0.65
  -4   2   2    0.27    0.41
  -3  -2   2    6.29    0.68
   3   2  -2    5.83    0.92
   3   2  -2    5.94    0.86
  -3   2   2    5.16    0.55
  -2  -2   2   -0.39    0.36
   2   2  -2   -0.37    0.40
   2   2  -2   -0.35    0.45
  -1  -2   2  167.23    2.83
   1   2  -2  171.62    2.83
   0  -2  -2  369.12    5.60
   0  -2   2  374.27    5.48
   0  -2   2  364.14    5.47
   0   2   2  367.09    5.38
   0   2  -2  360.49    5.41
   1  -2   2   62.22    1.50
  -1  -2  -2   61.63    1.50
   1  -2   2   62.00    1.63
  -1   2  -2   62.29    1.66
  -1   2  -2   62.71    1.43
   1   2   2   61.72    1.39
   1   2   2   62.42    1.46
   2  -2   2   41.73    1.30
  -2  -2  -2   39.61    1.29
  -2   2  -2   41.35    1.21
   2   2   2   41.57    1.35
  -3  -2  -2   13.53    1.05
  -3   2  -2   14.55    0.83
  -4  -2  -2   13.64    1.11
  -4   2  -2   10.85    0.82
   4   2   2   10.76    0.90
   5  -2   2    2.08    0.56
  -5   2  -2    1.81    0.79
  -5   2  -2    2.05    0.56
   5   2   2    1.24    0.54
  -6   2  -2    3.57    0.66
   6   2   2    2.56    0.70
   7   2   2   12.33    1.33
  -8  -2  -2    2.56    1.07
   8  -2   2    5.53    1.05
  -8   2  -2    4.11    1.23
  -8   2  -2    2.02    0.71
   9  -2   2    2.06    0.85
  -9  -2  -2    1.35    1.07
  -9  -2  -2    0.73    0.98
  -9   2  -2    1.40    1.01
   9   2   2    3.09    1.06
  -9   2  -2    1.62    0.59
  10  -2   2   10.98    1.33
 -10  -2  -2    8.04    1.42
 -10  -2  -2   11.16    1.60
  10   2   2    9.06    1.28
 -10   2  -2   10.51    1.59
 -11  -2  -2    3.53    1.07
 -11  -2  -2    3.18    1.02
  11  -2   2    1.84    0.59
  11   2   2    1.09    0.73
 -11   2  -2    2.95    1.04
 -12  -2  -2    3.08    0.78
 -12  -2  -2    5.61    0.99
  12   2   2    4.87    0.63
 -12   2  -2    3.50    0.91
 -13  -3   2    1.48    0.86
  13  -3  -2    1.56    0.82
 -13   3   2    3.01    0.71
 -12  -3   2    0.91    0.88
  12  -3  -2    0.83    1.10
  12  -3  -2    2.22    0.97
 -12   3   2    1.80    0.54
 -12   3   2    1.64    0.74
  12   3  -2    1.28    0.54
 -11  -3   2    5.06    1.20
 -11  -3   2    5.01    1.15
 -11   3   2    4.54    1.20
  11   3  -2    4.35    0.91
 -11   3   2    4.30    0.80
 -10  -3   2    0.20    0.91
 -10  -3   2    0.12    0.86
 -10  -3   2    0.10    0.44
  10   3  -2    0.04    0.68
 -10   3   2   -0.32    0.82
 -10   3   2    1.37    0.76
  -9  -3   2    1.04    0.86
  -9  -3   2    0.52    0.60
   9   3  -2    1.90    0.84
  -8  -3   2   20.80    1.08
  -8   3   2   21.53    1.68
  -7  -3   2    0.11    0.50
  -7   3   2    0.77    0.68
  -6  -3   2    4.43    0.69
  -6   3   2    6.96    0.94
  -5  -3   2   -0.23    0.47
  -5   3   2   -0.03    0.45
  -4  -3   2  110.44    2.45
  -4   3   2  111.79    2.48
   4   3  -2  104.83    3.01
  -3  -3   2    5.85    0.67
   3   3  -2    6.08    0.89
  -3   3   2    6.06    0.57
  -2  -3   2   47.92    1.38
   2   3  -2   49.00    1.41
  -1  -3   2    6.60    0.64
  -1  -3   2    5.94    0.51
   1   3  -2    5.25    0.61
   0  -3   2    0.37    0.43
   0  -3   2    0.28    0.34
   0   3  -2    0.88    0.47
   0   3   2    1.13    0.30
   1  -3   2    9.29    0.72
   1   3   2    7.14    0.63
  -1   3  -2    9.21    0.79
   1   3   2    8.73    0.60
   2  -3   2    1.05    0.44
  -2   3  -2    2.06    0.54
  -3   3  -2   13.97    0.90
  -4   3  -2    8.47    0.84
   4   3   2    8.29    0.92
   5   3   2   76.35    2.41
  -5   3  -2   79.34    2.26
   6   3   2    9.49    1.29
  -6   3  -2    7.47    0.95
  -7   3  -2   46.86    1.78
   7   3   2   49.62    2.25
  -8  -3  -2    2.35    1.10
   8  -3   2    2.24    0.81
  -8   3  -2    2.32    0.76
  -8   3  -2    2.06    1.06
   8   3   2    4.33    0.94
  -9  -3  -2   16.55    1.81
   9  -3   2   13.59    1.48
  -9  -3  -2   15.42    1.99
  -9   3  -2   15.61    1.17
  -9   3  -2   13.84    1.81
 -10  -3  -2    5.48    1.22
 -10  -3  -2    4.07    1.22
  10  -3   2    5.16    0.85
 -10   3  -2    5.42    1.23
  10   3   2    5.37    1.07
 -11  -3  -2    6.15    1.21
  11   3   2    5.40    0.91
 -11   3  -2    5.24    0.99
 -12  -3  -2    0.80    0.71
 -12   3  -2    1.60    0.58
  12   3   2    0.60    0.43
  13  -4  -2    0.59    0.73
 -13  -4   2    0.78    0.50
 -13   4   2   -0.17    0.68
  12  -4  -2    2.36    1.01
 -12  -4   2    3.75    1.07
 -12   4   2    3.60    0.92
  12   4  -2    2.96    0.54
 -12   4   2    3.01    0.59
 -11  -4   2   -1.14    0.89
  11  -4  -2   -0.20    0.59
  11  -4  -2   -0.17    1.09
 -11   4   2    0.42    0.60
 -11   4   2    0.84    0.87
  11   4  -2    0.00    0.62
 -11   4   2    0.77    0.42
 -10  -4   2    0.53    0.96
  10  -4  -2    1.13    1.18
  10   4  -2    0.07    0.70
 -10   4   2   -0.54    0.82
 -10   4   2    0.28    0.66
  -9  -4   2    2.98    1.05
  -9  -4   2    1.77    0.52
   9  -4  -2   -0.46    1.12
   9   4  -2    1.82    0.86
  -9   4   2    1.92    1.02
  -8   4   2   13.23    1.52
  -7  -4   2   12.11    0.88
  -7   4   2   11.30    1.34
  -6  -4   2   38.61    1.35
   6   4  -2   35.81    1.67
  -6   4   2   39.40    1.79
  -5  -4   2   85.71    2.06
   5   4  -2   80.88    2.49
  -5   4   2   85.96    2.43
  -4  -4   2   62.77    1.68
  -3  -4   2   10.85    0.79
   3   4  -2    9.10    1.01
  -2  -4   2    0.26    0.39
   2   4  -2   -0.33    0.38
  -1  -4   2   40.40    0.98
  -1  -4   2   41.02    1.19
   1   4  -2   40.83    1.36
   0  -4   2    7.00    0.63
   0   4   2    5.82    0.46
   0   4  -2    6.34    0.71
   1  -4   2   18.89    0.96
  -1   4  -2   19.27    0.99
  -2   4  -2    2.18    0.58
  -3   4  -2    3.72    0.61
  -4   4  -2    7.17    0.96
   4   4   2    7.04    0.85
   5   4   2   32.42    1.59
  -5   4  -2   30.20    1.48
   6   4   2   61.45    2.42
  -6   4  -2   64.96    2.22
   7   4   2   11.56    1.31
  -7   4  -2    8.09    1.11
   8  -4   2    7.13    0.99
  -8  -4  -2    6.24    1.32
   8   4   2    6.67    1.09
  -8   4  -2    5.23    1.42
  -8   4  -2    5.39    0.90
  -8   4  -2    6.57    1.32
  -9  -4  -2    1.15    0.99
   9  -4   2    0.26    0.71
  -9   4  -2    0.19    0.96
  -9   4  -2    0.38    0.49
 -10  -4  -2    1.90    1.04
  10  -4   2    1.22    0.51
 -10   4  -2    0.58    0.82
  10   4   2    0.96    0.91
 -11  -4  -2    3.06    0.97
  11   4   2    1.55    0.76
 -11   4  -2    2.24    0.74
 -12  -4  -2    0.69    0.69
 -12   4  -2    2.01    0.73
  12   4   2    0.94    0.41
  13  -5  -2    1.14    0.65
 -13  -5   2    0.39    0.47
 -13   5   2    0.63    0.48
 -12  -5   2   -0.29    0.79
  12  -5  -2   -0.53    0.85
 -12   5   2    0.65    0.84
 -12   5   2    0.06    0.47
  12   5  -2    0.70    0.41
  11  -5  -2    2.28    0.95
 -11  -5   2    2.95    1.11
 -11   5   2    1.64    0.56
 -11   5   2    2.72    1.04
 -11   5   2    1.65    0.71
  11   5  -2    1.87    0.72
  10  -5  -2    0.04    1.15
  10  -5  -2    1.10    0.90
 -10  -5   2   -0.47    0.89
 -10   5   2   -0.24    0.68
  10   5  -2   -0.03    0.77
 -10   5   2    0.25    0.85
   9  -5  -2    8.16    1.40
   9  -5  -2    4.94    1.44
  -9  -5   2    6.44    1.31
  -9   5   2    7.15    1.29
   9   5  -2    8.21    1.14
   8  -5  -2   -1.07    0.78
  -8  -5   2    0.98    0.83
  -8   5   2   -0.18    1.03
  -7   5   2    0.31    0.71
   6   5  -2    1.87    0.62
  -6   5   2    2.49    0.82
  -5  -5   2    2.99    0.42
   5   5  -2    2.30    0.74
  -4  -5   2    8.79    0.62
   4   5  -2    6.27    0.88
  -3  -5   2    3.69    0.50
   3   5  -2    5.12    0.73
   3   5  -2    4.00    0.69
  -2  -5   2   24.46    0.95
   2   5  -2   24.47    1.17
  -1  -5   2    9.64    0.68
   1   5  -2   10.56    0.83
   0  -5   2    2.46    0.43
   0   5  -2    4.03    0.70
   0   5   2    2.88    0.27
  -1   5  -2    0.42    0.43
  -2   5  -2   14.41    1.11
   3   5   2   45.33    1.57
  -3   5  -2   48.14    1.76
   4   5   2    4.21    0.71
  -4   5  -2    4.51    0.74
  -5   5  -2    0.49    0.54
   5   5   2    0.08    0.49
   6   5   2    3.74    0.77
  -6   5  -2    5.34    0.91
  -7  -5  -2    2.08    1.13
   7  -5   2   -0.76    0.58
   7   5   2    0.50    0.67
   8  -5   2    9.50    1.09
  -8  -5  -2    8.96    1.47
  -8   5  -2    9.18    1.17
  -8   5  -2    7.90    1.36
   8   5   2    8.72    1.28
  -8   5  -2    9.72    1.68
  -9  -5  -2    3.83    1.21
   9  -5   2    2.35    0.64
  -9   5  -2    1.61    0.97
  -9   5  -2    1.63    1.15
  -9   5  -2    3.43    0.74
 -10  -5  -2    0.59    0.92
  10   5   2   -0.02    0.81
 -10   5  -2    0.34    0.60
 -11  -5  -2    0.31    0.58
  11   5   2   -0.94    0.60
 -11   5  -2    0.78    0.57
 -12  -5  -2    0.31    0.41
 -12   5  -2   -0.24    0.36
  12   5   2    0.32    0.42
 -13  -6   2    0.51    0.56
 -12  -6   2    0.88    0.79
  12  -6  -2   -0.46    0.79
 -12   6   2    0.87    0.59
 -12   6   2    0.91    0.75
 -12   6   2   -0.05    0.38
  12   6  -2    0.98    0.46
 -11  -6   2    0.01    0.97
  11  -6  -2   -0.65    0.87
 -11   6   2    0.14    0.42
 -11   6   2    0.91    0.87
 -11   6   2    0.02    0.58
  11   6  -2   -0.54    0.58
 -10  -6   2    1.21    0.97
  10  -6  -2   -0.18    0.80
  10   6  -2   -0.61    0.71
 -10   6   2   -0.72    0.64
 -10   6   2    1.21    0.53
 -10   6   2    0.57    0.83
  -9  -6   2   -0.08    0.92
   9  -6  -2    0.50    0.87
   9   6  -2    1.27    0.78
  -9   6   2    0.58    0.88
   8  -6  -2    3.10    1.24
  -8  -6   2    4.67    1.12
   8  -6  -2    2.57    1.03
   7   6  -2   17.94    1.62
  -7   6   2   18.60    1.68
   6   6  -2    0.48    0.78
   6   6  -2   -0.90    0.46
   5   6  -2    9.61    1.26
   5   6  -2    8.77    1.09
   4   6  -2   16.42    1.35
   4   6  -2   17.68    1.24
   3   6  -2    2.53    0.65
   3   6  -2    2.74    0.64
   2   6  -2   49.81    1.86
   2   6  -2   49.88    1.80
  -1  -6   2   -0.06    0.24
   1   6  -2    0.07    0.45
   1   6  -2    0.47    0.43
   0   6  -2    2.29    0.61
   0   6  -2    2.19    0.58
  -1   6  -2    9.35    0.92
  -2   6  -2    1.69    0.58
   2   6   2    0.51    0.40
   3   6   2   11.27    0.98
  -3   6  -2   13.23    1.16
  -4   6  -2    2.32    0.67
   4   6   2    3.66    0.64
   5   6   2   41.76    1.99
  -5   6  -2   43.40    2.05
  -6   6  -2    6.37    0.97
   6   6   2    6.09    1.04
  -7  -6  -2    4.03    1.18
   7  -6   2    3.43    0.77
  -7   6  -2    5.56    1.42
  -7   6  -2    3.37    0.68
   7   6   2    2.72    0.86
  -7   6  -2    5.43    1.03
   7   6   2    2.69    0.81
   8  -6   2    4.51    0.73
  -8  -6  -2    4.53    1.20
  -8   6  -2    2.85    0.77
  -8   6  -2    1.20    0.93
  -8   6  -2    3.38    1.34
   8   6   2    3.39    0.99
  -9  -6  -2    2.87    1.11
  -9   6  -2    1.10    0.68
  -9   6  -2    2.11    0.94
  -9   6  -2    1.09    0.90
 -10  -6  -2    5.67    1.23
  10   6   2    4.82    0.98
 -10   6  -2    5.79    1.00
 -10   6  -2    3.35    1.13
 -11  -6  -2    0.61    0.57
 -11   6  -2    0.40    0.69
  11   6   2    0.16    0.42
 -12  -6  -2    0.40    0.52
  12   6   2    0.47    0.34
 -12  -7   2    3.11    0.88
  12  -7  -2    2.57    0.81
  12   7  -2    1.46    0.41
 -12   7   2    1.87    0.94
 -12   7   2    2.42    0.46
  11  -7  -2    0.08    0.63
 -11  -7   2    0.65    0.87
  11   7  -2   -0.04    0.58
 -11   7   2    0.74    0.41
 -11   7   2   -1.05    0.82
 -11   7   2   -0.56    0.50
  10  -7  -2    4.20    1.02
 -10  -7   2    6.63    1.20
 -10   7   2    7.14    0.91
 -10   7   2    6.92    1.10
  10   7  -2    7.77    1.06
   9  -7  -2   -0.03    0.88
  -9  -7   2   -0.88    0.89
   9   7  -2    0.29    0.79
   8  -7  -2    4.26    1.12
  -8  -7   2    4.98    1.21
   7  -7  -2   -0.20    0.84
   7   7  -2   -0.51    0.55
   6   7  -2   -0.51    0.70
   6   7  -2   -0.80    0.71
   5   7  -2   28.68    1.74
   5   7  -2   30.92    1.83
   4   7  -2    3.78    0.82
   4   7  -2    3.34    0.79
   3   7  -2   24.69    1.45
   3   7  -2   24.74    1.53
   2   7  -2    9.43    1.00
   2   7  -2   10.18    1.10
   1   7  -2    7.37    0.93
   1   7  -2    6.98    0.98
   0   7  -2   19.87    1.29
   0   7  -2   19.30    1.38
  -1   7  -2   24.37    1.44
  -1   7  -2   25.79    1.52
  -2   7  -2    1.06    0.60
   2   7   2    0.07    0.42
  -3   7  -2   -0.05    0.64
   3   7   2    0.49    0.51
   4   7   2   36.67    1.75
  -4   7  -2   37.90    1.88
  -5   7  -2    5.89    0.96
   5   7   2    4.00    0.91
   6  -7   2    0.78    0.55
  -6   7  -2   -0.02    1.01
  -6   7  -2    1.07    0.87
   6   7   2    0.88    0.61
  -6   7  -2    1.72    0.73
  -7  -7  -2   15.86    2.00
   7  -7   2   18.32    1.02
  -7   7  -2   18.37    1.66
   7   7   2   20.24    1.75
  -7   7  -2   18.71    1.30
   7   7   2   18.62    1.85
  -7   7  -2   16.04    2.30
  -8  -7  -2   18.25    2.12
  -8   7  -2   17.35    1.54
  -8   7  -2   18.66    2.31
   8   7   2   17.99    1.74
  -9  -7  -2    6.22    1.29
  -9   7  -2    8.28    1.02
  -9   7  -2    7.20    1.50
 -10  -7  -2   -0.49    0.71
  10   7   2    0.54    0.79
 -10   7  -2   -0.57    0.53
 -11  -7  -2    0.96    0.70
 -11   7  -2    1.96    0.75
  11   7   2    1.45    0.57
 -12  -8   2    0.57    0.54
 -12   8   2   -0.75    0.69
  12   8  -2    0.22    0.26
  11  -8  -2   -0.48    0.85
 -11  -8   2    1.06    0.81
 -11   8   2    1.26    1.01
 -11   8   2    0.08    0.56
  11   8  -2    2.12    0.63
  10  -8  -2    1.57    0.96
 -10  -8   2    2.04    0.79
  10   8  -2    0.40    0.73
 -10   8   2    2.52    0.67
 -10   8   2    0.57    0.66
   9  -8  -2    0.50    0.81
  -9  -8   2    0.60    0.99
   9   8  -2    0.01    0.93
  -9   8   2    0.74    0.61
   8  -8  -2    3.73    1.06
   8   8  -2    2.41    0.71
   7  -8  -2    0.27    0.87
   7   8  -2    2.23    0.72
   6  -8  -2    4.60    1.11
   6   8  -2    4.41    1.08
   5   8  -2    1.25    0.72
   5   8  -2    0.86    0.84
   4   8  -2    2.56    0.80
   4   8  -2    3.09    0.87
   3   8  -2   10.13    1.22
   3   8  -2    8.46    1.26
   2   8  -2    2.00    0.66
   2   8  -2    0.11    0.69
   1   8  -2    6.76    1.01
   1   8  -2    5.67    1.03
   0   8  -2    0.04    0.72
   0   8  -2   -0.16    0.51
   1   8   2    9.52    0.89
  -1   8  -2    7.90    1.11
  -1   8  -2    9.57    1.35
  -2   8  -2   17.24    1.68
  -2   8  -2   14.88    1.49
   2   8   2   15.36    1.19
  -3   8  -2    1.19    0.74
  -3   8  -2    1.25    0.90
   3   8   2    2.81    0.74
  -4   8  -2    9.18    1.26
   4   8   2    9.39    1.28
   5   8   2    0.25    0.61
  -5   8  -2    1.00    1.10
  -5   8  -2   -0.20    0.61
   6   8   2    1.89    0.85
  -6   8  -2    2.27    1.22
  -6   8  -2    1.11    0.88
  -6   8  -2    1.21    0.76
  -7   8  -2    2.35    0.87
  -7   8  -2    1.58    0.68
   7   8   2    2.87    0.92
   7   8   2    2.56    0.84
  -7   8  -2    0.88    1.16
  -8  -8  -2    0.09    0.86
   8   8   2    0.40    0.74
  -8   8  -2   -0.29    1.04
  -8   8  -2   -0.14    0.61
  -9  -8  -2   -0.17    0.84
  -9   8  -2    0.37    0.76
 -10  -8  -2    3.12    0.86
 -10   8  -2    1.84    0.96
  10   8   2    2.42    0.78
  11   8   2   -0.42    0.25
  11  -9  -2    0.10    0.79
 -11   9   2    0.48    0.90
 -11   9   2    1.48    0.54
  11   9  -2   -0.71    0.37
  10  -9  -2    0.99    0.71
 -10   9   2   -0.28    0.55
  10   9  -2    0.88    0.61
 -10   9   2    1.28    1.07
 -10   9   2    0.74    0.48
   9  -9  -2    2.69    0.90
   9   9  -2    4.14    0.86
  -9   9   2    4.02    0.80
   8  -9  -2    5.37    1.18
  -8   9   2    5.21    0.87
   7  -9  -2    3.83    1.10
  -7   9   2    4.93    1.01
   7   9  -2    5.90    0.93
   6  -9  -2    1.15    0.95
   6   9  -2    0.68    0.62
   5  -9  -2    1.01    0.97
   5   9  -2    0.58    0.63
   5   9  -2   -0.63    0.82
   4   9  -2    0.79    0.97
   4   9  -2    0.85    0.78
   3   9  -2    6.58    1.12
   3   9  -2    6.54    1.21
   2   9  -2   -1.42    0.74
   2   9  -2   -0.46    0.60
   1   9  -2    5.31    0.98
   1   9  -2    4.74    1.21
   0   9  -2   -0.68    0.57
   0   9  -2    0.10    0.78
  -1   9  -2    8.58    1.12
  -1   9  -2   11.20    1.51
   1   9   2    7.34    1.04
   2   9   2   -0.16    0.63
  -2   9  -2    3.10    1.05
  -2   9  -2   -0.87    1.10
   3   9   2    7.45    1.11
  -3   9  -2    3.21    1.12
  -3   9  -2    4.22    1.31
   4   9   2    7.91    1.16
  -4   9  -2    7.12    1.59
  -4   9  -2    6.13    1.02
  -5   9  -2    0.30    0.81
  -5   9  -2    0.35    1.08
  -5   9  -2   -0.66    0.76
   5   9   2   -0.60    0.55
  -6   9  -2   -1.44    0.95
  -6   9  -2    0.35    0.53
   6   9   2    0.32    0.63
  -6   9  -2    0.71    0.96
  -7   9  -2   -0.33    0.64
  -7   9  -2   -0.51    1.02
   7   9   2    0.88    0.72
   7   9   2    0.37    0.65
  -7   9  -2    0.07    0.56
  -8   9  -2    8.07    1.50
  -9   9  -2    0.85    0.72
 -10   9  -2   -0.11    0.77
  10   9   2    0.74    0.40
  11  10  -2    1.27    0.38
 -11  10   2    0.65    0.80
  10 -10  -2    1.16    0.87
  10  10  -2    1.75    0.47
 -10  10   2    2.05    1.05
 -10  10   2   -0.35    0.40
 -10  10   2    0.98    0.59
   9 -10  -2    1.34    0.81
   9  10  -2    0.12    0.69
  -9  10   2    0.98    0.60
  -9  10   2    0.34    0.73
  -9  10   2    0.81    0.83
   8 -10  -2    0.73    0.93
  -8  10   2    0.81    0.66
   7 -10  -2    1.67    1.03
  -7  10   2    2.04    0.78
   7  10  -2    3.09    0.75
   6 -10  -2    5.04    1.24
   6  10  -2    4.72    0.96
  -6  10   2    4.62    0.91
   5 -10  -2   -0.26    0.85
   5  10  -2    0.04    0.71
   5  10  -2   -0.57    0.54
   4 -10  -2    8.06    1.45
   4  10  -2   10.86    1.54
   4  10  -2    9.28    1.27
   3 -10  -2   -0.73    1.08
   3  10  -2    0.32    1.01
   2 -10  -2   19.08    2.42
   2  10  -2   24.84    2.22
   2  10  -2   22.35    2.04
   1  10  -2   13.15    2.00
   1  10  -2   11.86    1.52
   0  10  -2   -0.01    1.08
   0  10   2    0.06    0.53
   0  10  -2    0.66    0.79
  -1 -10  -2   11.56    1.82
  -1  10  -2   10.34    1.45
   1  10   2    8.90    1.15
  -1  10  -2    9.71    1.61
   2  10   2    3.37    0.85
  -2  10  -2    6.09    1.79
  -2  10  -2    3.51    0.89
   3  10   2   28.38    1.85
  -3  10  -2   25.32    1.77
  -3  10  -2   29.64    2.68
  -4  10  -2    4.11    1.34
   4  10   2    3.77    0.94
  -4  10  -2    3.66    0.87
  -5  10  -2    0.11    1.03
  -5  10  -2    0.80    0.64
   5  10   2   -0.09    0.59
  -5  10  -2    1.07    0.82
  -6  10  -2    6.90    0.92
  -6  10  -2    4.35    1.42
   6  10   2    6.92    1.09
   7  10   2    1.87    0.77
  -7  10  -2    0.54    0.49
   7  10   2    0.31    0.60
  -7  10  -2    0.62    1.03
  -8  10  -2    0.98    0.75
  -9  10  -2    5.42    0.96
 -10  10  -2    3.63    0.83
  10  10   2    1.61    0.49
 -10  11   2   -0.38    0.83
  10  11  -2   -0.13    0.38
   9 -11  -2   -0.27    0.83
   9  11  -2   -0.17    0.59
  -9  11   2    2.28    1.02
  -9  11   2    1.35    0.57
  -9  11   2    0.81    0.52
   8 -11  -2    1.35    0.78
  -8  11   2    0.60    0.61
  -8  11   2   -0.02    1.02
   7 -11  -2   -0.13    0.88
  -7  11   2    2.62    1.26
  -7  11   2    1.47    0.75
  -7  11   2    3.23    1.60
   7  11  -2    0.77    0.75
   6 -11  -2    1.93    0.99
  -6  11   2    0.96    0.74
   6  11  -2    2.33    0.74
   5 -11  -2    4.07    1.15
   5  11  -2    1.84    0.74
   4 -11  -2    5.01    1.28
   4  11  -2    5.84    0.91
   4  11  -2    5.72    1.16
   3 -11  -2    0.94    1.02
   3  11  -2   -1.29    1.08
   3  11  -2    0.30    0.62
   2 -11  -2    7.28    1.39
   2  11  -2    7.85    1.02
   2  11  -2   10.67    1.65
   1 -11  -2    1.11    1.05
   1  11  -2    3.19    0.78
   1  11  -2    0.13    1.33
  -1  11   2    2.46    0.89
   0 -11  -2   -0.56    0.95
   0  11  -2   -0.35    0.83
   0  11   2   -0.56    0.73
   0  11  -2    0.74    1.42
   1  11   2    7.47    1.16
  -1  11  -2    7.23    1.09
  -1  11  -2    7.15    1.75
   2  11   2   -0.13    0.77
  -2  11  -2   -0.36    0.81
  -3  11  -2    3.89    0.90
   3  11   2    7.56    1.21
  -4  11  -2    5.47    1.43
   4  11   2    6.30    1.06
  -4  11  -2    8.98    1.21
  -5  11  -2    6.78    0.90
   5  11   2    4.83    1.00
  -5  11  -2    4.53    1.36
   6  11   2    0.80    0.68
   6  11   2    1.87    0.77
  -6  11  -2    2.36    1.26
  -6  11  -2    1.59    0.66
   7  11   2    0.91    0.63
  -7  11  -2   -0.40    0.97
  -8  11  -2    1.56    0.77
  -9  11  -2    0.10    0.78
   9  12  -2   -0.26    0.31
  -9  12   2   -0.12    0.32
  -9  12   2    0.79    0.82
   8 -12  -2    0.46    0.91
  -8  12   2    1.38    0.73
  -8  12   2   -0.10    0.50
   8  12  -2    0.44    0.62
   7 -12  -2   -0.36    0.99
  -7  12   2    1.35    0.79
   7  12  -2    0.25    0.52
  -7  12   2    1.18    0.68
   6 -12  -2    1.20    1.09
   6  12  -2    1.22    0.72
  -6  12   2    2.28    1.53
  -6  12   2    0.27    0.67
  -6  12   2    1.39    1.06
   5 -12  -2    1.20    1.00
   5  12  -2    0.93    0.64
  -5  12   2    1.27    1.30
  -5  12   2    1.18    0.78
   4 -12  -2    0.01    0.95
   4  12  -2    0.14    0.58
  -4  12   2    0.48    1.11
   3 -12  -2    3.05    1.15
  -3  12   2    3.66    1.27
   3  12  -2    3.70    0.81
   2 -12  -2   17.30    2.07
   2  12  -2   11.97    1.72
   2  12  -2   15.20    1.42
  -2  12   2   15.01    1.65
   1 -12  -2    9.02    1.65
   1  12  -2    5.57    1.56
   1  12  -2    9.80    1.37
  -1  12   2    5.97    1.30
   0 -12  -2   -0.32    0.73
   0  12  -2    0.90    1.85
   0  12   2    0.51    0.92
   0  12  -2   -0.22    0.65
  -1  12  -2    1.07    0.85
   1  12   2    1.40    1.21
   2  12   2    2.47    1.23
  -2  12  -2    3.38    0.96
   3  12   2    1.19    0.89
  -3  12  -2    0.92    0.67
  -4  12  -2    0.51    0.65
   4  12   2   -0.04    0.71
  -4  12  -2    0.79    1.04
   5  12   2    0.90    0.68
  -5  12  -2    1.34    1.02
   5  12   2    1.66    0.78
  -5  12  -2    2.18    0.72
   6  12   2   -0.13    0.61
  -6  12  -2    0.16    0.41
  -6  12  -2   -0.50    0.87
  -7  12  -2    0.06    0.55
  -8  12  -2   -0.03    0.74
  -8  13   2    0.82    0.68
  -8  13   2    0.62    0.37
   8  13  -2    1.27    0.49
   7 -13  -2    0.12    0.79
  -7  13   2    1.14    0.52
  -7  13   2    1.39    0.80
   6 -13  -2    4.40    1.14
  -6  13   2    2.95    0.74
   6  13  -2    2.93    0.73
   5 -13  -2    1.86    0.80
  -5  13   2   -0.11    0.81
   5  13  -2    1.99    0.63
   4 -13  -2    0.89    0.98
   4  13  -2   -0.11    0.58
  -4  13   2    3.80    1.52
  -4  13   2    1.48    0.73
   3 -13  -2    4.31    1.22
  -3  13   2    5.74    1.86
   3  13  -2    5.09    0.85
   2 -13  -2   -0.58    0.92
   2  13  -2   -0.74    0.65
  -2  13   2    0.60    1.31
   1 -13  -2   -1.13    1.02
   1  13  -2   -0.76    0.53
  -1  13   2    0.29    1.20
   0  13  -2    5.41    1.41
   0  13   2    7.25    1.72
   0  13  -2    6.88    0.94
   1  13   2    0.98    1.40
  -1  13  -2    0.09    0.58
   2  13   2    0.81    0.99
  -2  13  -2    1.75    0.78
  -3  13  -2    1.12    0.61
   3  13   2    0.22    0.73
   4  13   2    2.16    0.74
  -4  13  -2    3.23    0.63
  -5  13  -2    2.25    0.49
   5  13   2    2.00    0.69
   6  13   2   -0.73    0.48
  -6  13  -2   -0.20    0.51
  -6  13  -2   -0.34    0.52
  -7  13  -2    0.37    0.48
  -7  13  -2    0.40    0.48
  -7  14   2    1.97    0.45
   7  14  -2    2.17    0.40
  -6  14   2    2.18    0.46
   5 -14  -2    3.95    1.03
  -5  14   2    3.38    0.70
   5  14  -2    2.91    0.58
   4 -14  -2    1.05    1.01
  -4  14   2    0.56    0.61
   4  14  -2    0.67    0.51
   3 -14  -2    2.46    1.13
  -3  14   2    4.63    0.88
   3  14  -2    2.83    0.70
   2  14  -2    3.76    0.76
  -2  14   2    3.99    0.85
   1  14  -2    1.61    0.62
  -1  14   2   -0.03    0.65
  -1  14   2    1.67    1.34
   0  14  -2    0.33    0.96
   0  14   2   -0.03    0.76
   0  14   2   -0.15    1.18
   0  14  -2    0.33    0.54
  -1  14  -2    1.26    0.55
   1  14   2    1.46    0.67
  -1  14  -2   -0.49    0.97
  -2  14  -2    0.07    0.46
   2  14   2    0.62    0.67
  -2  14  -2    0.76    1.02
  -3  14  -2   -0.16    0.66
  -3  14  -2    0.04    0.41
   3  14   2    0.34    0.62
  -4  14  -2    0.15    0.36
   4  14   2    0.70    0.52
  -4  14  -2    0.31    0.64
  -5  14  -2    2.32    0.73
   5  14   2    2.98    0.64
  -6  14  -2    6.99    0.94
  -5  15   2    0.41    0.27
  -4  15   2    5.64    0.76
   4  15  -2    5.47    0.68
  -3  15   2   -0.21    0.45
   3  15  -2    0.12    0.37
  -2  15   2    0.39    0.50
   2  15  -2    0.58    0.41
   1  15  -2    0.84    0.47
  -1  15   2    0.42    0.38
   0  15   2    2.90    0.63
   0  15  -2    1.71    0.49
  -1  15  -2    1.16    0.82
   1  15   2    1.21    0.60
  -1  15  -2   -0.08    0.37
  -2  15  -2   -0.38    0.35
  -2  15  -2    0.36    0.84
   2  15   2    0.33    0.37
  -3  15  -2    1.89    0.70
   3  15   2    1.96    0.55
  -4  15  -2    0.15    0.47
   4  15   2    0.54    0.44
  -3  16   2    0.48    0.32
  -2  16   2    0.26    0.35
  -1  16   2   -0.88    0.36
   0  16   2    0.54    0.29
   1  16   2    0.41    0.27
   2  16   2    0.60    0.35
 -14   0   3   -0.88    0.51
  14   0  -3    0.85    0.46
  14   0  -3   -0.51    0.58
 -13   0   3    1.16    0.80
 -13   0   3    0.38    0.79
 -12   0   3   -0.69    0.80
 -12   0   3    0.28    0.49
 -12   0   3    0.06    0.81
 -11   0   3    0.34    0.81
 -11   0   3   -0.27    0.53
 -11   0   3   -0.18    0.88
  10   0  -3   -0.19    0.53
 -10   0   3    0.08    0.83
 -10   0   3    0.16    0.63
  -9   0   3    0.79    0.71
  -8   0   3   -0.83    0.76
   7   0  -3   -0.16    0.39
  -7   0   3    0.57    0.60
   6   0  -3   -0.12    0.67
   6   0  -3    0.57    0.37
  -6   0   3   -0.01    0.49
  -5   0   3   -0.04    0.59
  -5   0   3   -0.81    0.42
   5   0  -3   -0.01    0.28
   5   0  -3   -0.48    0.57
   4   0  -3   -0.17    0.20
  -4   0   3    0.41    0.52
   4   0  -3   -0.12    0.55
  -4   0   3   -0.36    0.44
   3   0  -3    0.11    0.51
  -3   0   3   -0.99    0.38
  -3   0   3   -0.27    0.36
   3   0  -3   -0.38    0.39
   2   0  -3    0.07    0.31
   1   0  -3    0.23    0.27
   0   0   3    0.18    0.39
   1   0   3    0.31    0.43
   2   0   3    0.14    0.28
  -2   0  -3   -0.10    0.40
   3   0   3   -0.05    0.44
  -3   0  -3    0.02    0.46
  -4   0  -3   -0.07    0.53
   4   0   3    0.16    0.43
   5   0   3   -0.17    0.45
   6   0   3    0.71    0.60
   7   0   3    0.15    0.73
  -8   0  -3   -0.96    0.83
  -8   0  -3   -0.13    0.94
  -9   0  -3   -1.41    0.76
  -9   0  -3    0.11    0.84
   9   0   3    0.08    0.81
  10   0   3    0.65    0.78
 -10   0  -3    0.32    0.95
 -10   0  -3   -0.78    0.80
 -11   0  -3   -0.28    0.72
  11   0   3    0.02    0.53
 -11   0  -3    0.33    0.75
  12   0   3   -0.35    0.26
 -12   0  -3    0.08    0.43
 -12   0  -3    0.29    0.63
  14  -1  -3    0.87    0.50
  14  -1  -3    1.60    0.66
 -14  -1   3    0.63    0.55
 -14  -1   3    1.05    0.57
  14   1  -3    1.93    0.69
 -14   1   3    1.20    0.48
 -13  -1   3    1.02    0.63
  13  -1  -3    0.96    1.02
 -13  -1   3    0.80    0.61
 -13   1   3    1.29    0.65
 -12  -1   3    0.35    0.86
 -12  -1   3    0.94    0.44
 -12  -1   3    0.21    0.91
 -12   1   3   -0.83    0.44
 -12   1   3    0.27    0.64
 -12   1   3    0.42    0.73
 -11  -1   3   -0.02    0.88
 -11  -1   3    0.66    0.96
 -11  -1   3    0.43    0.51
 -11   1   3   -0.35    0.61
 -11   1   3    0.65    0.92
  11   1  -3    0.50    0.51
 -11   1   3    0.27    0.60
  10  -1  -3    0.78    0.44
 -10  -1   3    0.53    0.60
 -10  -1   3    1.19    0.86
 -10   1   3    0.10    0.87
 -10   1   3    1.47    0.71
  10   1  -3    0.20    0.65
  -9  -1   3    3.53    0.78
  -9   1   3    2.42    1.11
  -8  -1   3    1.55    0.70
  -8   1   3    2.60    0.83
   8   1  -3    1.97    0.63
  -7  -1   3   -0.51    0.56
  -7   1   3   -2.41    0.61
   7   1  -3   -0.22    0.47
  -6  -1   3   12.15    1.15
   6   1  -3   11.69    0.90
   6   1  -3   10.50    1.39
  -6   1   3   11.64    1.06
  -5  -1   3    0.99    0.59
  -5  -1   3   -0.11    0.59
   5  -1  -3    0.50    0.66
   5   1  -3   -0.32    0.37
  -5   1   3    0.01    0.54
   5   1  -3    0.25    0.65
  -4  -1   3    0.94    0.59
  -4  -1   3    1.41    0.55
   4  -1  -3    0.50    0.69
  -4   1   3    1.45    0.48
   4   1  -3    0.71    0.64
  -4   1   3    1.63    0.57
   4   1  -3    1.28    0.39
   4   1  -3    0.19    0.49
  -3  -1   3   68.02    1.66
   3  -1  -3   65.25    1.95
   3   1  -3   65.91    2.04
  -3   1   3   66.93    1.78
  -3   1   3   66.03    1.43
   3   1  -3   66.66    1.92
   3   1  -3   66.11    1.37
   2  -1  -3    7.54    0.65
  -2  -1   3    8.69    0.68
   2   1  -3    8.76    0.75
  -2   1   3    8.13    0.61
   2   1  -3    8.18    0.36
  -1  -1   3   57.89    1.27
   0  -1   3  132.28    2.64
   0  -1   3  135.98    2.31
   0   1   3  138.67    2.63
  -1  -1  -3   44.28    1.10
   1  -1   3   40.46    1.42
   1  -1   3   44.89    1.17
   1   1   3   43.74    1.40
   2  -1   3  137.10    2.67
  -2  -1  -3  135.24    2.75
  -2   1  -3  133.21    2.13
  -3  -1  -3  125.92    2.92
   3  -1   3  127.94    2.79
   3   1   3  122.02    2.66
  -3   1  -3  122.69    2.07
   4  -1   3   39.00    1.60
  -4   1  -3   38.72    1.95
   4   1   3   34.21    1.53
   5  -1   3   19.18    1.32
   5   1   3   18.77    1.26
   6  -1   3    0.46    0.57
   6   1   3    0.52    0.59
   7   1   3    1.33    0.87
  -8  -1  -3    6.72    1.35
  -8  -1  -3    4.88    1.27
   8  -1   3    4.67    1.11
  -8   1  -3    4.59    1.21
  -8   1  -3    3.95    1.22
   9  -1   3    2.40    0.89
  -9  -1  -3    2.11    1.04
  -9  -1  -3    2.97    1.16
  -9   1  -3    2.35    0.97
   9   1   3    1.43    0.88
  -9   1  -3    3.55    1.14
 -10  -1  -3    0.60    0.92
 -10  -1  -3    0.81    0.72
  10  -1   3    0.13    0.71
  10   1   3   -0.16    0.74
 -10   1  -3   -0.39    0.88
 -10   1  -3    0.45    0.91
  11  -1   3    4.46    0.76
 -11  -1  -3    5.17    1.10
 -11  -1  -3    6.20    0.99
 -11   1  -3    3.73    0.95
  11   1   3    4.87    0.88
 -11   1  -3    6.25    1.02
 -12  -1  -3    1.69    0.66
 -12  -1  -3    0.33    0.61
  12   1   3    1.04    0.37
 -12   1  -3    1.08    0.66
 -14  -2   3    0.31    0.54
  14  -2  -3    0.47    0.62
 -14   2   3    0.90    0.62
 -13  -2   3    4.56    0.97
  13  -2  -3    3.63    0.98
 -13  -2   3    5.47    1.02
  13  -2  -3    4.68    0.89
 -13   2   3    4.51    0.57
 -13   2   3    1.61    0.87
 -12  -2   3    3.94    1.09
 -12  -2   3    1.48    0.78
  12  -2  -3    1.83    1.15
 -12   2   3    2.35    0.71
 -12   2   3    3.22    1.05
 -11  -2   3    0.42    0.56
 -11  -2   3    2.17    1.03
 -11  -2   3    3.40    1.12
 -11   2   3    1.94    0.74
 -11   2   3    1.39    0.99
  11   2  -3    2.38    0.67
 -10  -2   3    0.46    0.87
 -10  -2   3   -0.45    0.63
 -10  -2   3   -0.27    1.12
 -10   2   3   -0.48    0.62
  10   2  -3   -0.24    0.53
  -9  -2   3    6.93    1.30
  -9  -2   3    6.59    0.98
  -8  -2   3    8.47    1.17
  -8   2   3   11.24    1.36
   8   2  -3    9.65    1.05
  -7  -2   3   61.28    2.20
   7   2  -3   60.94    2.02
  -7   2   3   58.36    2.38
  -6  -2   3   15.38    1.14
  -6   2   3   14.20    1.15
  -5  -2   3    3.21    0.62
   5   2  -3    3.67    0.91
   5   2  -3    3.28    0.53
  -5   2   3    2.63    0.65
  -4  -2   3   13.31    1.00
   4   2  -3   12.64    0.78
  -4   2   3   13.02    0.78
  -4   2   3   12.70    1.02
   4   2  -3   13.01    1.15
   4   2  -3   12.58    1.20
  -3  -2   3   22.05    1.00
   3  -2  -3   22.33    1.09
  -3   2   3   20.06    1.05
   3   2  -3   21.95    1.23
   3   2  -3   23.28    0.89
  -2  -2   3    1.35    0.42
   2  -2  -3    0.85    0.34
  -2   2   3    1.11    0.31
   2   2  -3    0.91    0.33
  -1  -2   3   53.30    1.35
   1  -2  -3   51.26    0.94
  -1  -2   3   52.77    1.44
   1   2  -3   55.93    1.24
   0  -2   3  233.75    3.95
   0  -2   3  233.59    3.80
   0  -2  -3  217.96    3.61
   0   2  -3  232.31    3.58
   0   2   3  231.21    3.86
   1  -2   3   35.39    1.35
   1  -2   3   36.70    1.17
   1   2   3   36.94    1.24
  -1   2  -3   36.27    1.01
  -2  -2  -3   38.26    1.20
   2  -2   3   36.61    1.30
  -2   2  -3   38.28    1.12
   3  -2   3    4.47    0.65
  -3  -2  -3    3.62    0.57
  -3   2  -3    4.75    0.67
   4  -2   3   20.62    1.34
  -4   2  -3   24.76    1.03
   4   2   3   24.17    1.26
   5  -2   3    3.02    0.69
   5   2   3    3.74    0.70
  -5   2  -3    4.90    0.65
   6   2   3   14.12    1.42
   7   2   3    0.79    0.65
   8  -2   3    2.49    0.93
  -8  -2  -3    1.13    1.01
  -8  -2  -3    2.03    1.03
   8   2   3    2.67    0.88
  -8   2  -3    2.66    1.07
  -8   2  -3    2.40    1.01
  -8   2  -3    3.24    0.57
  -9  -2  -3    7.43    1.35
   9  -2   3    6.56    1.07
  -9  -2  -3    6.00    1.34
  -9   2  -3    6.87    1.36
  10  -2   3   20.76    1.54
 -10  -2  -3   17.36    1.83
 -10  -2  -3   15.70    1.88
 -10   2  -3   18.98    1.87
  10   2   3   15.50    1.65
 -11  -2  -3    0.99    0.74
  11  -2   3    0.93    0.44
 -11  -2  -3    1.15    0.85
 -11   2  -3    0.34    0.60
  11   2   3    1.12    0.52
 -12  -2  -3    8.76    1.16
 -12   2  -3    8.14    1.03
  12   2   3    4.57    0.55
 -14  -3   3   -0.04    0.33
 -14   3   3    1.18    0.47
 -13  -3   3   -0.95    0.67
  13  -3  -3    1.09    0.61
  13  -3  -3    1.65    1.00
 -13   3   3    0.91    0.61
 -13   3   3    0.00    0.31
  12  -3  -3    4.43    1.28
  12  -3  -3    5.80    1.22
 -12  -3   3    5.43    1.22
 -12  -3   3    4.10    1.06
 -12   3   3    4.97    0.78
 -12   3   3    6.73    1.08
  12   3  -3    6.46    0.69
 -11  -3   3    1.19    0.96
 -11  -3   3    0.81    0.44
 -11  -3   3    0.73    0.96
  11  -3  -3    1.29    1.18
 -11   3   3    2.58    0.80
 -11   3   3    1.54    0.67
  11   3  -3    1.10    0.59
 -10  -3   3   11.59    1.80
 -10  -3   3   16.37    1.82
 -10  -3   3   14.07    1.24
  10  -3  -3   15.05    2.08
 -10   3   3   15.15    1.55
  10   3  -3   15.66    1.32
 -10   3   3   12.50    1.72
  -9  -3   3   -0.24    0.80
  -9  -3   3    1.32    0.72
   9   3  -3    1.68    0.89
  -8  -3   3    2.86    0.72
  -8   3   3    3.59    0.94
   8   3  -3    3.30    0.77
  -7  -3   3    0.21    0.55
  -7   3   3   -0.61    0.74
   7   3  -3    0.18    0.50
  -6  -3   3    7.13    0.98
   6   3  -3    9.01    1.03
  -6   3   3    9.58    1.03
  -5  -3   3    4.17    0.65
   5   3  -3    3.60    0.67
  -4  -3   3    1.53    0.58
   4   3  -3    3.44    0.71
   4   3  -3    2.42    0.79
   4   3  -3    2.44    0.51
  -3  -3   3    5.00    0.74
   3   3  -3    5.22    0.75
   3   3  -3    5.35    0.62
  -2  -3   3   33.11    1.17
   2   3  -3   32.97    1.14
  -1  -3   3   -0.14    0.16
  -1  -3   3    0.61    0.48
   1   3  -3   -0.05    0.34
   0  -3   3   46.00    1.40
   0  -3   3   46.48    1.42
   0   3   3   47.86    1.30
   0   3  -3   47.02    1.30
   0   3   3   45.60    0.99
   1  -3   3   55.52    1.72
   1  -3   3   54.50    1.59
  -1   3  -3   52.89    1.48
   1   3   3   57.64    1.56
   2  -3   3   -0.33    0.37
  -2   3  -3    0.62    0.35
  -3   3  -3    6.18    0.70
   4  -3   3    2.31    0.63
  -4   3  -3    2.63    0.59
   4   3   3    2.67    0.56
   5   3   3    2.08    0.58
  -5   3  -3    1.79    0.53
   6   3   3   10.40    1.29
  -6   3  -3    8.60    0.90
  -7  -3  -3    2.98    1.06
   7   3   3    4.57    0.93
  -8  -3  -3    5.44    1.28
   8  -3   3    7.91    1.12
  -8  -3  -3    7.86    1.47
  -8   3  -3    5.69    0.76
   8   3   3    7.85    1.27
  -8   3  -3    7.56    1.42
   9  -3   3    2.83    0.82
  -9  -3  -3    3.50    1.13
  -9  -3  -3    0.40    1.01
  -9   3  -3    2.89    1.06
 -10  -3  -3   -0.48    0.83
  10  -3   3    0.06    0.51
 -10  -3  -3   -0.32    0.80
  10   3   3   -0.33    0.83
 -10   3  -3   -0.08    0.87
 -11  -3  -3    0.64    0.82
 -11   3  -3    0.76    0.63
  11   3   3    1.71    0.70
 -12  -3  -3    0.79    0.63
 -12   3  -3   -0.22    0.41
  12   3   3   -0.10    0.32
  13  -4  -3    0.73    0.76
 -13  -4   3   -0.65    0.39
 -13   4   3   -0.08    0.72
 -13   4   3    0.06    0.34
  12  -4  -3    0.84    0.92
 -12  -4   3    1.27    0.89
  12  -4  -3   -0.87    0.98
 -12   4   3    0.39    0.67
  12   4  -3    0.27    0.39
 -12   4   3    0.67    0.57
 -11  -4   3    0.91    0.96
  11  -4  -3    0.00    1.00
  11  -4  -3   -0.16    0.86
 -11   4   3    0.18    0.63
  11   4  -3    0.25    0.60
 -11   4   3   -0.34    0.83
  10  -4  -3    3.92    1.37
 -10  -4   3    6.60    0.86
 -10  -4   3    5.16    1.05
  10  -4  -3    6.21    1.28
  10   4  -3    5.04    0.91
 -10   4   3    3.91    0.89
  -9  -4   3    0.64    0.81
  -9  -4   3   -0.52    0.53
   9  -4  -3    0.52    1.35
   9   4  -3    0.17    0.74
  -8  -4   3    7.59    0.92
   8   4  -3    7.21    1.06
  -8   4   3    9.93    1.36
  -7  -4   3   -0.44    0.50
   7   4  -3    0.32    0.55
  -7   4   3   -0.25    0.62
  -6  -4   3    0.59    0.53
   6   4  -3    0.48    0.54
  -5  -4   3   15.99    1.08
   5   4  -3   15.08    1.11
  -4  -4   3    3.76    0.66
   4   4  -3    4.07    0.66
  -3  -4   3   76.32    1.95
   3   4  -3   74.41    2.01
   3   4  -3   75.82    2.49
  -2  -4   3    5.66    0.82
  -2  -4   3    5.33    0.60
   2   4  -3    4.57    0.68
  -1  -4   3   13.58    0.85
  -1  -4   3   12.84    0.75
   1   4  -3   12.20    0.95
   0  -4   3   10.13    0.81
   0  -4   3    9.57    0.77
   0   4  -3    9.95    0.78
   0   4   3    9.45    0.66
   1  -4   3   -0.04    0.48
  -1   4  -3   -0.29    0.36
   1   4   3   -0.16    0.29
   2  -4   3    0.64    0.42
  -2   4  -3   -0.28    0.38
  -3   4  -3   -0.52    0.43
   3   4   3    0.01    0.35
   4   4   3    6.27    0.80
  -4   4  -3    9.01    0.95
   5   4   3    1.08    0.63
  -5   4  -3    0.84    0.56
   6   4   3    7.28    1.12
  -6   4  -3    5.83    0.78
  -7  -4  -3   -0.29    0.80
   7  -4   3   -0.84    0.71
  -7   4  -3   -0.90    0.86
   7   4   3    0.29    0.64
  -7   4  -3    1.28    0.60
  -8  -4  -3    1.41    1.01
   8  -4   3   -0.70    0.65
  -8   4  -3    0.63    0.55
  -8   4  -3    1.11    1.13
   8   4   3    0.18    0.65
  -8   4  -3    0.01    0.86
  -9  -4  -3    1.95    1.10
   9  -4   3    2.92    0.73
  -9   4  -3    2.72    1.02
  10  -4   3    2.34    0.62
 -10  -4  -3    3.47    1.10
  10   4   3    3.08    0.94
 -10   4  -3    1.32    1.00
 -11  -4  -3    0.34    0.76
 -11   4  -3    1.71    0.78
  11   4   3    1.09    0.66
 -12  -4  -3    0.01    0.37
  12   4   3    0.62    0.30
 -12   4  -3   -0.06    0.51
 -13  -5   3   -0.03    0.46
  13  -5  -3   -0.11    0.47
 -13   5   3    0.43    0.32
 -13   5   3   -0.56    0.44
  12  -5  -3    2.67    0.99
 -12  -5   3    1.25    0.92
 -12   5   3    1.83    0.93
 -12   5   3    2.21    0.63
  12   5  -3    1.50    0.51
  11  -5  -3   10.88    1.83
 -11  -5   3    9.67    1.51
  11  -5  -3   11.79    1.69
  11   5  -3    8.18    1.00
 -11   5   3   10.48    0.92
 -11   5   3   10.10    1.35
 -11   5   3   11.63    1.57
  10  -5  -3    6.05    1.38
 -10  -5   3    6.06    1.26
  10  -5  -3    6.18    1.25
  10   5  -3    6.37    1.04
 -10   5   3    5.93    1.22
   9  -5  -3    4.76    1.21
  -9  -5   3    3.86    0.64
   9  -5  -3    4.13    1.29
  -9  -5   3    3.75    1.11
   9   5  -3    5.57    0.98
  -8  -5   3    0.07    0.81
   8  -5  -3   -0.68    0.72
  -8   5   3    0.86    1.05
   7   5  -3   21.70    1.55
  -6  -5   3   28.54    1.28
   6   5  -3   28.63    1.62
  -5  -5   3    0.51    0.46
   5   5  -3   -0.27    0.47
   5   5  -3   -0.06    0.50
  -4  -5   3    6.06    0.70
   4   5  -3    4.67    0.74
   4   5  -3    6.98    0.91
  -3  -5   3   10.06    0.78
   3   5  -3    8.98    0.90
  -2  -5   3    7.88    0.78
   2   5  -3    8.03    0.84
  -1  -5   3    9.31    0.64
  -1  -5   3    9.73    0.77
  -1   5   3    9.61    0.64
   1   5  -3    9.80    0.88
   0  -5   3   30.02    1.18
   0   5  -3   30.13    1.38
   0   5   3   31.56    1.00
   1  -5   3    8.85    0.89
  -1   5  -3    9.71    0.88
  -2   5  -3   13.65    1.12
   3   5   3   12.13    0.88
  -3   5  -3   11.61    1.02
  -4   5  -3    3.55    0.66
   4   5   3    4.72    0.70
   5   5   3   20.36    1.51
  -5   5  -3   18.82    1.33
   6   5   3   21.71    1.62
  -6   5  -3   19.89    1.33
   7  -5   3   28.07    1.88
  -7  -5  -3   23.42    2.24
  -7   5  -3   26.24    2.54
   7   5   3   33.01    2.01
  -7   5  -3   27.05    2.19
  -7   5  -3   26.76    1.78
   8  -5   3   12.89    1.27
  -8  -5  -3   12.42    1.94
  -8   5  -3   11.20    1.64
  -8   5  -3   14.09    2.20
  -8   5  -3   11.08    1.23
   8   5   3   13.53    1.44
  -9  -5  -3   -0.78    0.87
   9  -5   3    0.60    0.61
  -9   5  -3   -1.17    0.76
  -9   5  -3    2.07    1.11
 -10  -5  -3    4.68    1.13
  10   5   3    4.29    0.84
 -10   5  -3    4.81    1.03
 -11  -5  -3    1.02    0.73
  11   5   3    0.05    0.55
 -11   5  -3    1.02    0.69
  12   5   3    0.43    0.31
 -13  -6   3    0.47    0.62
  13  -6  -3    0.86    0.63
 -13   6   3    0.51    0.30
 -13   6   3    1.35    0.63
 -12  -6   3    1.20    0.85
  12  -6  -3    0.78    0.90
 -12   6   3   -0.06    0.33
 -12   6   3   -0.25    0.77
 -12   6   3    0.71    0.88
  12   6  -3   -0.01    0.40
  11  -6  -3    0.08    0.63
 -11  -6   3    0.22    0.92
 -11   6   3    0.44    0.66
 -11   6   3   -0.59    0.78
  11   6  -3    0.11    0.56
 -11   6   3   -0.92    0.40
 -10  -6   3   -0.88    0.87
  10  -6  -3   -0.06    0.83
 -10   6   3    0.69    0.85
  10   6  -3   -1.43    0.59
   9  -6  -3   -0.29    0.81
  -9  -6   3    1.27    0.93
  -9   6   3    1.24    0.92
   9   6  -3   -1.37    0.62
   8  -6  -3   14.89    1.85
   8  -6  -3   13.85    2.06
  -8  -6   3   14.34    1.80
  -8  -6   3   12.25    1.03
   7   6  -3   15.95    1.52
   6   6  -3    4.14    0.90
  -5  -6   3   -0.08    0.35
   5   6  -3   -0.12    0.59
   5   6  -3    0.73    0.72
  -4  -6   3    0.56    0.42
   4   6  -3   -0.02    0.64
   4   6  -3    0.97    0.65
  -3  -6   3   14.64    0.86
   3   6  -3   15.75    1.14
   3   6  -3   14.63    1.34
  -2  -6   3   31.68    1.24
   2   6  -3   30.44    1.56
   2   6  -3   32.34    1.54
  -1  -6   3   16.73    0.98
   1   6  -3   16.35    1.24
   1   6  -3   14.88    1.22
   0  -6   3    1.45    0.47
   0   6  -3    1.39    0.63
   0   6  -3    0.16    0.58
  -1   6  -3    5.90    0.91
  -1   6  -3    4.37    0.69
  -2   6  -3   17.40    1.19
  -2   6  -3   17.27    1.37
   3   6   3    0.02    0.41
  -3   6  -3   -0.29    0.47
  -4   6  -3    9.37    1.11
   4   6   3   11.13    1.05
   5   6   3   16.53    1.47
  -5   6  -3   17.89    1.33
  -6  -6  -3   22.39    2.21
   6  -6   3   22.26    1.56
  -6   6  -3   22.66    1.67
  -6   6  -3   23.29    2.59
   6   6   3   24.50    1.64
   7  -6   3   18.95    1.54
   7   6   3   20.39    1.61
  -7   6  -3   17.01    1.62
  -7   6  -3   19.13    2.41
   8  -6   3   -0.19    0.58
  -8  -6  -3   -0.74    0.85
  -8   6  -3   -0.66    1.06
  -8   6  -3    0.26    0.53
   8   6   3    1.00    0.74
  -8   6  -3    1.82    1.02
  -9  -6  -3    0.60    0.70
  -9   6  -3    0.37    1.01
  -9   6  -3    1.05    0.88
 -10  -6  -3    1.07    0.69
  10   6   3    1.03    0.79
 -10   6  -3    0.80    0.88
 -10   6  -3   -0.11    0.76
 -11  -6  -3   -0.47    0.63
  11   6   3    0.19    0.36
 -11   6  -3    0.03    0.58
  12  -7  -3    1.93    0.83
 -12  -7   3    1.07    0.60
  12   7  -3    1.07    0.34
 -12   7   3    1.54    0.52
 -12   7   3    2.53    1.01
  11  -7  -3   -0.45    0.81
 -11  -7   3    0.67    0.87
  11   7  -3    0.55    0.66
 -11   7   3    0.03    0.62
 -11   7   3   -0.31    0.51
  10  -7  -3    1.09    0.96
 -10  -7   3   -0.67    0.89
  10   7  -3    0.20    0.84
 -10   7   3    0.28    0.55
   9  -7  -3    1.83    1.01
  -9  -7   3    2.64    1.09
   9   7  -3    3.28    0.85
   8  -7  -3    1.47    0.99
  -8  -7   3    4.71    1.17
   7  -7  -3    0.03    0.82
   7   7  -3    0.50    0.70
   6   7  -3    1.12    0.76
   5   7  -3    2.08    0.74
   5   7  -3    2.47    0.79
   4   7  -3    0.04    0.55
   4   7  -3    0.00    0.71
   3   7  -3   -0.93    0.68
   3   7  -3    1.47    0.63
  -2  -7   3   18.48    0.76
   2   7  -3   19.21    1.46
   2   7  -3   21.13    1.42
   1   7  -3    2.90    0.76
   1   7  -3    1.90    0.88
   0   7  -3    7.11    0.97
   0   7  -3    4.82    0.90
  -1   7  -3    1.91    0.75
  -1   7  -3    1.62    0.71
  -2   7  -3   -0.34    0.70
   2   7   3   -0.37    0.38
  -2   7  -3    0.93    0.68
   3   7   3    1.48    0.58
  -3   7  -3    1.74    0.79
   4   7   3    0.17    0.56
  -4   7  -3    1.02    0.72
   5   7   3    0.33    0.69
   6  -7   3    0.60    0.64
   6   7   3   -0.30    0.56
  -6   7  -3   -0.71    1.02
  -6   7  -3    0.89    0.58
  -6   7  -3    0.36    0.71
   7  -7   3    0.88    0.54
  -7  -7  -3   -0.75    0.86
   7   7   3   -0.08    0.64
  -7   7  -3    0.90    1.14
  -7   7  -3    0.74    0.65
  -8  -7  -3    0.48    0.89
  -8   7  -3   -0.80    0.66
   8   7   3    0.68    0.71
  -9  -7  -3   -0.65    0.80
  -9   7  -3    1.24    0.81
 -10  -7  -3    0.24    0.52
 -10   7  -3    0.34    0.60
  10   7   3    0.80    0.71
 -11  -7  -3    0.12    0.56
  11   7   3    0.29    0.42
 -12  -8   3    0.10    0.59
  12  -8  -3    0.62    0.75
 -12   8   3    1.50    0.84
 -12   8   3    0.02    0.39
 -11  -8   3    0.07    0.79
  11  -8  -3    0.82    0.67
 -11   8   3    1.33    0.64
 -11   8   3    1.43    0.51
 -11   8   3    0.66    0.96
  11   8  -3    0.81    0.60
 -10  -8   3    0.67    0.93
  10  -8  -3    2.13    0.95
 -10   8   3    2.45    0.64
  10   8  -3    1.92    0.79
  -9  -8   3    5.34    1.21
   9  -8  -3    5.88    1.24
   9   8  -3    6.68    1.02
   8  -8  -3   14.34    1.82
   7  -8  -3    4.81    1.18
   7   8  -3    4.13    0.81
   6  -8  -3    2.00    0.92
   6   8  -3    2.79    0.74
   5   8  -3    1.61    0.78
   4   8  -3    2.62    0.81
   4   8  -3    1.96    0.88
   3   8  -3    8.06    1.07
   3   8  -3    7.42    1.18
   2   8  -3   12.54    1.70
   2   8  -3   11.71    1.26
   1   8  -3    2.54    0.84
   1   8  -3    2.83    0.94
   0   8  -3    6.21    1.13
   0   8  -3    5.97    0.89
  -1   8  -3    9.79    1.51
  -1   8  -3    9.99    1.25
   2   8   3    6.21    0.88
  -2   8  -3    7.91    1.10
  -3   8  -3    0.86    0.69
   3   8   3   -0.06    0.55
   4   8   3    0.16    0.46
   5  -8   3   21.35    1.33
  -5   8  -3   25.03    1.55
   5   8   3   27.50    1.74
  -5   8  -3   24.65    1.90
  -5   8  -3   23.15    2.61
   6  -8   3    7.48    0.82
   6   8   3    9.34    1.25
  -6   8  -3    7.60    1.57
  -6   8  -3    7.27    1.18
  -6   8  -3    7.22    0.96
  -7   8  -3    1.83    1.20
   7   8   3    3.04    0.89
   7   8   3    2.77    0.82
  -7   8  -3    1.92    0.72
  -8  -8  -3   -0.14    0.84
  -8   8  -3   -0.12    0.97
   8   8   3    0.83    0.84
  -9  -8  -3    5.40    1.08
  -9   8  -3    4.72    1.21
 -10  -8  -3    0.40    0.63
  10   8   3   -0.60    0.59
 -10   8  -3    0.15    0.74
 -12   9   3    1.21    0.76
  11  -9  -3    1.98    0.89
 -11   9   3    1.07    0.45
 -11   9   3    1.32    0.72
  11   9  -3    0.79    0.47
 -11   9   3    1.69    0.60
  10  -9  -3   -0.04    0.95
  10   9  -3    0.20    0.64
 -10   9   3    0.53    0.53
 -10   9   3    1.20    0.71
   9  -9  -3    5.96    1.29
   9   9  -3    6.46    0.98
  -9   9   3    5.56    0.88
   8  -9  -3    2.37    1.03
  -8   9   3    1.37    0.71
   7  -9  -3    1.60    0.98
   7   9  -3   -0.25    0.68
   6  -9  -3    3.22    1.12
   6   9  -3    2.44    0.68
   5  -9  -3    0.69    0.88
   5   9  -3    0.01    0.54
   4   9  -3    0.12    0.94
   4   9  -3   -0.63    0.74
   3   9  -3   -0.84    0.79
   3   9  -3    0.46    0.73
   2   9  -3    0.20    0.68
   2   9  -3    0.20    1.01
   1   9  -3   20.04    2.01
   0   9  -3    6.61    1.37
   0   9  -3    8.34    1.10
  -1   9  -3    9.93    1.79
  -1   9  -3   10.37    1.32
   1   9   3    9.10    1.03
  -2   9  -3    2.85    0.87
   2   9   3    2.34    0.64
   3   9   3    8.01    1.08
  -3   9  -3    9.09    1.23
  -4   9  -3   39.24    2.38
  -4   9  -3   38.51    1.98
  -4   9  -3   32.60    2.88
   4   9   3   39.28    2.11
  -5   9  -3    1.84    0.86
   5   9   3   -0.18    0.54
  -5   9  -3   -0.77    1.07
  -5   9  -3    0.08    0.50
  -6   9  -3    3.00    1.37
   6   9   3    1.44    0.74
  -6   9  -3    3.06    0.66
   7   9   3   -0.87    0.74
  -7   9  -3    0.71    1.11
   7   9   3    0.20    0.69
  -8   9  -3    0.53    0.76
  -9   9  -3    0.22    0.82
 -10   9  -3    1.98    0.61
  10   9   3    1.34    0.53
  11  10  -3    0.36    0.30
 -11  10   3    0.28    0.35
 -11  10   3    0.75    0.84
  10 -10  -3    0.68    0.94
 -10  10   3    0.54    0.74
 -10  10   3    0.24    0.53
  10  10  -3    0.35    0.52
 -10  10   3   -0.67    0.58
   9 -10  -3    3.29    1.15
  -9  10   3    2.68    0.68
   9  10  -3    3.46    0.78
   8 -10  -3    1.60    0.99
  -8  10   3    2.07    0.71
   7 -10  -3    4.32    1.18
  -7  10   3    5.29    0.96
   7  10  -3    5.86    0.85
   6 -10  -3    1.76    1.05
   6  10  -3   -0.70    0.50
   5 -10  -3    4.27    1.17
   5  10  -3    3.02    0.89
   4 -10  -3    6.34    1.30
   4  10  -3    5.88    0.92
   3 -10  -3    1.37    0.92
   3  10  -3    1.92    0.69
   3  10  -3   -0.36    0.86
   2 -10  -3   14.25    2.03
   2  10  -3   17.90    2.38
   1 -10  -3    1.38    1.07
   1  10  -3   -0.21    1.52
   0 -10  -3    2.87    1.23
   0  10   3    3.73    0.73
   0  10  -3    3.15    1.49
  -1 -10  -3   26.79    2.40
   1  10   3   32.03    1.72
  -1  10  -3   32.39    2.00
  -2  10  -3    1.98    0.89
   2  10   3    1.15    0.75
   3  10   3    0.24    0.74
  -3  10  -3    1.24    1.15
  -3  10  -3    0.39    0.75
  -4  10  -3    2.01    1.22
  -4  10  -3    1.44    0.64
   4  10   3    2.71    0.88
   5  10   3    0.19    0.62
  -5  10  -3    1.61    1.18
  -5  10  -3    0.10    0.61
  -6  10  -3    0.82    1.10
  -6  10  -3    0.29    0.44
   6  10   3    0.78    0.67
   7  10   3    2.32    0.75
  -7  10  -3    2.29    0.96
   7  10   3    1.48    0.72
  -8  10  -3   -0.01    0.62
  -9  10  -3    0.08    0.74
  10 -11  -3    0.22    0.74
 -10  11   3   -0.13    0.29
 -10  11   3   -0.58    0.29
 -10  11   3   -2.04    0.76
  10  11  -3   -1.06    0.39
   9 -11  -3    0.34    0.91
   9  11  -3    0.28    0.57
  -9  11   3    0.35    0.99
  -9  11   3    1.79    0.58
   8 -11  -3   -0.37    0.60
  -8  11   3    0.39    0.61
   7 -11  -3    2.10    1.04
   7  11  -3    1.95    0.64
  -7  11   3    2.31    0.77
   6 -11  -3    3.46    1.12
   6  11  -3    7.62    1.07
   5 -11  -3    0.14    0.94
   5  11  -3    0.82    0.69
   4 -11  -3    0.57    0.95
   4  11  -3   -0.20    0.60
   3 -11  -3   -0.42    0.93
   3  11  -3   -0.45    0.55
   2 -11  -3    2.10    1.15
   2  11  -3    1.65    0.67
   1 -11  -3   17.39    2.11
   1  11  -3   17.62    2.30
  -1  11   3   19.55    1.50
   1  11  -3   16.87    1.57
   0 -11  -3   10.28    1.74
   0  11  -3    8.84    1.28
   0  11   3   11.00    1.24
  -1  11  -3    1.25    0.72
   1  11   3   -0.57    0.57
  -2  11  -3    0.03    0.58
   2  11   3    0.46    0.71
   3  11   3    5.66    1.18
  -3  11  -3    6.15    0.88
  -3  11  -3    5.64    1.40
   4  11   3    1.27    0.72
  -4  11  -3   -0.02    0.55
  -4  11  -3    3.43    1.26
   5  11   3    0.99    0.66
  -5  11  -3    0.64    1.09
  -5  11  -3    0.62    0.46
   6  11   3    1.17    0.69
  -6  11  -3    1.42    0.85
   6  11   3    0.58    0.65
  -7  11  -3    0.37    0.89
  -7  11  -3    2.27    0.92
  -8  11  -3   -0.21    0.77
  -9  11  -3    0.90    0.53
   9 -12  -3    0.05    0.74
  -9  12   3    0.08    0.58
   9  12  -3    0.36    0.32
  -9  12   3    1.17    0.42
   8 -12  -3    1.91    1.06
  -8  12   3    2.45    0.69
   8  12  -3    1.64    0.54
  -8  12   3    2.90    1.02
   7 -12  -3    6.25    1.34
  -7  12   3    5.35    0.93
  -7  12   3    5.46    1.32
   6 -12  -3    2.11    1.09
  -6  12   3    2.58    1.35
  -6  12   3    2.34    0.80
   6  12  -3    2.48    0.67
   5 -12  -3    4.42    1.32
   5  12  -3    2.89    0.71
   4 -12  -3    1.24    1.05
   4  12  -3   -0.35    0.59
   3 -12  -3    2.30    1.15
  -3  12   3    0.84    0.79
   3  12  -3    2.75    0.84
   2 -12  -3    2.50    1.13
  -2  12   3    0.46    0.87
   2  12  -3    0.29    0.69
   1 -12  -3    2.52    1.23
   1  12  -3    2.03    1.14
  -1  12   3    3.35    0.91
   1  12  -3    2.68    0.71
   0 -12  -3    1.76    1.15
   0  12  -3    0.87    0.63
   0  12   3    0.96    0.88
   0  12  -3    0.54    1.10
   1  12   3    1.86    0.97
  -1  12  -3    2.04    0.69
  -2  12  -3   13.52    1.39
   2  12   3   12.50    1.84
   3  12   3    1.35    0.78
  -3  12  -3    2.12    0.76
   4  12   3    0.70    0.73
  -4  12  -3    0.57    0.71
  -4  12  -3    1.40    0.61
   5  12   3    4.61    0.86
   5  12   3    5.50    1.09
  -5  12  -3    3.90    0.96
  -5  12  -3    3.91    0.56
  -6  12  -3    0.66    0.73
   6  12   3    1.45    0.65
  -6  12  -3    0.98    0.92
  -7  12  -3    0.92    0.73
  -7  12  -3    0.93    0.85
  -8  12  -3    2.15    0.77
   8 -13  -3    0.32    0.74
  -8  13   3   -0.31    0.40
  -8  13   3    0.09    0.81
   8  13  -3    0.08    0.42
   7 -13  -3   -0.02    0.91
  -7  13   3    0.27    0.52
   6 -13  -3    5.41    1.26
  -6  13   3    5.97    0.89
   6  13  -3    4.82    0.66
   5 -13  -3    3.55    1.13
  -5  13   3    6.66    1.52
   5  13  -3    3.37    0.68
  -5  13   3    6.11    0.96
   4 -13  -3    4.19    1.19
   4  13  -3    7.03    0.99
  -4  13   3    4.43    1.39
   3 -13  -3    3.82    1.24
  -3  13   3    4.17    1.28
   3  13  -3    4.32    0.84
   2 -13  -3   -0.21    1.04
   2  13  -3   -0.23    0.56
  -2  13   3    1.90    1.08
   1 -13  -3   -0.29    1.04
   1  13  -3    0.95    0.61
  -1  13   3    2.41    1.12
   1  13  -3    0.06    0.96
   0  13  -3    4.85    1.27
   0  13  -3    3.43    0.81
   0  13   3    4.22    1.29
  -1  13  -3    0.32    0.69
   1  13   3   -0.79    0.99
  -1  13  -3    0.78    1.13
  -2  13  -3    3.38    0.70
   2  13   3    3.28    1.04
  -2  13  -3    4.00    1.33
   3  13   3    3.19    0.91
  -3  13  -3    5.45    1.38
  -3  13  -3    3.64    0.69
  -4  13  -3    0.68    0.45
  -4  13  -3    0.32    0.72
  -5  13  -3   -0.47    0.54
  -5  13  -3    0.94    0.80
   5  13   3   -0.26    0.52
   6  13   3    0.35    0.46
  -6  13  -3    0.08    0.48
  -6  13  -3   -0.99    0.67
  -7  14   3    0.52    0.39
   7  14  -3    0.37    0.40
   6 -14  -3    2.23    0.86
  -6  14   3    0.56    0.41
   5 -14  -3   -0.08    0.87
  -5  14   3    0.94    0.62
   5  14  -3    2.83    0.52
   4 -14  -3    0.71    0.71
  -4  14   3    0.99    0.63
   4  14  -3    0.43    0.44
   3 -14  -3   -1.60    0.92
   3  14  -3   -0.14    0.46
   2  14  -3   -0.03    0.45
   1  14  -3    4.30    0.76
   0  14  -3   -0.29    0.53
   0  14  -3   -0.23    0.69
  -1  14  -3   -0.48    0.41
  -1  14  -3   -0.33    0.73
  -2  14  -3    1.18    1.03
  -2  14  -3   -0.14    0.37
  -3  14  -3    4.07    0.93
  -4  14  -3    0.45    0.59
   4  14   3    0.30    0.51
   5  14   3    2.85    0.57
  -5  14  -3    2.05    0.83
  -5  15   3    0.55    0.30
  -4  15   3    1.33    0.51
   3  15  -3   -0.29    0.32
  -3  15   3    0.33    0.49
  -2  15   3    0.82    0.39
   2  15  -3    1.22    0.41
   1  15  -3    1.59    0.43
  -1  15   3    0.79    0.57
   0  15  -3   -0.84    0.76
   0  15  -3    0.75    0.36
   0  15   3    0.17    0.47
  -1  15  -3    0.65    0.62
   1  15   3    0.03    0.52
  -2  15  -3    0.46    0.77
   2  15   3    1.76    0.57
   3  15   3    1.08    0.50
  -3  15  -3    0.37    0.55
   4  15   3   -0.13    0.39
  -4  15  -3    0.03    0.60
  -2  16   3    3.68    0.51
  -1  16   3    0.08    0.38
   0  16   3    0.91    0.40
 -14   0   4    2.83    0.76
  14   0  -4    2.51    0.94
  14   0  -4    2.40    0.78
 -13   0   4    6.34    0.67
 -13   0   4    5.75    1.13
 -13   0   4    7.73    1.20
  13   0  -4    7.74    1.40
 -12   0   4    5.13    1.18
 -12   0   4    6.00    1.27
 -12   0   4    4.36    0.82
 -11   0   4    0.56    0.81
 -11   0   4   -0.85    0.73
 -10   0   4   12.35    1.71
 -10   0   4   15.57    1.53
  -9   0   4   21.85    1.80
  -8   0   4    8.94    1.28
  -7   0   4   21.22    1.59
   7   0  -4   24.25    1.99
   6   0  -4    3.25    0.93
  -6   0   4    4.39    0.74
  -5   0   4    1.59    0.50
   5   0  -4    2.64    0.78
  -4   0   4   94.09    2.15
  -4   0   4   92.59    2.55
   4   0  -4   92.21    2.69
  -3   0   4  370.85    5.70
   3   0  -4  384.97    6.09
   3   0  -4  374.05    6.67
   2   0  -4  714.36   10.25
   1   0  -4  721.05   10.16
   0   0   4  275.44    4.78
   1   0   4  614.36    9.43
  -2   0  -4   10.55    0.98
   2   0   4   11.47    1.05
   3   0   4    9.08    0.92
  -3   0  -4    9.78    1.00
   4   0   4    2.08    0.59
   5   0   4    2.97    0.66
   6   0   4    0.13    0.63
  -7   0  -4    0.75    0.95
   7   0   4    5.35    0.97
  -8   0  -4    2.10    0.99
  -8   0  -4    2.97    1.14
  -9   0  -4    0.06    0.90
   9   0   4    0.85    0.83
  -9   0  -4   -0.24    0.91
 -10   0  -4    1.04    0.85
 -10   0  -4    0.49    0.63
  10   0   4    1.91    0.83
 -11   0  -4    1.05    0.78
  11   0   4   -0.17    0.48
 -11   0  -4    0.88    0.56
 -12   0  -4   19.43    1.20
  14  -1  -4    1.84    0.85
 -14  -1   4   -0.28    0.55
 -14  -1   4    1.25    0.60
  14  -1  -4    0.18    0.63
  14   1  -4    0.26    0.63
  14   1  -4    0.19    0.46
 -14   1   4   -0.06    0.44
 -13  -1   4   -0.42    0.48
 -13  -1   4    0.30    0.59
  13  -1  -4    0.63    0.97
 -13   1   4    1.05    0.86
 -13   1   4   -0.05    0.40
 -12  -1   4    1.00    0.52
  12  -1  -4   -1.13    0.96
 -12  -1   4    1.28    0.96
 -12  -1   4   -0.60    0.81
 -12   1   4    0.15    0.66
 -12   1   4    0.79    0.91
 -12   1   4    1.44    0.94
 -11  -1   4    7.27    1.24
 -11  -1   4    5.06    1.23
 -11  -1   4    3.70    0.78
 -11   1   4    6.34    0.98
 -11   1   4    4.15    1.10
 -10  -1   4    0.43    0.81
 -10  -1   4    1.37    0.70
 -10   1   4    0.69    0.72
  10   1  -4    0.57    0.49
 -10   1   4    0.62    0.87
  -9  -1   4   -0.10    0.79
  -9   1   4   -0.40    0.83
  -8  -1   4    1.09    0.84
  -8   1   4    0.93    0.92
  -7  -1   4    3.60    0.91
  -7   1   4    4.01    0.80
  -6  -1   4   11.28    1.25
   6  -1  -4   11.75    1.39
   6   1  -4   10.95    1.44
   6   1  -4   10.84    0.63
  -6   1   4   10.81    1.01
   5  -1  -4    2.21    0.82
  -5  -1   4    2.69    0.62
  -5   1   4    3.00    0.58
   5   1  -4    3.64    1.01
   5   1  -4    3.13    0.39
  -4  -1   4  114.13    2.54
   4  -1  -4  113.05    2.99
   4   1  -4  111.35    3.05
  -4   1   4  108.77    2.78
   4   1  -4  104.83    2.81
  -3  -1   4    2.98    0.54
   3  -1  -4    2.51    0.53
   3   1  -4    2.05    0.58
  -3   1   4    2.44    0.48
  -2  -1   4    8.60    0.61
   2   1  -4    8.92    0.76
  -1  -1   4    4.12    0.50
  -1  -1   4    4.13    0.60
   0  -1   4   86.00    2.16
   0  -1   4   87.37    1.76
   0   1   4   80.46    2.08
   1  -1   4    4.04    0.51
  -1  -1  -4    2.77    0.36
   1  -1   4    2.47    0.58
   1   1   4    3.53    0.59
   2  -1   4  143.24    2.93
  -2  -1  -4  149.97    2.94
   2   1   4  139.43    3.31
   3  -1   4   22.39    1.14
  -3  -1  -4   21.23    1.18
   3  -1   4   21.44    1.27
   3   1   4   21.70    1.12
   4  -1   4   10.14    1.01
   4   1   4   10.29    0.92
   5  -1   4    1.84    0.77
   5   1   4    1.52    0.61
   6  -1   4    1.92    0.71
   6   1   4    3.24    0.79
  -7  -1  -4    3.80    1.22
  -7   1  -4    4.53    1.21
   7   1   4    6.11    1.12
  -8  -1  -4   -0.42    0.87
   8  -1   4   -0.04    0.82
  -8  -1  -4    1.47    0.93
  -8   1  -4   -0.57    0.90
  -8   1  -4   -1.12    0.84
   9  -1   4   -0.91    0.71
  -9  -1  -4    0.53    0.98
  -9  -1  -4    0.19    0.93
   9   1   4   -0.57    0.84
  -9   1  -4    0.38    0.67
  -9   1  -4    1.36    0.95
 -10  -1  -4    0.08    0.87
 -10  -1  -4   -1.11    0.78
  10  -1   4    0.20    0.66
 -10   1  -4   -0.76    0.73
  10   1   4    0.16    0.76
 -10   1  -4   -1.22    0.75
  11  -1   4    3.47    0.59
 -11  -1  -4    2.17    0.64
 -11  -1  -4    4.45    0.96
 -11   1  -4    4.31    0.97
 -11   1  -4    2.44    0.85
  11   1   4    3.42    0.67
 -12   1  -4    1.72    0.50
 -14  -2   4    0.10    0.59
  14  -2  -4    1.11    0.65
 -14   2   4    0.16    0.65
 -13  -2   4   -0.43    0.76
 -13  -2   4    0.03    0.72
  13  -2  -4   -1.16    0.45
  13  -2  -4   -0.55    0.92
 -13   2   4   -0.15    0.37
 -13   2   4   -0.30    0.52
 -12  -2   4    4.23    1.14
  12  -2  -4    3.38    1.19
 -12  -2   4    3.86    0.61
 -12  -2   4    3.86    1.09
 -12   2   4    3.76    0.79
 -12   2   4    1.47    0.77
 -11  -2   4    5.76    1.31
 -11  -2   4    3.98    0.85
 -11  -2   4    5.39    1.22
  11  -2  -4    3.14    1.33
  11   2  -4    3.83    0.62
 -11   2   4    3.64    1.18
 -11   2   4    2.93    0.92
  10  -2  -4    2.00    1.31
 -10  -2   4    1.66    0.79
 -10  -2   4    0.92    0.87
  10   2  -4    0.78    0.63
  -9  -2   4   -0.05    0.74
  -9   2   4    0.97    1.10
  -8  -2   4   -0.25    0.64
  -8   2   4    0.79    0.78
  -7  -2   4    7.83    1.08
   7   2  -4    9.26    0.82
  -7   2   4    6.62    1.01
  -6  -2   4   18.66    1.42
   6   2  -4   19.48    1.06
  -5  -2   4   13.10    1.08
   5   2  -4   14.87    0.83
   5   2  -4   13.32    1.40
   4  -2  -4    3.45    0.76
  -4  -2   4    4.10    0.71
   4   2  -4    3.94    0.58
   4   2  -4    4.66    0.88
  -3  -2   4   51.93    1.55
   3  -2  -4   49.72    1.53
   3   2  -4   49.89    1.80
   3   2  -4   50.81    1.20
  -3   2   4   49.72    1.45
   2  -2  -4   15.56    0.71
  -2  -2   4   15.95    0.86
  -2   2   4   15.82    0.61
   2   2  -4   14.96    0.55
  -1  -2   4    3.91    0.57
  -1  -2   4    5.36    0.74
   1   2  -4    4.28    0.31
   0  -2   4    0.74    0.46
   0  -2   4    0.35    0.36
   0   2   4    0.48    0.39
   1  -2   4    0.00    0.41
   1  -2   4   -0.26    0.39
   1   2   4   -0.24    0.46
   2  -2   4   59.06    1.74
   2   2   4   55.57    1.93
   3  -2   4    1.83    0.52
   3  -2   4    2.83    0.60
   3   2   4    1.70    0.48
   4  -2   4    5.01    0.76
   4   2   4    6.23    0.87
   5  -2   4    1.81    0.64
   5   2   4    0.85    0.62
   6  -2   4    9.04    1.24
   6   2   4    7.58    1.09
  -7  -2  -4    3.29    1.13
   7   2   4    5.19    1.00
  -7   2  -4    2.25    1.06
  -8  -2  -4    1.96    1.02
   8  -2   4    0.46    0.85
  -8  -2  -4    0.94    0.96
  -8   2  -4   -0.17    0.92
   8   2   4   -1.79    0.75
   9  -2   4    2.41    0.86
  -9  -2  -4    0.48    0.88
  -9  -2  -4   -0.52    0.54
  -9   2  -4    0.38    0.95
 -10  -2  -4    0.17    0.62
 -10  -2  -4    0.34    0.58
  10  -2   4    0.47    0.65
 -10   2  -4    0.95    0.71
  10   2   4    0.65    0.79
 -11  -2  -4   -0.53    0.69
 -11  -2  -4    0.02    0.62
  11  -2   4    0.19    0.39
 -11   2  -4   -0.27    0.44
  11   2   4    0.40    0.59
  12   2   4    0.61    0.29
 -12   2  -4    0.17    0.50
 -14  -3   4    0.78    0.47
  14  -3  -4    0.76    0.64
 -14   3   4    0.87    0.47
 -13  -3   4    0.43    0.57
  13  -3  -4    0.75    0.71
  13  -3  -4    1.09    0.83
 -13   3   4    0.12    0.78
 -13   3   4   -0.32    0.36
  12  -3  -4    4.54    0.99
  12  -3  -4    5.49    1.14
 -12  -3   4    5.74    1.24
 -12  -3   4    4.67    1.05
 -12   3   4    4.43    0.81
 -12   3   4    4.26    1.15
 -12   3   4    5.44    0.68
  11  -3  -4    9.75    1.58
 -11  -3   4    8.56    1.43
 -11  -3   4    8.57    1.06
 -11  -3   4    8.60    1.39
  11   3  -4    8.20    0.93
 -11   3   4    8.50    1.40
 -11   3   4    6.53    1.01
 -10  -3   4    3.96    1.11
 -10  -3   4    6.17    0.91
  10  -3  -4    5.43    1.44
  10   3  -4    7.51    1.00
  -9  -3   4    7.23    1.25
  -9  -3   4    6.34    0.94
   9   3  -4    5.86    0.89
  -8  -3   4    3.11    0.77
   8   3  -4    2.37    0.64
  -8   3   4    4.78    1.07
  -7  -3   4    0.99    0.72
   7   3  -4    0.92    0.57
  -6  -3   4    1.67    0.60
   6   3  -4    2.16    0.60
  -5  -3   4   10.85    1.02
   5   3  -4   12.83    0.92
  -4  -3   4   -0.24    0.41
   4   3  -4   -0.08    0.60
   4   3  -4    0.09    0.35
  -3  -3   4   20.25    1.09
   3   3  -4   20.67    1.30
  -3   3   4   20.10    0.95
   3   3  -4   21.91    0.98
  -2  -3   4   42.52    1.41
  -2   3   4   40.17    1.01
   2   3  -4   41.62    1.22
  -1  -3   4    1.93    0.54
  -1  -3   4    2.87    0.57
   1   3  -4    2.16    0.41
   0  -3  -4    4.57    0.37
   0  -3   4    4.67    0.62
   0  -3   4    2.96    0.60
   0   3   4    4.97    0.70
   0   3  -4    3.83    0.46
   1  -3   4   31.95    1.29
   1  -3   4   31.92    1.44
   1   3   4   33.64    1.31
  -1   3  -4   33.33    1.04
   2  -3   4    0.13    0.40
   2  -3   4    0.51    0.45
  -2   3  -4   -0.30    0.33
   3  -3   4   22.17    1.29
   3  -3   4   24.61    1.32
   3   3   4   24.94    1.12
  -3   3  -4   24.01    0.94
   4  -3   4    8.24    1.01
  -4   3  -4    6.37    0.57
   4   3   4    7.37    0.94
   5  -3   4    9.63    1.31
   5   3   4   10.69    1.23
   6   3   4    3.25    0.79
  -7  -3  -4    9.27    1.50
   7  -3   4   10.50    1.56
  -7  -3  -4    9.33    1.55
  -7   3  -4    8.95    1.52
   7   3   4   13.35    1.44
   8  -3   4   -0.26    0.74
  -8  -3  -4    0.99    0.91
  -8  -3  -4    0.57    0.90
   8   3   4    0.09    0.71
  -8   3  -4    0.21    1.00
  -9  -3  -4    3.05    1.04
  -9  -3  -4    3.99    1.20
   9  -3   4    1.78    0.78
  -9   3  -4    2.36    1.10
  10  -3   4    8.80    0.99
 -10  -3  -4    4.15    0.96
  10   3   4    7.26    1.16
 -10   3  -4    9.33    1.22
 -11  -3  -4    0.13    0.74
  11   3   4    0.08    0.53
 -11   3  -4   -0.43    0.41
 -14  -4   4    1.07    0.57
 -14   4   4   -0.12    0.50
  13  -4  -4    0.85    0.57
 -13  -4   4    0.06    0.57
 -13   4   4    0.35    0.43
 -13   4   4    0.45    0.76
  12  -4  -4   -0.83    0.81
  12  -4  -4   -0.53    0.94
 -12  -4   4    0.52    0.66
 -12   4   4   -0.61    0.38
 -12   4   4   -0.35    0.76
 -12   4   4    0.46    0.58
  11  -4  -4    1.16    0.95
 -11  -4   4   -0.97    0.85
  11  -4  -4    0.74    1.03
 -11  -4   4    0.72    0.42
 -11   4   4    1.54    1.00
 -11   4   4    0.80    0.75
  11   4  -4    0.61    0.61
 -10  -4   4    1.55    0.54
  10  -4  -4    1.22    0.94
 -10  -4   4    2.08    0.78
  10  -4  -4    0.04    0.96
  10   4  -4    2.76    0.83
  -9  -4   4   61.36    3.06
  -9  -4   4   59.36    2.26
   9  -4  -4   52.49    2.87
   9   4  -4   55.03    2.31
  -8  -4   4    4.61    0.82
   8   4  -4    3.32    0.79
  -7  -4   4    1.92    0.73
   7   4  -4    1.69    0.64
  -6  -4   4   25.39    1.45
   6   4  -4   23.05    1.38
  -5  -4   4   10.32    1.11
   5   4  -4   11.86    1.05
  -4  -4   4   28.35    1.33
   4   4  -4   26.38    1.30
  -3  -4   4   70.88    2.05
   3   4  -4   69.85    1.88
  -2  -4   4   59.73    1.74
  -2  -4   4   57.01    1.82
   2   4  -4   58.51    1.69
  -1  -4   4    0.33    0.30
  -1  -4   4    0.55    0.52
   1   4  -4    0.01    0.34
  -1   4   4    0.01    0.30
   0  -4   4   20.91    1.10
   0  -4   4   22.52    1.13
   0   4   4   21.06    1.04
   0   4  -4   21.60    1.04
   1  -4   4    3.57    0.61
   1   4   4    4.36    0.61
  -1   4  -4    5.33    0.62
   2  -4   4   12.54    1.04
   2  -4   4   13.07    1.11
  -2   4  -4   13.40    0.88
   3  -4   4   -0.72    0.42
   3   4   4    0.16    0.34
  -3   4  -4    0.76    0.48
  -4   4  -4   17.63    1.05
   4   4   4   17.77    1.20
   5   4   4   43.97    1.90
   6   4   4   -0.81    0.50
  -7  -4  -4    1.37    0.96
   7  -4   4    0.01    0.72
  -7   4  -4    0.38    0.97
  -7   4  -4   -0.36    0.46
  -7   4  -4    0.92    1.19
   7   4   4    0.19    0.67
   8  -4   4   12.99    1.39
  -8  -4  -4   12.18    1.88
   8   4   4    9.34    1.37
  -8   4  -4    8.25    1.41
  -9  -4  -4   11.50    1.82
   9  -4   4    9.93    1.15
  -9   4  -4    8.68    1.41
  10  -4   4   -0.29    0.46
 -10  -4  -4   -0.44    0.52
  10   4   4   -0.18    0.78
 -10   4  -4    0.36    0.53
 -11  -4  -4    1.46    0.74
  11   4   4   -0.57    0.49
 -11   4  -4    1.33    0.57
 -13  -5   4    1.85    0.77
  13  -5  -4    1.76    0.63
 -13   5   4    0.52    0.68
 -13   5   4    1.61    0.44
  12  -5  -4    0.53    0.59
 -12  -5   4    0.36    0.61
 -12   5   4    0.01    0.55
 -12   5   4    0.07    0.42
 -12   5   4   -0.95    0.80
  11  -5  -4    2.38    1.09
 -11  -5   4   -0.17    0.64
  11  -5  -4    1.38    0.74
 -11   5   4   -0.40    0.68
 -11   5   4    0.35    0.85
  11   5  -4    1.41    0.67
  10  -5  -4    0.56    0.97
  10  -5  -4    0.02    0.83
 -10  -5   4   -0.21    0.45
 -10  -5   4    0.69    0.89
 -10   5   4    0.07    0.88
  10   5  -4   -0.10    0.61
   9  -5  -4   -0.85    0.91
   9  -5  -4   -0.25    0.85
  -9  -5   4    0.82    0.49
  -9  -5   4    1.04    0.88
   9   5  -4   -1.26    0.65
  -8  -5   4    0.76    0.87
   8  -5  -4    1.67    0.94
   8   5  -4    1.99    0.72
  -7  -5   4    2.88    0.67
   7   5  -4    2.34    0.77
  -6  -5   4    0.90    0.58
   6   5  -4    1.49    0.57
  -5  -5   4    0.51    0.46
   5   5  -4   -0.05    0.47
  -4  -5   4   20.01    1.22
   4   5  -4   22.79    1.34
  -3  -5   4   24.56    1.30
   3   5  -4   24.80    1.25
  -2  -5   4    8.77    0.84
   2   5  -4    7.71    0.92
  -1  -5   4   14.09    0.97
  -1  -5   4   14.83    0.90
   1   5  -4   14.44    0.95
  -1   5   4   13.72    0.85
   0  -5   4   10.73    0.91
   0   5  -4   12.47    0.90
   1  -5   4    9.37    0.87
  -1   5  -4    8.17    0.81
   2  -5   4    1.70    0.64
  -2   5  -4    2.38    0.53
  -3   5  -4    6.79    0.89
   3   5   4    7.26    0.83
  -4   5  -4    3.01    0.68
   4   5   4    2.30    0.63
  -5   5  -4   16.73    1.12
   5   5   4   20.66    1.49
   6  -5   4    1.05    0.82
  -6  -5  -4    2.38    1.01
   6   5   4    2.69    0.78
  -6   5  -4   -0.31    1.14
  -6   5  -4    2.77    0.80
   7  -5   4    2.66    0.99
  -7  -5  -4    1.50    1.04
   7   5   4    2.68    0.82
  -7   5  -4    2.61    1.11
  -7   5  -4    3.03    1.28
  -8  -5  -4    0.78    0.76
   8  -5   4    0.34    0.62
   8   5   4   -1.04    0.63
  -8   5  -4    0.51    1.02
  -8   5  -4    1.39    0.95
   9  -5   4    0.21    0.65
  -9  -5  -4    1.76    1.04
  -9   5  -4    1.88    0.75
 -10  -5  -4   -0.03    0.56
  10   5   4    1.01    0.80
 -10   5  -4   -0.09    0.49
 -11  -5  -4    0.05    0.61
  11   5   4    0.25    0.34
 -11   5  -4    0.00    0.60
  13  -6  -4    0.25    0.64
 -13  -6   4    0.28    0.45
 -13   6   4   -0.22    0.56
 -13   6   4    0.17    0.34
 -12  -6   4    0.08    0.58
  12  -6  -4    0.75    0.78
 -12   6   4    0.54    0.55
 -12   6   4    1.01    0.84
 -12   6   4    0.56    0.40
  11  -6  -4   -0.14    0.62
 -11  -6   4    0.57    0.63
  11   6  -4    0.40    0.59
 -11   6   4   -0.25    0.69
 -11   6   4   -0.33    0.74
  10  -6  -4   -0.69    0.87
 -10  -6   4   -1.63    0.78
 -10   6   4    0.79    0.90
  10   6  -4    1.65    0.71
  -9  -6   4    0.46    0.45
   9  -6  -4    1.46    0.90
  -9  -6   4    0.97    0.90
   9   6  -4    2.33    0.75
  -8  -6   4   10.42    1.12
   8  -6  -4   17.11    2.09
  -8  -6   4   10.51    1.46
   8   6  -4   11.92    1.36
   7   6  -4    6.79    1.04
  -6  -6   4    1.68    0.56
   6   6  -4    1.59    0.68
  -5  -6   4    7.67    0.84
   5   6  -4    7.01    1.01
  -4  -6   4    0.60    0.49
   4   6  -4    0.74    0.53
  -3  -6   4   17.34    1.07
   3   6  -4   14.95    1.12
  -2  -6   4   -0.32    0.45
   2   6  -4   -0.70    0.52
  -1  -6   4    6.78    0.86
   1   6  -4    5.81    0.84
   0  -6   4    6.94    0.85
   0   6  -4    8.25    0.88
   1  -6   4   12.01    1.00
  -1   6  -4   11.83    0.99
  -2   6  -4   -0.49    0.53
   3   6   4    0.57    0.44
  -3   6  -4    0.74    0.47
   4   6   4   31.73    1.64
  -4   6  -4   33.65    1.62
   5   6   4    3.96    0.90
  -5   6  -4    2.61    0.69
   6  -6   4    0.44    0.76
  -6  -6  -4    1.51    0.90
  -6   6  -4   -1.16    1.00
  -6   6  -4   -0.28    0.55
   6   6   4   -0.12    0.64
   7  -6   4    1.45    0.86
  -7  -6  -4    0.97    0.90
  -7   6  -4    0.53    0.89
   7   6   4    1.01    0.83
  -7   6  -4    0.49    1.12
   8  -6   4    0.83    0.54
  -8  -6  -4   -0.55    0.86
   8   6   4    0.38    0.70
  -8   6  -4   -0.41    0.74
  -8   6  -4   -0.30    0.94
  -9  -6  -4    2.16    0.97
  -9   6  -4    2.54    0.88
  -9   6  -4    2.47    0.88
 -10  -6  -4    0.40    0.74
 -10   6  -4    0.18    0.68
  10   6   4    0.38    0.66
 -11  -6  -4    0.40    0.42
  11   6   4    0.33    0.44
 -13   7   4    0.76    0.31
  12  -7  -4    4.31    0.81
 -12  -7   4    3.51    0.89
 -12   7   4    2.87    0.84
 -12   7   4    3.26    0.48
 -12   7   4    3.62    0.62
 -11  -7   4    7.21    1.15
  11  -7  -4   10.00    1.51
  11   7  -4    8.65    0.84
 -11   7   4    7.61    1.09
 -11   7   4    8.92    0.93
 -10  -7   4    4.95    1.16
  10  -7  -4    3.73    1.09
  10   7  -4    4.26    0.84
   9  -7  -4    0.65    0.92
  -9  -7   4    0.90    0.93
   9   7  -4    1.81    0.76
  -8  -7   4   22.32    2.39
   8  -7  -4   17.69    1.96
  -8  -7   4   20.85    1.08
  -7  -7   4    1.24    0.53
   7  -7  -4   -0.36    0.72
   7   7  -4    1.61    0.59
   6   7  -4    0.38    0.71
   5   7  -4    3.16    0.93
  -4  -7   4    3.45    0.56
   4   7  -4    2.70    0.71
  -3  -7   4   31.13    1.26
   3   7  -4   27.76    1.56
  -2  -7   4    2.03    0.52
   2   7  -4    1.93    0.63
  -1  -7   4    1.49    0.49
   1   7  -4    0.55    0.63
   0  -7   4    9.89    0.88
   0   7  -4    8.94    1.10
  -1   7  -4   37.75    1.76
  -2   7  -4    9.86    1.05
   3   7   4    1.13    0.53
  -3   7  -4    0.90    0.56
  -4   7  -4    1.33    0.75
   4   7   4    0.73    0.59
   5  -7   4    4.08    0.98
  -5   7  -4    3.65    1.40
  -5   7  -4    1.94    0.81
  -5   7  -4    3.96    0.65
   5   7   4    4.51    0.87
  -6  -7  -4    1.03    0.96
   6  -7   4    1.52    0.65
  -6   7  -4    0.51    1.06
   6   7   4    0.90    0.64
   7  -7   4   -0.77    0.42
  -7  -7  -4   -0.56    0.80
  -7   7  -4    0.29    1.09
   7   7   4   -0.64    0.75
  -8  -7  -4    0.55    0.91
  -8   7  -4    1.08    1.07
   8   7   4    0.70    0.84
  -9  -7  -4    3.80    0.94
  -9   7  -4    2.95    0.86
 -10  -7  -4    3.93    0.90
  10   7   4    6.27    0.92
 -10   7  -4    4.95    0.97
 -12  -8   4    0.63    0.63
  12  -8  -4    0.00    0.68
 -12   8   4    0.77    0.90
 -12   8   4    0.40    0.48
 -11  -8   4   -0.30    0.77
  11  -8  -4   -0.03    0.82
 -11   8   4   -0.44    0.41
  11   8  -4   -0.26    0.44
 -11   8   4   -0.55    0.41
  10  -8  -4    0.43    0.93
 -10  -8   4    0.62    0.95
  10   8  -4    2.32    0.80
 -10   8   4    0.11    0.71
   9  -8  -4   10.76    1.65
  -9  -8   4    9.12    1.52
   9   8  -4    8.17    1.18
   8  -8  -4    4.10    1.10
   7  -8  -4    1.48    0.91
   7   8  -4    0.81    0.64
  -6  -8   4    0.17    0.45
   6  -8  -4    0.05    0.77
   6   8  -4    1.20    0.71
   5   8  -4   -0.67    0.64
   4   8  -4    0.97    0.65
   3   8  -4    0.71    0.65
   2   8  -4   19.07    1.40
   1   8  -4   13.53    1.23
   0   8  -4    1.39    0.73
  -1   8  -4    2.58    0.84
  -2   8  -4    1.02    0.78
   3   8   4    4.95    0.82
  -3   8  -4    2.98    0.75
   4  -8   4   17.21    1.30
  -4   8  -4   19.59    2.77
   4   8   4   22.87    1.59
  -4   8  -4   17.50    1.32
   5  -8   4    5.02    0.82
  -5   8  -4    3.72    1.43
   5   8   4    6.37    1.05
  -5   8  -4    5.43    0.71
   6  -8   4    1.51    0.57
  -6   8  -4    2.16    1.23
   6   8   4    1.39    0.70
   7   8   4    1.18    0.73
  -7   8  -4    0.64    1.00
  -8   8  -4    0.49    0.99
   8   8   4    0.38    0.68
  -9  -8  -4    1.71    0.83
  -9   8  -4    4.10    0.87
 -10   8  -4    0.20    0.65
  10   8   4    1.79    0.44
 -12   9   4    0.34    0.38
 -12   9   4    0.01    0.75
  11  -9  -4    1.30    0.89
 -11   9   4    0.33    0.52
 -11   9   4    1.45    0.46
 -11   9   4    1.16    0.91
  11   9  -4    0.18    0.40
  10  -9  -4    1.69    0.98
 -10   9   4    1.17    0.60
  10   9  -4    1.64    0.62
   9  -9  -4    7.83    1.39
   9   9  -4    7.45    1.10
  -9   9   4    5.99    0.91
   8  -9  -4    0.01    0.92
   7  -9  -4    0.68    0.91
   7   9  -4    0.44    0.53
   6  -9  -4   -0.19    0.82
   6   9  -4    0.59    0.53
   5  -9  -4    4.81    1.22
   5   9  -4    6.32    0.87
   4  -9  -4    1.01    0.90
   3   9  -4    0.25    0.88
   2   9  -4    0.44    0.76
   1   9  -4    6.60    0.97
   0   9  -4    1.91    0.88
  -1   9  -4    0.09    0.69
   3  -9   4    1.88    0.63
  -3   9  -4    2.03    0.64
   3   9   4    2.35    0.66
  -3   9  -4   -0.07    1.08
   4  -9   4    0.75    0.50
  -4   9  -4    0.28    0.46
   4   9   4    0.69    0.72
  -4   9  -4    0.20    1.17
  -5   9  -4    2.86    1.29
   5   9   4    1.51    0.71
  -6   9  -4    3.33    1.27
  -7   9  -4    0.29    0.96
   7   9   4    0.09    0.63
  -8   9  -4    0.92    0.87
  -9   9  -4    1.44    0.65
  11 -10  -4    0.09    0.70
 -11  10   4   -0.24    0.51
 -11  10   4    0.04    0.33
 -11  10   4    1.07    0.92
  10 -10  -4    3.45    1.04
 -10  10   4    1.86    0.59
  10  10  -4    1.98    0.61
   9 -10  -4    5.05    1.19
   9  10  -4    5.75    0.87
  -9  10   4    9.11    1.03
   8 -10  -4    8.07    1.39
  -8  10   4    4.89    0.89
   7 -10  -4    1.27    0.97
   7  10  -4   -0.31    0.62
   6 -10  -4    2.17    1.05
   6  10  -4    1.81    0.70
   5 -10  -4    1.46    1.06
   5  10  -4    1.94    0.73
   4 -10  -4   -0.73    0.88
   4  10  -4   -0.38    0.67
   3 -10  -4    0.88    1.09
   3  10  -4    0.41    0.56
   2 -10  -4   19.62    2.19
   2  10  -4   22.26    1.62
   1 -10  -4   11.91    1.88
   1  10  -4   12.36    1.91
   1  10  -4   14.77    1.30
   0 -10  -4   10.25    1.57
   0  10  -4    9.68    1.19
   1  10   4    0.61    0.64
  -1  10  -4    1.15    0.74
  -2  10  -4   19.18    2.36
  -2  10  -4   20.54    1.58
   2  10   4   22.09    1.53
   3  10   4    5.23    0.94
  -3  10  -4    5.42    0.87
  -3  10  -4    3.83    1.38
  -4  10  -4    9.72    0.95
  -4  10  -4    8.94    1.60
   4  10   4    9.97    1.29
  -5  10  -4    0.41    1.09
   5  10   4    2.50    0.81
   6  10   4    2.12    0.86
  -6  10  -4    2.99    1.04
  -7  10  -4   -0.42    0.90
  -8  10  -4    0.06    0.58
  -9  10  -4    0.60    0.74
  10 -11  -4    5.01    0.96
  10  11  -4    2.96    0.46
 -10  11   4    2.74    0.81
 -10  11   4    2.36    0.49
   9 -11  -4    1.14    0.75
  -9  11   4    0.53    0.60
   9  11  -4   -0.22    0.49
  -9  11   4    0.00    0.98
   8 -11  -4    0.44    0.70
  -8  11   4    0.63    0.67
   8  11  -4    1.86    0.70
   7 -11  -4    8.63    1.39
   7  11  -4   10.29    1.05
   6 -11  -4    0.88    1.02
   6  11  -4    1.07    0.57
   5 -11  -4    0.80    1.00
   5  11  -4    0.58    0.67
   4 -11  -4    2.35    1.18
   4  11  -4    3.44    0.79
   3 -11  -4    0.12    1.00
   3  11  -4    0.55    0.57
   2 -11  -4    7.01    1.53
   2  11  -4    8.66    1.14
   2  11  -4    6.43    1.47
   1 -11  -4    3.48    1.20
   1  11  -4    3.16    0.72
   1  11  -4    5.64    1.51
  -1  11   4    4.04    0.92
   0 -11  -4    0.14    0.99
   0  11  -4    0.08    1.13
   0  11  -4   -0.34    0.48
  -1  11  -4    0.74    0.54
  -2  11  -4    9.24    1.16
  -3  11  -4   12.89    2.09
  -3  11  -4   13.59    1.10
   3  11   4   13.16    1.41
   4  11   4    0.20    0.62
  -4  11  -4   -0.68    0.93
  -4  11  -4    0.70    0.48
  -5  11  -4    1.13    0.99
   5  11   4    0.54    0.66
  -6  11  -4    3.73    1.21
  -6  11  -4    4.35    1.18
  -7  11  -4    1.22    0.91
  -8  11  -4   -0.32    0.51
   9 -12  -4    0.75    0.82
   9  12  -4    0.21    0.36
  -9  12   4    0.21    0.44
  -9  12   4   -0.25    0.52
   8 -12  -4    1.92    1.00
  -8  12   4    0.97    0.62
  -8  12   4    0.54    0.96
   8  12  -4    0.61    0.43
   7 -12  -4   -1.57    0.82
  -7  12   4    0.57    0.61
   6 -12  -4    0.33    0.74
   6  12  -4   -0.13    0.47
   5 -12  -4    2.34    1.14
   5  12  -4    2.99    0.74
   4 -12  -4    3.70    1.28
   4  12  -4    3.52    0.81
   3 -12  -4    0.60    1.09
   3  12  -4    0.53    0.56
   2 -12  -4   -0.20    0.98
  -2  12   4    0.68    0.66
   2  12  -4   -0.05    0.55
   2  12  -4    0.34    0.98
   1 -12  -4    2.55    1.23
   1  12  -4    2.90    0.81
   1  12  -4    3.60    1.29
   0  12  -4    1.45    0.90
   0  12  -4    2.66    0.73
  -1  12  -4   -0.38    0.62
  -1  12  -4   -1.39    0.98
  -2  12  -4    2.23    1.30
   2  12   4    4.04    0.99
  -2  12  -4    3.15    0.61
   3  12   4    0.92    0.85
  -3  12  -4    0.43    0.49
  -3  12  -4    0.00    1.09
   4  12   4    8.65    1.27
  -4  12  -4    7.25    1.48
  -4  12  -4    7.13    1.37
  -5  12  -4   -0.30    0.88
  -5  12  -4    0.51    0.69
  -6  12  -4    0.69    0.78
   6  12   4    0.23    0.54
  -6  12  -4   -0.10    0.59
  -7  12  -4    1.13    0.79
   8 -13  -4    0.18    0.74
  -8  13   4    0.43    0.46
   8  13  -4    0.72    0.36
   7 -13  -4    0.97    0.89
  -7  13   4   -0.04    0.56
   6 -13  -4    1.43    1.02
  -6  13   4    0.23    0.62
   5 -13  -4    0.95    1.01
   5  13  -4   -0.31    0.52
   4 -13  -4    1.30    0.82
  -4  13   4   -0.17    1.02
   4  13  -4    0.33    0.56
   3 -13  -4    2.40    1.20
   3  13  -4    2.15    0.73
  -3  13   4    2.67    1.07
   2 -13  -4   -2.27    0.96
   2  13  -4    0.96    0.57
  -2  13   4    0.64    0.95
   1  13  -4    1.08    1.01
   1  13  -4   -0.36    0.49
  -1  13   4    1.49    1.01
   0  13  -4    2.45    1.14
   0  13   4    5.83    1.23
   0  13  -4    5.08    0.76
   1  13   4    0.90    0.97
  -1  13  -4    0.67    0.59
  -1  13  -4    1.60    1.13
  -2  13  -4    2.89    0.58
   2  13   4    2.41    0.88
  -2  13  -4    1.27    0.85
  -3  13  -4    1.53    0.80
  -4  13  -4   -0.06    0.62
  -5  13  -4    1.31    0.65
  -5  13  -4    0.81    0.79
   5  13   4    2.99    0.55
  -6  13  -4    0.28    0.67
  -6  13  -4    1.23    0.71
   7 -14  -4   -0.17    0.44
  -7  14   4    0.23    0.40
   7  14  -4    0.70    0.39
   6 -14  -4    0.59    0.60
  -6  14   4    0.43    0.50
   5 -14  -4    0.99    0.94
  -5  14   4    0.58    0.45
   4 -14  -4    2.78    1.03
   4  14  -4    0.46    0.38
   3 -14  -4    1.16    0.79
   3  14  -4   -0.36    0.40
   2  14  -4    0.70    0.50
   1  14  -4    4.09    0.58
   1  14  -4    2.81    0.92
   0  14  -4    1.70    0.86
   0  14  -4    1.12    0.45
  -1  14  -4   -1.24    0.88
  -2  14  -4    2.11    1.02
  -3  14  -4    2.31    0.97
   4  14   4    1.05    0.52
  -4  14  -4    0.37    0.61
  -5  14  -4    1.56    0.71
   5  14   4    1.55    0.45
  -5  15   4    0.64    0.41
  -4  15   4    0.01    0.33
  -3  15   4    0.42    0.46
   0  15  -4    1.21    0.81
  -1  15  -4    0.53    0.80
   2  15   4    2.84    0.58
  -2  15  -4    2.16    0.86
  -3  15  -4    0.40    0.51
   3  15   4   -0.82    0.41
 -14   0   5   -0.11    0.60
  14   0  -5    0.39    0.66
  14   0  -5    0.70    0.61
 -13   0   5   -0.68    0.70
 -13   0   5    1.05    0.59
  13   0  -5    0.44    1.00
 -13   0   5   -0.23    0.38
  12   0  -5    0.18    1.10
 -12   0   5    0.01    0.55
 -12   0   5   -0.26    0.56
 -12   0   5   -0.38    0.48
 -11   0   5    0.81    0.67
 -11   0   5    0.00    0.79
  11   0  -5   -0.63    1.14
 -10   0   5   -0.88    0.69
 -10   0   5   -0.66    0.72
  10   0  -5   -0.56    1.16
  -9   0   5   -0.95    0.78
  -8   0   5   -0.54    0.70
  -7   0   5   -0.46    0.75
   7   0  -5    0.37    0.84
   6   0  -5    0.12    0.74
  -6   0   5    0.66    0.62
   5   0  -5    0.08    0.76
   4   0  -5   -0.58    0.48
   3   0  -5    0.49    0.40
   2   0  -5    0.08    0.29
  -1   0   5   -0.15    0.43
   1   0  -5    0.08    0.28
   0   0   5    0.04    0.45
   1   0   5   -0.42    0.46
   2   0   5   -0.38    0.50
  -2   0  -5   -0.80    0.40
   3   0   5   -0.15    0.46
   4   0   5   -0.25    0.55
   5   0   5    0.08    0.54
   6   0   5   -0.51    0.56
  -7   0  -5    0.17    0.84
  -7   0  -5   -0.80    0.95
   7   0   5   -0.67    0.77
  -8   0  -5   -0.50    0.84
  -8   0  -5   -1.68    0.81
  -9   0  -5    0.84    0.92
  -9   0  -5   -0.77    0.53
   9   0   5    0.54    0.89
  10   0   5    0.20    0.70
 -10   0  -5    0.84    0.58
 -10   0  -5   -0.93    0.73
 -11   0  -5   -0.35    0.39
 -11   0  -5   -0.20    0.65
  11   0   5    0.82    0.43
  14  -1  -5    1.93    0.81
 -14  -1   5   -0.08    0.61
 -14  -1   5   -0.39    0.56
  14  -1  -5    0.07    0.65
 -14   1   5    0.65    0.72
  14   1  -5    1.70    0.85
  14   1  -5    0.55    0.66
 -13  -1   5    4.95    1.02
  13  -1  -5    3.63    0.83
 -13  -1   5    4.62    0.68
  13  -1  -5    3.70    1.14
 -13  -1   5    5.10    1.08
  13   1  -5    4.32    0.99
 -13   1   5    2.82    0.58
 -13   1   5    3.41    0.83
  12  -1  -5    3.72    1.02
 -12  -1   5    5.04    1.05
 -12  -1   5    4.91    0.82
 -12  -1   5    4.58    1.14
 -12   1   5    3.39    0.94
 -12   1   5    5.02    0.99
 -12   1   5    4.21    0.82
  11  -1  -5    6.61    1.58
 -11  -1   5    6.90    0.99
 -11  -1   5    4.98    1.03
 -11   1   5    7.07    1.08
 -11   1   5    8.18    1.33
 -10  -1   5    0.16    0.81
  10  -1  -5    0.26    1.15
 -10  -1   5   -0.78    0.59
 -10   1   5   -0.09    0.83
  -9  -1   5    3.36    0.96
  -9   1   5    4.24    1.13
  -8  -1   5    2.55    1.00
  -8   1   5    3.03    0.96
  -7  -1   5   18.40    1.48
  -7   1   5   16.77    1.35
   7   1  -5   16.77    1.72
   6  -1  -5   10.89    1.37
  -6  -1   5   12.98    1.16
   6   1  -5   11.92    1.45
  -5  -1   5    4.20    0.76
   5  -1  -5    5.65    0.93
   5   1  -5    7.61    1.16
  -4  -1   5   44.91    1.62
   4  -1  -5   48.14    1.82
   4   1  -5   45.31    1.94
  -3  -1   5    0.82    0.45
   3  -1  -5    0.37    0.48
   3   1  -5    0.42    0.48
  -2  -1   5    8.69    0.76
   2   1  -5    8.40    0.74
  -1  -1   5   77.12    2.18
  -1   1   5   78.49    2.18
   0  -1   5   51.61    1.80
   0   1   5   54.85    1.82
   1  -1   5    0.61    0.50
  -1  -1  -5    0.16    0.22
   1   1   5    0.19    0.48
   2  -1   5  144.77    3.26
  -2  -1  -5  154.16    2.99
   2  -1   5  150.98    3.70
   2   1   5  151.64    3.67
   3  -1   5    7.21    0.86
   3   1   5    5.85    0.73
   4  -1   5    0.45    0.52
   4   1   5    0.65    0.59
   5  -1   5   21.06    1.66
   5   1   5   17.70    1.48
   6  -1   5    8.02    1.24
   6   1   5    7.09    1.09
  -7  -1  -5    1.16    0.95
  -7  -1  -5    1.03    1.21
  -7   1  -5   -0.21    0.80
   7   1   5   -0.02    0.81
  -7   1  -5   -0.39    1.01
  -8  -1  -5    0.92    0.97
  -8  -1  -5    0.29    0.99
  -8   1  -5    1.40    1.06
  -8   1  -5    0.19    0.89
  -9  -1  -5    1.17    0.99
   9  -1   5    0.49    0.83
  -9  -1  -5   -0.18    0.87
   9   1   5   -0.15    0.89
  -9   1  -5    1.44    0.90
  -9   1  -5    0.25    0.88
  10  -1   5    0.79    0.63
 -10  -1  -5    0.02    0.73
 -10  -1  -5    1.12    0.90
 -10   1  -5   -0.85    0.74
  10   1   5    1.20    0.82
 -10   1  -5    0.60    0.75
  11  -1   5   -0.23    0.42
 -11  -1  -5    0.26    0.61
 -11  -1  -5    0.37    0.65
 -11   1  -5   -0.10    0.61
  11   1   5    0.13    0.30
 -14  -2   5    3.89    0.76
  14  -2  -5    2.87    0.77
  14   2  -5    2.50    0.87
 -14   2   5    3.22    0.81
  13  -2  -5    1.33    0.99
  13  -2  -5    2.56    0.92
 -13  -2   5    1.64    0.70
 -13  -2   5    1.00    0.63
 -13   2   5    2.48    0.92
 -13   2   5    1.67    0.54
 -12  -2   5    0.39    0.62
 -12  -2   5    0.21    0.54
 -12  -2   5    0.13    0.84
  12  -2  -5    0.31    1.04
 -12   2   5    0.03    0.87
 -12   2   5   -0.48    0.54
 -11  -2   5    5.29    1.06
 -11  -2   5    5.14    0.86
  11  -2  -5    7.96    1.48
 -11   2   5    8.29    1.20
  10  -2  -5   42.73    3.05
 -10  -2   5   40.49    2.07
 -10  -2   5   39.65    2.55
  10   2  -5   43.61    1.47
  -9  -2   5    0.18    0.77
  -9   2   5    2.01    1.13
  -8  -2   5    2.46    0.77
  -8   2   5    3.91    0.91
  -7  -2   5   12.36    1.39
  -6  -2   5    5.95    0.93
   6   2  -5    5.76    1.17
  -5  -2   5    9.63    1.09
   5  -2  -5    7.73    1.20
   5   2  -5    9.07    1.26
  -4  -2   5   52.37    1.75
   4  -2  -5   52.96    1.91
   4   2  -5   52.53    2.27
   3  -2  -5   58.78    1.75
  -3  -2   5   58.52    1.76
  -3   2   5   56.96    1.54
  -2  -2   5   48.11    1.54
   2  -2  -5   45.99    1.20
  -1  -2   5   69.00    2.06
  -1   2   5   67.55    2.00
   0  -2   5    2.92    0.50
   0  -2   5    3.63    0.65
   0   2   5    4.08    0.62
   1  -2   5    5.12    0.66
   1  -2   5    4.94    0.74
   1   2   5    5.03    0.70
   2  -2   5    1.64    0.50
   2  -2   5    3.29    0.60
   2   2   5    1.62    0.60
   3  -2   5    1.42    0.53
   3  -2   5    2.51    0.62
   3   2   5    2.89    0.55
   4  -2   5    1.77    0.64
   4   2   5    1.63    0.59
   5  -2   5   -0.12    0.55
   5   2   5    0.37    0.54
   6  -2   5    0.75    0.85
  -6  -2  -5   -1.60    0.97
   6   2   5    0.66    0.61
  -7  -2  -5    6.31    1.30
  -7  -2  -5    6.37    1.27
  -7   2  -5    6.02    1.48
  -7   2  -5    4.28    1.28
   7   2   5    7.34    1.14
  -8  -2  -5   -0.21    0.92
   8  -2   5    1.01    0.84
  -8  -2  -5    1.26    0.87
  -8   2  -5    0.57    0.93
   8   2   5   -0.12    0.68
  -8   2  -5   -0.73    0.94
  -9  -2  -5   -0.79    0.80
   9  -2   5    1.73    0.78
  -9  -2  -5    0.83    0.94
  -9   2  -5    1.73    0.96
 -10  -2  -5    3.49    0.79
 -10  -2  -5    2.54    0.80
  10  -2   5    3.56    0.74
 -10   2  -5    3.58    1.00
  10   2   5    3.53    0.93
 -11  -2  -5    8.75    1.00
 -11  -2  -5   12.69    1.32
  11  -2   5    9.30    0.67
  11   2   5    9.85    0.87
 -11   2  -5   10.16    0.98
 -14  -3   5    0.97    0.59
  14  -3  -5    0.06    0.60
 -14   3   5    0.74    0.50
  14   3  -5   -0.60    0.75
  13  -3  -5    0.07    0.83
 -13  -3   5   -0.06    0.76
  13  -3  -5   -0.35    0.47
 -13   3   5    0.66    0.61
 -13   3   5    0.23    0.46
  12  -3  -5    1.30    0.72
 -12  -3   5    1.69    0.92
 -12  -3   5    1.38    0.48
 -12  -3   5    0.83    0.62
  12  -3  -5    2.11    1.04
 -12   3   5    0.79    0.66
 -12   3   5    0.38    0.69
 -11  -3   5    3.28    1.12
 -11  -3   5    2.89    1.09
 -11  -3   5    3.04    0.80
  11  -3  -5    1.89    1.05
 -10  -3   5   -0.20    0.78
  10  -3  -5   -0.57    1.14
 -10  -3   5    0.04    0.59
  10   3  -5    0.11    0.52
  -9  -3   5    7.84    1.26
  -9  -3   5    7.00    1.05
   9   3  -5    8.46    1.11
  -8  -3   5    3.57    0.84
  -7  -3   5    4.11    0.83
   7   3  -5    4.79    0.61
  -6  -3   5   -0.30    0.51
   6   3  -5    0.09    0.41
  -5  -3   5   17.93    1.25
   5   3  -5   19.80    0.92
   5   3  -5   17.45    1.59
  -4  -3   5    9.66    0.95
   4   3  -5   11.09    0.67
  -3  -3   5   44.25    1.60
   3   3  -5   43.68    1.11
  -2  -3   5    4.88    0.65
  -2  -3   5    5.68    0.81
   2   3  -5    5.65    0.43
  -1  -3   5   23.62    1.13
  -1  -3   5   23.35    1.24
  -1   3   5   23.13    1.17
   0  -3  -5   16.80    0.66
   0  -3   5   16.09    1.11
   0  -3   5   17.02    1.00
   0   3   5   16.30    1.04
   1  -3   5   -0.45    0.38
   1  -3   5    0.44    0.49
   1  -3   5    0.32    0.44
   1   3   5    0.49    0.49
   2  -3   5   34.94    1.65
   2  -3   5   36.47    1.53
   3  -3   5   26.92    1.58
   3  -3   5   28.99    1.50
   3   3   5   27.65    1.26
   4  -3   5    0.69    0.68
   4   3   5   -0.71    0.43
   5  -3   5    0.85    0.64
   5   3   5    0.65    0.70
  -6  -3  -5    5.01    1.25
   6   3   5    4.78    0.96
  -7  -3  -5    0.17    0.88
  -7  -3  -5    0.67    0.95
   7  -3   5    0.43    0.84
   7   3   5   -0.08    0.63
  -7   3  -5   -0.12    0.89
  -8  -3  -5    0.48    0.68
   8  -3   5    0.51    0.84
  -8  -3  -5    0.71    0.84
  -8   3  -5   -0.14    0.92
   8   3   5   -0.05    0.67
   9  -3   5    0.51    0.83
  -9  -3  -5    1.43    0.99
  -9  -3  -5    0.43    0.76
  -9   3  -5    0.35    0.86
 -10  -3  -5    5.91    1.04
  10  -3   5    5.71    0.84
 -10   3  -5    6.34    1.14
  10   3   5    5.46    0.99
 -11  -3  -5    0.30    0.43
  11   3   5    0.11    0.47
 -11   3  -5    0.64    0.64
  14  -4  -5    0.36    0.37
 -14  -4   5    0.16    0.56
 -14   4   5    0.05    0.40
  13  -4  -5    0.73    0.80
 -13  -4   5    0.19    0.54
 -13   4   5    1.30    0.51
 -13   4   5    1.26    0.81
  12  -4  -5   -0.21    0.55
 -12  -4   5    0.37    0.85
  12  -4  -5   -0.09    0.92
 -12   4   5    0.79    0.65
 -12   4   5    0.44    0.85
  11  -4  -5    0.16    0.93
 -11  -4   5   -1.07    0.82
 -11  -4   5   -0.03    0.56
  11  -4  -5    0.25    0.87
  11   4  -5    0.75    0.46
  10  -4  -5   -0.33    0.89
  10  -4  -5   -0.24    0.82
 -10  -4   5    0.19    0.53
 -10  -4   5   -0.17    0.82
  10   4  -5   -0.47    0.45
  -9  -4   5    6.51    1.23
   9  -4  -5   10.08    1.60
  -9  -4   5    7.73    1.16
   9  -4  -5    7.45    1.32
   9   4  -5    6.99    0.98
  -8  -4   5    9.55    1.11
  -7  -4   5    0.02    0.55
   7   4  -5    0.65    0.52
  -6  -4   5    4.71    0.80
   6   4  -5    4.20    0.69
  -5  -4   5    0.54    0.63
   5   4  -5    0.77    0.48
  -4  -4   5    1.40    0.67
   4   4  -5    1.48    0.48
  -3  -4   5   -0.19    0.47
   3   4  -5   -0.11    0.38
  -2  -4   5    3.32    0.59
  -2  -4   5    3.21    0.61
   2   4  -5    4.60    0.61
  -1  -4   5    2.92    0.68
  -1  -4   5    3.34    0.60
  -1  -4   5    2.80    0.61
  -1   4   5    2.79    0.59
   1   4  -5    3.22    0.48
   0  -4   5    5.03    0.72
   0  -4   5    5.28    0.79
   0  -4   5    5.10    0.70
   0   4   5    4.20    0.65
   0   4  -5    5.02    0.58
   1  -4   5    8.68    0.93
   1  -4   5   10.70    0.96
   1   4   5    8.82    0.86
  -1   4  -5    8.99    0.69
   2  -4   5    2.78    0.63
   2  -4   5    3.55    0.65
  -2   4  -5    3.33    0.47
   3  -4   5    3.71    0.74
   3  -4   5    3.42    0.74
   3   4   5    4.26    0.60
   4  -4   5    0.05    0.68
   4   4   5    0.59    0.53
   5   4   5    0.43    0.49
  -6  -4  -5    8.28    1.42
   6  -4   5    6.57    1.14
   6   4   5    9.75    1.22
  -6   4  -5    5.41    1.34
  -6   4  -5    3.87    1.40
  -7  -4  -5    0.46    0.87
   7  -4   5    1.15    0.86
  -7   4  -5   -0.08    1.07
  -7   4  -5    0.53    0.89
   7   4   5    0.90    0.85
  -8  -4  -5    1.08    0.99
   8  -4   5    1.96    0.86
   8   4   5    0.44    0.75
  -8   4  -5    1.70    0.73
   9  -4   5    1.72    0.69
  -9  -4  -5    2.59    1.09
  -9   4  -5    0.25    0.83
 -10  -4  -5   -0.31    0.53
  10  -4   5   -0.02    0.40
 -10   4  -5    0.44    0.74
  10   4   5    1.35    0.56
 -11  -4  -5   -0.07    0.39
 -11   4  -5   -0.06    0.36
  11   4   5   -0.21    0.42
 -13  -5   5    2.40    0.83
  13  -5  -5    1.56    0.62
 -13   5   5    2.50    0.81
 -13   5   5    2.09    0.56
  12  -5  -5    5.07    1.12
 -12  -5   5    2.25    0.76
 -12   5   5    4.95    0.86
 -12   5   5    1.75    0.91
  11  -5  -5    0.53    0.64
 -11  -5   5   -0.07    0.32
 -11  -5   5    0.46    0.92
 -11   5   5    1.59    0.94
  11   5  -5    1.15    0.54
 -10  -5   5    0.66    0.86
  10  -5  -5   -0.41    0.82
 -10  -5   5    0.26    0.56
  10  -5  -5    2.28    0.98
  10   5  -5    1.12    0.69
   9  -5  -5    4.45    1.26
  -9  -5   5    4.75    0.76
  -9  -5   5    3.97    1.09
   9  -5  -5    4.73    1.24
   9   5  -5    5.54    0.97
  -8  -5   5   19.91    1.39
  -8  -5   5   16.63    1.79
   8  -5  -5   11.70    1.74
  -7  -5   5    5.70    0.94
   7   5  -5    7.95    1.03
  -6  -5   5   -0.47    0.46
   6   5  -5    0.44    0.61
  -5  -5   5    9.72    1.13
   5   5  -5    9.46    0.90
  -4  -5   5   79.81    2.43
   4   5  -5   78.57    2.21
  -3  -5   5   20.67    1.25
   3   5  -5   20.27    1.07
  -2  -5   5   21.42    1.24
   2   5  -5   22.37    1.13
  -1  -5   5    0.63    0.45
  -1  -5   5    0.40    0.47
  -1   5   5    0.28    0.46
   1   5  -5    0.37    0.43
   0  -5   5    0.88    0.61
   0  -5   5    1.70    0.61
   0   5  -5    0.41    0.46
   1  -5   5    6.39    0.88
   1  -5   5    6.13    0.96
  -1   5  -5    6.86    0.77
   2  -5   5    1.84    0.68
  -2   5  -5    1.81    0.50
  -3   5  -5    3.84    0.58
   4   5   5   13.55    1.18
   5   5   5    0.04    0.61
  -6  -5  -5    3.70    1.13
   6  -5   5    5.57    1.10
  -6   5  -5    2.66    1.26
   6   5   5    4.44    0.90
  -6   5  -5    4.78    1.22
  -7  -5  -5    5.99    1.27
   7  -5   5    6.34    1.11
   7   5   5    9.73    1.28
  -7   5  -5    5.27    1.40
  -7   5  -5   11.09    1.56
  -8  -5  -5    3.25    1.09
   8  -5   5    2.70    0.79
   8   5   5    3.28    1.01
  -8   5  -5    1.44    0.92
  -8   5  -5    2.57    1.12
   9  -5   5   14.37    1.05
  -9  -5  -5   10.24    1.65
  -9   5  -5   11.43    1.49
 -10  -5  -5    5.42    1.04
 -10   5  -5    5.11    0.96
  10   5   5    5.35    0.91
 -11  -5  -5    0.49    0.52
  11   5   5    0.53    0.40
  13  -6  -5    3.32    0.80
 -13  -6   5    3.45    0.70
 -13   6   5    3.32    0.77
 -13   6   5    3.00    0.53
 -12  -6   5    1.84    0.72
  12  -6  -5    2.88    0.94
 -12   6   5    2.39    0.74
 -12   6   5    2.39    0.74
 -12   6   5    3.12    0.60
  11  -6  -5    0.29    0.66
 -11  -6   5    1.25    0.94
 -11   6   5   -0.42    0.79
  11   6  -5    1.29    0.56
  10  -6  -5    0.85    0.99
 -10  -6   5    1.69    0.46
 -10  -6   5    2.06    1.04
  10   6  -5    1.73    0.77
 -10   6   5    1.49    0.94
  -9  -6   5    6.27    1.27
  -9  -6   5    5.04    0.75
   9  -6  -5    4.71    1.15
   9   6  -5    4.47    0.86
  -8  -6   5    0.67    0.52
   8  -6  -5    1.24    0.90
  -8  -6   5   -0.78    0.74
   8   6  -5    0.45    0.70
  -7  -6   5   37.85    1.65
   7   6  -5   40.12    1.88
  -6  -6   5    4.10    0.77
   6   6  -5    5.18    0.93
  -5  -6   5   27.01    1.45
   5   6  -5   29.02    1.51
   4   6  -5   24.94    1.40
  -3  -6   5   12.43    1.09
   3   6  -5   15.43    1.10
  -2  -6   5    6.85    0.87
   2   6  -5    5.67    0.77
  -1  -6   5    3.54    0.66
   1   6  -5    2.35    0.54
   0  -6   5    4.35    0.71
   0   6  -5    4.88    0.67
   1  -6   5    0.25    0.58
  -1   6  -5    0.57    0.53
  -2   6  -5    1.90    0.57
  -3   6  -5    9.39    0.93
   4   6   5    8.90    0.98
   5  -6   5    4.97    1.06
  -5  -6  -5    3.20    1.09
  -5   6  -5    1.86    1.27
   5   6   5    4.07    0.89
  -6  -6  -5    2.00    1.01
   6  -6   5    4.52    0.99
   6   6   5    6.94    1.04
  -6   6  -5    3.67    1.29
  -7  -6  -5    3.48    1.12
   7  -6   5    3.95    0.86
  -7   6  -5    3.78    1.13
   7   6   5    4.63    0.95
  -7   6  -5    4.40    1.34
  -8  -6  -5    2.91    0.94
   8  -6   5    2.96    0.78
  -8   6  -5    1.40    0.83
  -8   6  -5    0.47    0.99
   8   6   5    0.36    0.67
  -9  -6  -5    4.15    0.93
  -9   6  -5    3.50    0.93
  -9   6  -5    4.16    1.07
 -10  -6  -5    3.15    0.84
  10   6   5    2.56    0.72
 -10   6  -5    2.46    0.69
 -13  -7   5    0.41    0.41
  13  -7  -5    0.34    0.60
 -13   7   5    0.72    0.38
  12  -7  -5    0.00    0.49
 -12  -7   5    0.37    0.74
 -12   7   5    0.27    0.37
 -12   7   5   -0.84    0.51
  11  -7  -5    0.87    0.67
 -11  -7   5    0.58    0.62
  11   7  -5    0.38    0.40
  10  -7  -5   -0.21    0.85
 -10  -7   5    1.19    0.97
  10   7  -5    0.12    0.66
  -9  -7   5    0.76    0.47
   9  -7  -5   -0.42    0.85
  -9  -7   5    0.02    0.87
   9   7  -5    0.00    0.80
   8  -7  -5    0.75    0.83
  -8  -7   5    1.24    0.99
  -8  -7   5    0.74    0.56
  -7  -7   5   10.41    1.12
   7  -7  -5   12.11    1.72
   6   7  -5    0.28    0.72
  -5  -7   5    7.77    0.87
   5   7  -5    9.00    1.19
  -4  -7   5    0.65    0.50
   4   7  -5    0.68    0.66
  -3  -7   5   12.99    1.08
   3   7  -5   13.52    1.18
  -2  -7   5    0.97    0.56
   2   7  -5    1.12    0.52
  -1  -7   5    7.77    0.93
   1   7  -5    5.33    0.76
   0  -7   5    3.38    0.69
   0   7  -5    3.88    0.68
  -1   7  -5    0.70    0.50
  -2   7  -5    3.93    0.74
  -3   7  -5    4.39    0.76
   4  -7   5    1.67    0.92
   4   7   5    1.69    0.66
  -4   7  -5    1.25    1.15
   5  -7   5    1.96    0.76
  -5   7  -5   -0.09    1.07
   5   7   5    0.99    0.64
  -6  -7  -5    1.30    0.92
   6  -7   5    0.11    0.66
   6   7   5    0.12    0.59
  -6   7  -5   -0.91    0.99
   7  -7   5    0.62    0.67
  -7  -7  -5    0.64    0.91
  -7   7  -5    1.40    0.88
   7   7   5    0.51    0.69
  -8  -7  -5    1.13    0.96
   8  -7   5    0.66    0.37
   8   7   5   -0.17    0.65
  -8   7  -5   -0.40    0.81
  -9  -7  -5    0.71    0.59
  -9   7  -5    1.73    0.92
 -10  -7  -5    0.54    0.55
  12  -8  -5    1.30    0.57
 -12  -8   5   -0.23    0.61
 -12   8   5   -0.27    0.35
 -12   8   5    1.20    0.92
 -12   8   5   -0.42    0.43
  11  -8  -5    2.75    0.98
 -11  -8   5    2.19    0.89
  11   8  -5    1.10    0.37
 -11   8   5    1.24    0.59
 -10  -8   5    1.64    0.98
  10  -8  -5    2.03    0.81
  10   8  -5    2.84    0.64
   9  -8  -5    8.65    1.43
  -9  -8   5    7.73    1.38
   9   8  -5    8.72    1.28
  -8  -8   5    0.78    0.39
   8  -8  -5    2.09    0.98
   7  -8  -5    2.19    0.95
  -7  -8   5    2.42    0.54
   6  -8  -5    4.92    1.19
  -6  -8   5    5.64    0.85
   6   8  -5    5.56    0.86
   5  -8  -5   -0.29    0.84
   5   8  -5    0.26    0.60
   4   8  -5    4.68    0.94
  -3  -8   5    1.72    0.51
   3   8  -5    1.00    0.70
  -2  -8   5   10.33    0.87
   2   8  -5    9.28    1.17
  -1  -8   5   14.86    1.01
   1   8  -5   15.78    1.32
   0   8  -5    4.23    0.74
  -1   8  -5    3.53    0.84
  -2   8  -5   13.90    1.27
   3  -8   5    2.79    0.92
  -3   8  -5    4.07    1.37
  -3   8  -5    2.32    0.68
   4  -8   5    1.57    0.82
   4   8   5    1.44    0.60
  -4   8  -5    0.66    1.18
   5  -8   5    0.15    0.57
   5   8   5    0.27    0.58
  -5   8  -5   -0.32    1.03
   6  -8   5    0.55    0.57
  -6   8  -5   -0.95    0.92
   6   8   5    0.26    0.56
  -7   8  -5    1.28    1.03
   7   8   5    0.82    0.73
  -8   8  -5    3.43    0.93
  -9   8  -5   -0.16    0.78
  12  -9  -5    7.81    0.85
 -12   9   5    9.22    1.38
 -12   9   5    9.60    0.90
  11  -9  -5    9.21    1.35
 -11   9   5    6.98    0.81
  10  -9  -5    0.38    0.89
  10   9  -5    0.88    0.49
 -10   9   5    0.74    0.60
   9  -9  -5    5.38    1.33
   9   9  -5    6.25    0.99
   8  -9  -5   -0.20    0.59
   7  -9  -5    0.29    0.98
   6  -9  -5    3.90    1.19
  -6  -9   5    3.12    0.48
   6   9  -5    3.61    0.75
  -5  -9   5   -0.73    0.51
   5  -9  -5    0.33    0.89
   5   9  -5   -0.79    0.57
  -4  -9   5    7.95    1.04
   4  -9  -5   10.32    1.56
   4   9  -5    9.05    1.21
   3  -9  -5    7.69    1.45
   2   9  -5    7.73    1.09
   1   9  -5   15.48    1.32
   0  -9  -5   16.62    1.88
   0   9  -5   14.54    1.44
   1  -9   5    7.03    0.92
  -1  -9  -5    6.38    1.39
  -1   9  -5    6.71    0.88
   2  -9   5    4.68    0.84
  -2   9  -5    6.85    1.46
  -2   9  -5    5.32    0.77
   3  -9   5    6.38    0.92
   3   9   5   11.09    1.28
  -3   9  -5    8.39    1.66
  -3   9  -5    7.29    0.97
   4  -9   5    6.63    0.98
  -4   9  -5    9.08    1.65
   5  -9   5    1.20    0.49
  -5   9  -5   -0.58    1.06
   5   9   5    2.62    0.77
  -5   9  -5    0.67    1.11
   6   9   5    0.63    0.75
  -6   9  -5    0.17    0.91
  -7   9  -5    0.04    0.86
  -8   9  -5    0.80    0.69
  -9   9  -5    0.83    0.72
  11 -10  -5    1.09    0.70
 -11  10   5    1.84    0.76
 -11  10   5    1.35    0.41
 -11  10   5    1.61    0.59
  10 -10  -5    6.98    1.09
  10  10  -5    6.14    0.69
 -10  10   5    8.23    0.96
   9 -10  -5    1.06    0.74
   9  10  -5    2.55    0.65
  -9  10   5    0.07    0.56
   8 -10  -5    2.12    1.09
   7 -10  -5    4.60    1.26
   6 -10  -5    4.38    1.26
   6  10  -5    3.00    0.73
   5 -10  -5    0.65    0.97
   5  10  -5    0.20    0.57
   4 -10  -5    0.01    0.95
   4  10  -5    0.44    0.65
   3 -10  -5   19.86    2.24
  -3 -10   5   17.30    0.96
   3  10  -5   17.54    1.45
   3  10  -5   19.21    2.35
  -2 -10   5   14.48    0.98
   2 -10  -5   12.21    1.78
   2  10  -5   14.85    2.08
   2  10  -5   12.42    1.22
  -1 -10   5    1.21    0.51
   1 -10  -5    1.93    1.07
   1  10  -5    1.15    1.17
   1  10  -5    0.76    0.64
   0 -10   5    2.86    0.58
   0 -10  -5    2.50    1.12
   0  10  -5    2.63    0.72
   0  10  -5    1.63    1.28
   1 -10   5    0.13    0.46
  -1  10  -5    0.53    0.56
   2 -10   5   11.72    0.87
  -2  10  -5   13.21    2.12
  -2  10  -5   13.29    1.09
  -3  10  -5   17.12    2.24
  -4  10  -5    3.01    1.27
  -4  10  -5    4.18    1.31
  -5  10  -5    4.37    1.13
  -5  10  -5    4.61    1.28
   5  10   5    3.39    0.92
  -6  10  -5   -0.89    0.89
  -6  10  -5    0.33    0.96
   6  10   5   -0.15    0.61
  -7  10  -5   -0.65    0.54
  -8  10  -5   -0.43    0.52
  10 -11  -5    0.18    0.56
 -10  11   5   -0.07    0.43
 -10  11   5   -0.91    0.56
   9 -11  -5    5.32    1.16
  -9  11   5    4.54    0.74
   9  11  -5    3.45    0.57
   8 -11  -5    0.54    0.93
  -8  11   5   -0.45    0.68
   8  11  -5    0.57    0.60
   7 -11  -5    1.08    0.79
   6 -11  -5    0.02    0.96
   6  11  -5    0.18    0.55
   5 -11  -5   -0.06    0.96
   5  11  -5   -0.69    0.42
   4 -11  -5    5.54    1.36
   4  11  -5    4.25    0.82
   3 -11  -5   -0.01    1.08
   3  11  -5    2.16    0.71
   3  11  -5    1.71    1.17
   2 -11  -5   15.25    2.12
   2  11  -5   15.24    1.21
   2  11  -5   17.14    2.25
   1 -11  -5    4.26    1.31
   1  11  -5    2.36    0.64
   1  11  -5    1.43    1.18
   0 -11  -5   10.03    1.73
   0  11  -5    9.84    1.17
   0  11  -5    9.49    1.72
  -1  11  -5    7.94    0.99
  -1  11  -5    4.53    1.44
  -2  11  -5    0.43    1.07
  -2  11  -5    2.24    1.31
  -2  11  -5    0.35    0.55
  -3  11  -5    0.83    0.87
  -3  11  -5    0.18    0.96
   4  11   5    0.85    0.79
  -4  11  -5    0.65    1.02
  -4  11  -5    2.18    1.19
  -5  11  -5    0.54    0.69
  -5  11  -5   -1.33    0.60
   5  11   5    0.17    0.59
  -6  11  -5    0.14    0.79
  -6  11  -5   -1.27    0.53
  -7  11  -5   -0.64    0.80
   9 -12  -5    0.70    0.84
  -9  12   5    2.05    0.55
   9  12  -5    1.33    0.35
  -9  12   5    1.69    0.83
   8 -12  -5    0.27    0.70
   8  12  -5    1.10    0.49
  -8  12   5    0.79    0.62
  -8  12   5    1.68    0.92
   7 -12  -5   -1.27    0.59
   6 -12  -5    0.83    0.81
   5 -12  -5    1.06    0.79
   5  12  -5    0.91    0.54
   4 -12  -5    0.68    0.79
   4  12  -5    0.09    0.57
   3 -12  -5   12.25    1.91
   3  12  -5   12.93    1.19
   2 -12  -5   30.15    2.50
   2  12  -5   28.46    1.49
   2  12  -5   27.10    2.55
   1 -12  -5   -1.22    1.04
   1  12  -5    0.88    0.60
   1  12  -5   -1.25    1.00
   0  12  -5    2.00    0.65
   0  12  -5    2.17    0.96
  -1  12  -5    8.66    1.62
  -1  12  -5    8.63    0.93
  -2  12  -5    3.16    1.31
  -3  12  -5    0.56    0.99
   3  12   5    1.22    0.68
  -3  12  -5   -0.82    0.97
  -4  12  -5   -0.17    0.62
  -4  12  -5   -0.73    0.96
  -5  12  -5    0.28    0.92
  -5  12  -5    0.62    0.62
  -6  12  -5    1.35    0.72
  -6  12  -5   -0.50    0.82
  -7  12  -5   -0.32    0.64
   8 -13  -5    1.99    0.77
  -8  13   5    0.83    0.51
   8  13  -5    1.03    0.37
   7 -13  -5    3.12    0.99
  -7  13   5    3.20    0.68
   7  13  -5    2.58    0.55
   6 -13  -5    0.37    0.90
   5 -13  -5    0.72    0.71
   4 -13  -5   -0.07    0.94
  -4  13   5    0.32    0.93
   4  13  -5    0.49    0.48
   3 -13  -5    2.22    1.16
   3  13  -5    2.56    0.55
  -3  13   5    4.51    1.17
   2 -13  -5   12.10    1.88
   2  13  -5   12.15    0.97
   2  13  -5    9.29    1.52
   1  13  -5    2.35    0.54
   1  13  -5    1.84    1.12
   0  13  -5    0.76    1.02
  -1  13  -5   -0.24    0.99
   1  13   5    1.75    1.01
  -2  13  -5    0.12    0.96
  -3  13  -5    0.31    0.66
  -4  13  -5    1.15    0.67
  -5  13  -5    2.37    0.84
   5  13   5    3.27    0.62
  -5  13  -5    2.39    0.75
   7 -14  -5    0.71    0.66
  -7  14   5    0.43    0.30
   6 -14  -5    0.46    0.78
  -6  14   5    2.66    0.59
   5 -14  -5    1.03    0.84
   4 -14  -5    2.78    1.01
   1  14  -5    0.81    0.75
   0  14  -5   -0.63    0.94
  -1  14  -5    1.20    1.02
  -2  14  -5   -0.97    0.52
  -3  14  -5    0.05    0.54
  -4  14  -5    1.72    0.75
   5  15  -5    0.36    0.27
   1  15  -5    0.33    0.71
   0  15  -5   -0.32    0.70
  -1  15  -5   -0.38    0.71
  -2  15  -5    0.88    0.72
  14   0  -6    0.16    0.71
 -14   0   6    1.00    0.65
  14   0  -6    0.48    0.51
 -13   0   6    5.75    0.95
 -13   0   6    7.34    1.19
  13   0  -6    4.79    1.23
 -13   0   6    6.68    0.89
  12   0  -6    4.72    1.31
 -12   0   6    3.10    1.02
 -12   0   6    4.90    0.89
 -11   0   6   20.64    2.02
  11   0  -6   21.23    2.24
 -11   0   6   20.58    1.75
  10   0  -6   12.99    1.96
 -10   0   6   11.30    1.71
  -9   0   6    1.46    0.91
  -9   0   6    2.08    0.99
  -8   0   6    2.25    0.89
   8   0  -6    1.69    1.15
  -7   0   6    0.64    0.61
   7   0  -6   -0.11    0.80
   6   0  -6  107.13    3.61
   5   0  -6    3.44    0.85
   4   0  -6   98.69    2.83
   3   0  -6  146.47    2.85
   2   0  -6    7.19    0.55
  -1   0   6   68.06    2.24
   1   0  -6   75.41    1.55
   0   0   6   22.37    1.36
   1   0   6    1.31    0.61
  -1   0  -6    1.55    0.41
   2   0   6    0.98    0.62
   2   0   6    0.96    0.47
   3   0   6   30.06    1.53
   4   0   6    2.80    0.70
   5   0   6    0.43    0.80
  -6   0  -6   10.14    1.60
  -6   0  -6    9.95    1.53
   6   0   6    8.99    1.26
  -7   0  -6    7.93    1.44
  -7   0  -6    5.48    1.34
   7   0   6    5.94    1.12
  -8   0  -6    3.08    1.11
  -8   0  -6    2.97    0.97
  -9   0  -6    8.52    1.27
   9   0   6    6.91    1.11
  -9   0  -6    7.95    1.34
 -10   0  -6    3.31    0.77
  10   0   6    1.61    0.65
 -10   0  -6    1.86    0.83
 -11   0  -6   -0.19    0.34
  11   0   6    0.12    0.27
 -14  -1   6    0.40    0.46
  14  -1  -6   -0.55    0.62
  14  -1  -6   -0.05    0.61
 -14  -1   6    1.08    0.63
 -14   1   6    0.34    0.25
  14   1  -6    0.41    0.73
  14   1  -6   -1.04    0.39
 -14   1   6   -0.32    0.42
 -13  -1   6    2.07    0.50
 -13  -1   6    2.37    0.89
  13  -1  -6    1.06    0.85
  13  -1  -6    2.57    1.03
 -13  -1   6    3.56    0.96
 -13   1   6    0.77    0.67
 -13   1   6    1.23    0.60
  13   1  -6    3.52    1.17
  12  -1  -6    0.89    1.03
 -12  -1   6    1.92    0.68
 -12  -1   6    2.99    1.00
 -12   1   6    0.91    0.70
  12   1  -6    1.39    1.16
 -12   1   6    1.51    0.92
  11  -1  -6    3.03    1.20
 -11  -1   6    2.98    1.07
 -11  -1   6    2.89    0.81
 -11   1   6    3.86    0.97
  11   1  -6    4.30    1.34
 -11   1   6    0.80    0.91
 -10  -1   6    1.64    0.78
  10  -1  -6    1.94    1.36
 -10  -1   6    1.56    0.95
  10   1  -6    2.51    1.30
 -10   1   6    0.96    0.88
  -9  -1   6    4.15    1.10
  -9   1   6    4.92    1.20
  -8  -1   6    1.26    0.82
   8   1  -6    1.97    1.12
   7  -1  -6    7.93    1.33
  -7  -1   6    6.06    1.01
   7   1  -6    6.76    1.34
  -6  -1   6   12.51    1.16
   6  -1  -6   12.34    1.39
   6   1  -6   11.25    1.52
   5  -1  -6    1.54    0.81
   5   1  -6    3.11    0.82
   4  -1  -6   92.13    2.70
   4   1  -6   94.88    2.88
   3  -1  -6    1.76    0.53
  -2  -1   6   17.87    1.23
  -1  -1   6   18.69    1.24
  -1   1   6   17.21    1.23
   0  -1   6   17.80    1.27
   0   1   6   22.65    1.35
   1  -1   6   27.79    1.25
   1  -1   6   28.50    1.56
   1   1   6   27.34    1.50
   2  -1   6   69.28    2.17
   2  -1   6   74.19    2.63
   2   1   6   69.65    1.94
   2   1   6   66.79    2.51
   3  -1   6    2.06    0.64
   3   1   6    2.68    0.63
   4  -1   6   21.15    1.48
   4   1   6   20.87    1.47
   5  -1   6    2.16    0.90
   5   1   6    1.77    0.70
  -6  -1  -6    0.49    1.14
  -6  -1  -6    0.23    0.87
   6  -1   6   -0.28    0.66
  -6   1  -6   -0.19    0.89
  -6   1  -6    0.85    1.02
   6   1   6    0.23    0.75
  -7  -1  -6    0.48    0.93
  -7  -1  -6    0.00    0.90
   7   1   6    0.07    0.79
  -7   1  -6   -0.45    0.84
  -7   1  -6    0.93    1.00
  -8  -1  -6   -2.28    0.76
  -8  -1  -6   -0.79    0.87
   8  -1   6   -0.20    0.93
  -8   1  -6    0.12    0.91
  -8   1  -6    0.54    0.93
  -9  -1  -6   -0.05    0.82
   9  -1   6   -0.04    0.52
  -9  -1  -6   -0.54    0.89
  -9   1  -6   -0.33    0.60
  -9   1  -6    0.77    0.87
   9   1   6    0.06    0.83
 -10  -1  -6    1.44    0.78
  10  -1   6    0.92    0.60
 -10  -1  -6    1.75    0.62
  10   1   6    0.76    0.62
 -10   1  -6    0.21    0.75
 -10   1  -6    1.83    0.74
  11  -1   6    3.09    0.44
  11   1   6    3.86    0.55
 -11   1  -6    3.99    0.64
  14  -2  -6    0.00    0.62
 -14  -2   6    0.54    0.61
 -14   2   6   -0.10    0.30
 -14   2   6    0.53    0.67
  14   2  -6    0.99    0.58
 -13  -2   6   -0.34    0.34
  13  -2  -6   -0.06    0.87
 -13  -2   6   -1.52    0.64
 -13  -2   6   -0.17    0.69
  13  -2  -6    0.82    0.62
 -13   2   6    0.23    0.60
  13   2  -6   -1.05    0.96
 -13   2   6    0.14    0.54
 -12  -2   6    0.95    0.56
 -12  -2   6   -1.75    0.74
  12  -2  -6    0.18    0.95
  12  -2  -6    0.05    0.91
 -12  -2   6    0.78    0.88
 -12   2   6    0.34    0.66
  12   2  -6    0.37    1.02
 -11  -2   6    1.01    0.90
 -11  -2   6    2.08    0.69
  11  -2  -6    0.24    0.93
 -10  -2   6    6.40    1.03
 -10  -2   6    6.57    1.24
  10  -2  -6    5.24    1.26
  -9  -2   6    1.76    0.91
  -8  -2   6   -1.36    0.77
  -7  -2   6    1.71    0.76
   7   2  -6    1.43    0.97
   6  -2  -6    0.81    0.68
  -6  -2   6    0.63    0.57
   6   2  -6    1.29    0.83
   5  -2  -6    2.41    0.77
  -5  -2   6    1.81    0.57
   5   2  -6    1.87    0.83
   4  -2  -6   10.44    0.93
  -4  -2   6   10.73    0.93
  -3  -2   6    1.87    0.57
   3  -2  -6    0.46    0.45
  -3  -2   6    0.79    0.50
  -2  -2   6   10.64    1.03
  -1  -2   6   -0.46    0.45
  -1   2   6    0.40    0.48
   0  -2   6  123.82    3.22
   0  -2   6  127.38    2.93
   0   2   6  129.42    3.19
   1  -2   6   17.07    1.28
   1  -2   6   16.11    1.04
   1   2   6   17.58    1.25
   2  -2   6   10.00    1.05
   2   2   6   10.50    1.20
   3  -2   6   40.13    1.83
   3  -2   6   40.77    1.88
   3   2   6   44.68    1.63
   4  -2   6    7.65    1.12
   4   2   6    7.94    0.98
   5  -2   6    1.84    0.74
   5   2   6    0.59    0.53
  -6  -2  -6    0.08    0.84
  -6  -2  -6    0.60    1.01
   6  -2   6   -0.32    0.72
  -6   2  -6   -0.73    0.91
  -6   2  -6    1.21    0.99
   6   2   6   -0.27    0.59
  -7  -2  -6    0.12    0.87
  -7  -2  -6   -0.38    0.88
  -7   2  -6    0.30    0.94
  -7   2  -6    0.87    0.72
   7   2   6   -0.85    0.79
  -8  -2  -6    2.06    1.00
   8  -2   6    2.69    1.02
  -8  -2  -6    1.44    1.05
  -8   2  -6    1.70    0.98
   8   2   6    2.30    0.85
  -9  -2  -6   -0.65    0.73
  -9  -2  -6   -0.03    0.90
   9  -2   6   -0.79    0.71
  -9   2  -6    0.33    0.87
  10  -2   6    0.99    0.52
 -10  -2  -6    0.27    0.51
 -10  -2  -6    0.07    0.65
  10   2   6   -1.08    0.63
 -10   2  -6    1.10    0.78
  11   2   6    0.57    0.34
 -11   2  -6   -0.36    0.45
  14  -3  -6    0.20    0.57
 -14  -3   6    1.46    0.48
  14   3  -6    1.49    0.59
 -14   3   6    0.77    0.50
 -14   3   6    0.84    0.33
 -13  -3   6    0.74    0.62
  13  -3  -6    1.85    0.79
  13  -3  -6    1.08    0.77
 -13   3   6    1.09    0.89
  13   3  -6   -0.40    0.98
 -13   3   6    0.97    0.56
 -12  -3   6    5.31    1.15
 -12  -3   6    4.01    1.10
  12  -3  -6    3.69    1.13
  12  -3  -6    4.95    1.15
 -12  -3   6    2.39    0.58
 -12   3   6    1.88    0.78
 -12   3   6    3.26    0.93
  11  -3  -6    2.50    0.86
 -11  -3   6    2.22    0.69
  11  -3  -6    1.56    0.96
 -11  -3   6    3.13    1.09
  10  -3  -6    7.28    1.46
 -10  -3   6    5.52    1.21
 -10  -3   6    5.88    0.95
   9  -3  -6   15.37    1.94
  -9  -3   6   17.31    1.53
  -9  -3   6   15.75    1.77
   9   3  -6   15.34    1.04
  -8  -3   6    0.33    0.71
  -7  -3   6    2.20    0.76
  -6  -3   6   16.11    1.27
   6   3  -6   15.41    1.72
  -5  -3   6   46.79    1.97
   5   3  -6   44.72    2.36
  -4  -3   6   17.93    1.21
  -3  -3   6   25.39    1.36
  -3  -3   6   24.43    1.26
   3  -3  -6   23.33    0.98
  -2  -3   6   42.67    1.65
  -2  -3   6   43.00    1.79
   2  -3  -6   46.90    0.99
  -2  -3   6   41.85    1.70
  -1  -3   6   27.07    1.29
  -1  -3   6   26.59    1.53
  -1  -3   6   27.59    1.31
  -1   3   6   26.29    1.41
   0  -3   6   19.31    1.31
   0  -3   6   19.21    1.12
   0  -3   6   19.68    1.16
   0   3   6   19.75    1.24
   1  -3   6   14.04    1.06
   1  -3   6   14.13    1.08
   1  -3   6   15.48    1.28
   1   3   6   13.36    1.15
   2  -3   6    1.87    0.69
   2  -3   6    1.30    0.68
   3  -3   6    7.39    1.05
   3  -3   6    7.49    1.07
   3   3   6    6.93    0.82
   4  -3   6    4.81    1.02
   4   3   6    4.74    0.80
   5  -3   6   13.21    1.43
  -5  -3  -6   10.95    1.64
   5   3   6   13.39    1.30
  -6  -3  -6    3.68    1.14
  -6  -3  -6    4.05    1.13
   6   3   6    5.71    1.00
  -6   3  -6    5.18    1.28
  -7  -3  -6    0.61    0.93
   7  -3   6    2.02    0.93
  -7  -3  -6    1.16    0.94
  -7   3  -6    0.38    0.67
   7   3   6    0.57    0.83
   8  -3   6   10.19    1.29
  -8  -3  -6   12.36    1.85
  -8  -3  -6   12.54    1.59
  -8   3  -6   11.97    1.70
   8   3   6   10.20    1.53
   9  -3   6    1.09    0.67
  -9  -3  -6    2.57    1.07
  -9   3  -6    1.09    0.90
 -10  -3  -6    0.06    0.50
  10  -3   6   -0.46    0.45
 -10   3  -6    0.58    0.75
  10   3   6    0.78    0.63
  14  -4  -6    2.01    0.63
 -14  -4   6    3.54    0.70
 -14   4   6    1.45    0.64
 -14   4   6    2.82    0.41
 -13  -4   6    4.29    0.96
  13  -4  -6    4.50    0.97
 -13   4   6    4.76    0.86
 -13   4   6    4.50    0.51
 -13   4   6    4.10    0.71
  12  -4  -6    3.54    0.96
 -12  -4   6    2.74    0.50
  12  -4  -6    0.72    0.90
 -12  -4   6    2.33    0.80
 -12   4   6    0.13    0.67
 -12   4   6    2.02    0.99
 -11  -4   6    1.08    0.57
  11  -4  -6    0.63    0.87
 -11  -4   6    0.92    0.91
  11  -4  -6    0.70    0.80
  10  -4  -6   -0.39    0.85
  10  -4  -6    1.54    0.84
 -10  -4   6   -0.46    0.81
 -10  -4   6    1.32    0.63
  10   4  -6    0.19    0.43
   9  -4  -6    7.78    1.33
   9  -4  -6    6.41    1.24
  -9  -4   6    5.94    0.95
  -9  -4   6    8.47    1.31
   9   4  -6    7.48    0.94
  -8  -4   6    3.40    0.91
  -7  -4   6   68.49    2.61
  -6  -4   6   43.37    1.98
  -5  -4   6    3.46    0.73
   5   4  -6    3.03    1.03
  -4  -4   6   65.54    2.21
  -3  -4   6    8.33    0.96
  -3  -4   6    9.64    1.03
  -2  -4   6   12.27    1.07
  -2  -4   6   13.85    1.09
  -2  -4   6   11.35    1.19
  -2   4   6   12.78    1.08
  -1  -4   6    0.52    0.60
  -1  -4   6   -0.30    0.45
  -1  -4   6    0.92    0.53
  -1   4   6    0.71    0.44
   0  -4   6   63.43    2.19
   0  -4   6   67.39    2.33
   0  -4   6   67.42    2.21
   0   4   6   63.05    2.17
   1  -4   6    0.42    0.61
   1  -4   6    0.24    0.45
   1   4   6    1.46    0.56
   2  -4   6   24.10    1.57
   2  -4   6   24.32    1.57
   3  -4   6    2.61    0.82
   3  -4   6    2.18    0.73
   4   4   6   26.34    1.44
  -5  -4  -6    5.58    1.30
   5   4   6    8.45    1.26
   6  -4   6    3.63    1.20
  -6  -4  -6    0.80    0.89
   6   4   6    3.24    0.85
  -6   4  -6    4.43    1.20
  -6   4  -6    3.98    1.34
  -7  -4  -6   13.06    1.98
   7  -4   6   11.83    1.59
  -7   4  -6   15.45    2.18
   7   4   6   14.23    1.63
  -7   4  -6   13.72    1.72
  -8  -4  -6   -0.94    0.89
   8  -4   6    0.47    0.72
   8   4   6    0.27    0.68
  -8   4  -6   -1.09    0.79
   9  -4   6    4.23    0.80
  -9  -4  -6    5.05    1.16
  -9   4  -6    6.45    1.12
  10  -4   6    4.65    0.49
 -10  -4  -6    3.86    0.78
 -10   4  -6    6.84    0.84
  10   4   6    5.18    0.73
 -13  -5   6    0.33    0.70
  13  -5  -6   -0.44    0.47
 -13   5   6    0.02    0.32
 -13   5   6    0.25    0.70
 -12  -5   6    0.58    0.84
  12  -5  -6    0.23    0.59
 -12   5   6    0.07    0.46
 -12   5   6    0.88    0.61
 -11  -5   6   -0.12    0.48
 -11  -5   6    0.64    0.95
  11  -5  -6   -0.11    0.82
  10  -5  -6    0.89    0.99
  10  -5  -6    2.32    0.98
 -10  -5   6    1.01    0.96
 -10  -5   6    1.46    0.65
  10   5  -6    1.61    0.53
   9  -5  -6    4.37    1.15
  -9  -5   6    7.08    1.26
  -9  -5   6    6.26    0.92
   9  -5  -6    6.22    1.06
   9   5  -6    7.33    1.06
   8  -5  -6    0.42    0.84
  -8  -5   6    0.17    0.66
  -8  -5   6    1.25    0.85
   8  -5  -6    0.35    0.83
   8   5  -6   -0.15    0.66
  -7  -5   6    6.15    0.99
  -6  -5   6    7.24    1.03
   6   5  -6    7.94    0.77
  -5  -5   6    1.19    0.60
   5   5  -6    2.62    0.57
  -4  -5   6    6.94    0.97
   4   5  -6    6.89    0.75
  -3  -5   6    2.81    0.68
   3   5  -6    2.35    0.51
  -2  -5   6   12.99    1.14
   2   5  -6   13.24    0.81
  -1  -5   6   17.70    1.24
  -1  -5   6   16.65    1.29
   1   5  -6   17.78    0.83
   0  -5   6    0.88    0.52
   0  -5   6    0.27    0.53
   0  -5   6    0.34    0.51
   0   5  -6    0.18    0.32
   1  -5   6    0.11    0.53
   1  -5   6   -0.04    0.63
   2  -5   6    0.44    0.57
   2  -5   6    1.14    0.73
   4   5   6    1.59    0.64
  -5  -5  -6    3.00    1.06
   5  -5   6    3.64    1.05
  -5   5  -6    2.81    1.22
   5   5   6    5.30    0.89
  -5   5  -6    3.89    1.17
  -6  -5  -6    0.84    1.01
   6  -5   6    1.02    0.83
   6   5   6    1.54    0.84
  -6   5  -6    0.72    1.10
  -6   5  -6    1.00    1.04
   7  -5   6    0.65    0.76
  -7  -5  -6   -0.78    0.84
   7   5   6   -0.25    0.78
  -7   5  -6   -0.31    0.93
  -7   5  -6    0.10    0.88
  -8  -5  -6    0.36    0.71
   8  -5   6    0.37    0.67
  -8   5  -6    1.23    0.88
   8   5   6   -0.38    0.66
  -8   5  -6    0.43    0.96
  -9  -5  -6    0.53    0.66
   9  -5   6    0.13    0.49
  -9   5  -6   -0.70    0.67
 -10  -5  -6    2.06    0.72
  10   5   6    2.20    0.64
 -10   5  -6    1.90    0.61
  13  -6  -6    0.65    0.47
 -13  -6   6    0.84    0.66
 -13   6   6   -0.48    0.42
 -13   6   6   -0.45    0.59
 -12  -6   6   -0.01    0.73
  12  -6  -6    0.35    0.53
 -12   6   6   -0.05    0.73
  11  -6  -6    0.18    0.87
 -11  -6   6    1.29    0.74
 -11   6   6    0.69    0.88
 -10  -6   6    0.46    0.93
 -10  -6   6    0.87    0.52
  10  -6  -6   -1.01    0.85
  10   6  -6    0.64    0.51
  -9  -6   6    0.61    0.53
   9  -6  -6    1.66    0.98
  -9  -6   6   -0.41    0.71
   9   6  -6   -1.30    0.69
   8  -6  -6    9.43    1.50
  -8  -6   6   10.03    1.65
  -8  -6   6    8.97    1.23
   8   6  -6    9.39    1.26
  -7  -6   6    1.70    0.66
   7  -6  -6    2.68    1.02
  -6  -6   6   37.44    1.83
   6   6  -6   40.11    1.63
  -5  -6   6    2.34    0.76
   5   6  -6    2.41    0.60
  -4  -6   6   15.70    1.33
   4   6  -6   14.94    1.11
  -3  -6   6   19.48    1.40
   3   6  -6   23.43    1.24
  -2  -6   6    3.72    0.73
   2   6  -6    4.00    0.63
  -1  -6   6   22.68    1.49
   1   6  -6   23.77    1.20
   0  -6   6    0.04    0.61
   0   6  -6    0.22    0.41
   1  -6   6    2.72    0.68
  -1   6  -6    4.57    0.65
   2  -6   6    1.51    0.69
  -4  -6  -6    2.50    1.07
   4  -6   6    2.91    1.22
  -4   6  -6    3.40    1.30
   4   6   6    2.87    0.76
  -5  -6  -6    3.11    1.07
   5  -6   6    1.98    0.91
   5   6   6    2.91    0.75
  -5   6  -6    3.01    1.28
  -6  -6  -6    4.54    1.30
   6  -6   6    4.86    1.17
  -6   6  -6    5.19    1.16
   6   6   6    8.93    1.25
  -6   6  -6    5.03    1.37
   7  -6   6   -0.10    0.69
  -7  -6  -6    0.19    0.89
  -7   6  -6    0.93    1.00
   7   6   6   -0.52    0.77
  -7   6  -6    0.05    0.75
   8  -6   6    0.45    0.48
  -8  -6  -6    1.41    0.94
  -8   6  -6   -0.29    0.75
  -8   6  -6    0.51    0.96
  -9  -6  -6    1.03    0.61
  -9   6  -6    0.59    0.64
 -10  -6  -6    0.08    0.40
  13  -7  -6    4.23    0.78
 -13  -7   6    1.87    0.62
 -13   7   6    3.93    0.89
 -13   7   6    4.86    0.70
  12  -7  -6    0.05    0.56
 -12  -7   6   -0.24    0.52
 -12   7   6    0.15    0.59
 -12   7   6    0.97    0.46
 -11  -7   6    0.62    0.90
  11  -7  -6    0.30    0.86
 -10  -7   6   -0.18    0.32
 -10  -7   6   -0.55    0.87
  10  -7  -6   -1.65    0.83
  10   7  -6    1.22    0.55
  -9  -7   6    6.65    0.92
   9  -7  -6    6.70    1.34
  -9  -7   6    7.10    1.35
   9   7  -6    7.86    1.09
  -8  -7   6    0.81    1.13
   8  -7  -6    0.29    0.84
  -8  -7   6    0.59    0.50
   8   7  -6   -0.16    0.61
  -7  -7   6    2.97    0.73
   7  -7  -6    2.34    0.98
   6  -7  -6    5.17    1.17
  -6  -7   6   10.23    1.09
   6   7  -6    6.93    0.96
  -5  -7   6    5.68    0.84
   5   7  -6    2.15    0.71
  -4  -7   6   24.07    1.46
   4   7  -6   22.06    1.35
  -3  -7   6    2.94    0.76
   3   7  -6    2.27    0.63
  -2  -7   6   31.15    1.62
   2   7  -6   31.12    1.45
  -1  -7   6   18.05    1.33
   1   7  -6   18.38    1.17
   0  -7   6    7.71    1.04
   0   7  -6    6.66    0.87
   1  -7   6    0.15    0.49
  -1   7  -6    1.79    0.53
   3  -7   6    7.21    1.15
  -3   7  -6    8.70    1.72
   4  -7   6    1.03    0.76
  -4   7  -6    0.41    1.05
   4   7   6   -0.19    0.60
  -5  -7  -6   18.26    2.18
   5  -7   6   17.03    1.55
  -5   7  -6   19.31    2.33
   5   7   6   17.93    1.66
   6  -7   6    1.09    0.84
  -6  -7  -6    1.04    1.01
   6   7   6    2.35    0.76
  -6   7  -6    3.73    1.23
  -7  -7  -6    2.51    1.05
   7  -7   6    1.61    0.66
   7   7   6    1.77    0.75
  -7   7  -6    0.83    1.00
  -8  -7  -6    0.87    0.84
  -8   7  -6   -0.99    0.86
  -9  -7  -6    5.82    0.92
  -9   7  -6    3.99    0.89
 -12  -8   6    2.43    0.74
  12  -8  -6    2.75    0.84
 -12   8   6    2.35    0.45
 -12   8   6    1.49    0.48
 -11  -8   6    9.03    1.39
  11  -8  -6    4.16    0.88
  10  -8  -6    1.96    0.95
 -10  -8   6    2.52    1.01
  10   8  -6    1.09    0.50
   9  -8  -6   -0.50    0.85
  -9  -8   6    0.54    0.89
   9   8  -6    0.64    0.57
  -8  -8   6    1.07    0.50
   8  -8  -6    1.01    0.93
   8   8  -6    2.77    0.85
   7  -8  -6    3.18    1.07
  -7  -8   6    2.49    0.61
   6  -8  -6    7.14    1.35
  -6  -8   6    7.29    1.03
  -5  -8   6   -1.12    0.68
   5  -8  -6   -1.71    0.72
  -4  -8   6    4.22    0.77
   4   8  -6    5.95    0.94
  -3  -8   6    7.83    1.08
   3   8  -6    8.20    1.10
  -2  -8   6    0.98    0.60
   2   8  -6   -0.77    0.52
  -1  -8   6    0.34    0.53
   1   8  -6   -0.58    0.53
   0   8  -6    0.16    0.55
  -1   8  -6    6.58    0.90
   2  -8   6    9.86    1.38
  -2   8  -6   11.35    2.07
  -2   8  -6   10.53    1.77
   3  -8   6   12.95    1.42
  -3   8  -6   11.50    1.78
  -3   8  -6   13.86    1.96
   4  -8   6    3.56    0.82
  -4   8  -6    5.92    1.49
  -4   8  -6    3.65    1.23
   5  -8   6   -0.43    0.57
  -5   8  -6    0.14    0.73
   5   8   6    1.02    0.78
   6  -8   6    0.49    0.61
  -6   8  -6   -0.80    0.55
   6   8   6   -0.56    0.57
  -7   8  -6    1.51    0.97
  -8   8  -6    0.44    0.83
  -9   8  -6    3.37    0.77
  12  -9  -6    1.11    0.64
 -12   9   6   -0.83    0.78
 -12   9   6    0.12    0.45
 -12   9   6   -0.25    0.29
  11  -9  -6    0.42    0.85
 -11   9   6    0.14    0.45
  10  -9  -6    0.10    0.64
  10   9  -6    0.12    0.37
   9  -9  -6    1.25    0.83
   9   9  -6    1.27    0.67
   8  -9  -6    5.54    1.16
   8   9  -6    5.38    1.01
   7  -9  -6   17.35    2.01
  -7  -9   6   17.11    0.95
   6  -9  -6   -0.19    0.89
  -6  -9   6   -0.86    0.46
  -5  -9   6    6.07    0.87
   5  -9  -6    4.58    1.28
   5   9  -6    5.35    0.73
  -4  -9   6   -0.31    0.65
   4  -9  -6    0.77    0.99
   4   9  -6   -0.24    1.18
   4   9  -6    0.58    0.54
   3  -9  -6    5.28    1.29
  -3  -9   6    6.37    0.96
   3   9  -6    3.73    0.75
   3   9  -6    3.44    1.38
   2  -9  -6    0.59    1.27
  -2  -9   6    0.55    0.69
   2   9  -6    1.46    0.61
   2   9  -6   -0.32    1.09
  -1  -9   6    1.47    0.65
   1  -9  -6    3.48    1.18
   1   9  -6    2.14    1.32
   1   9  -6    1.88    0.64
   0  -9  -6    2.63    1.10
   0  -9   6    1.63    0.67
   0   9  -6    1.18    0.56
   0   9  -6    1.89    1.25
   1  -9   6   -1.18    0.54
  -1   9  -6   -0.20    1.05
  -1   9  -6    1.92    1.27
   2  -9   6    0.10    0.58
  -2   9  -6   -0.53    1.01
  -2   9  -6    2.22    1.12
   3  -9   6    2.87    0.70
  -3   9  -6    1.65    1.30
  -3   9  -6    3.21    1.28
   4  -9   6    3.59    0.75
  -4   9  -6    2.89    1.24
  -4   9  -6    4.09    1.37
   5  -9   6    1.63    0.56
  -5   9  -6    1.74    1.12
  -5   9  -6    0.44    1.05
   5   9   6    1.73    0.72
  -6   9  -6    2.59    1.11
   6   9   6    0.51    0.75
  -7   9  -6   -0.78    0.55
  -8   9  -6    1.19    0.82
  11 -10  -6   15.82    1.34
 -11  10   6   12.88    1.39
 -11  10   6   12.79    0.86
  10 -10  -6    1.24    0.70
 -10  10   6    0.57    0.52
   9 -10  -6    0.70    1.00
   9  10  -6    1.23    0.55
  -9  10   6    1.64    0.60
   8 -10  -6    0.61    1.01
   8  10  -6   -0.08    0.57
   7 -10  -6    2.71    1.16
   6 -10  -6    2.58    1.13
   5 -10  -6    0.73    1.06
   5  10  -6    0.55    0.59
   4 -10  -6   21.11    2.33
  -4 -10   6   24.69    1.29
   4  10  -6   25.79    1.44
   4  10  -6   24.60    2.50
   3 -10  -6   27.04    2.43
  -3 -10   6   24.18    1.32
   3  10  -6   27.85    2.48
   3  10  -6   25.70    1.43
   2 -10  -6   -0.77    0.90
  -2 -10   6    0.32    0.51
   2  10  -6    0.42    0.55
   2  10  -6   -0.35    1.04
  -1 -10   6    0.24    0.52
   1 -10  -6    1.32    1.06
   1  10  -6    0.04    0.54
   1  10  -6    1.05    1.19
   0 -10   6   -0.09    0.50
   0 -10  -6   -0.41    1.07
   0  10  -6    1.16    1.22
   0  10  -6   -0.24    0.48
   1 -10   6    6.64    0.92
  -1  10  -6    7.11    1.55
  -1  10  -6    8.66    1.61
   2 -10   6    9.72    0.99
  -2  10  -6    3.70    1.36
  -2  10  -6   11.66    1.80
   3 -10   6    4.51    0.67
  -3  10  -6    5.80    1.24
  -3  10  -6    6.03    1.47
  -4  10  -6    0.66    1.08
  -4  10  -6    1.38    1.15
   5  10   6    1.69    0.69
  -5  10  -6    2.34    1.13
  -5  10  -6    1.40    1.00
  -6  10  -6    0.05    0.64
  -7  10  -6   -2.32    0.66
  -8  10  -6    2.12    0.77
  10 -11  -6    1.84    0.67
 -10  11   6    1.65    0.89
 -10  11   6    1.35    0.52
   9 -11  -6   -0.12    0.82
  -9  11   6    1.25    0.60
   9  11  -6    0.55    0.41
   8 -11  -6    1.14    0.81
   8  11  -6    0.63    0.48
   7 -11  -6    1.07    1.09
   6 -11  -6    1.02    1.16
   5 -11  -6   26.99    2.18
   4 -11  -6    9.69    1.66
   4  11  -6   10.78    1.06
   3 -11  -6   -0.33    1.05
   3  11  -6    0.00    0.45
   3  11  -6   -0.31    1.09
   2 -11  -6    7.19    1.52
   2  11  -6    5.67    1.51
   2  11  -6    6.25    0.90
   1 -11  -6   -0.22    1.07
   1  11  -6   -0.05    0.44
   1  11  -6   -0.68    1.09
   0  11  -6    1.35    1.17
  -1  11  -6   -1.22    1.02
  -2  11  -6    0.96    1.16
  -2  11  -6    0.70    1.10
  -3  11  -6   14.12    1.81
  -3  11  -6   14.53    2.11
   4  11   6    2.64    0.76
  -4  11  -6    1.93    1.16
  -4  11  -6    2.63    1.08
  -5  11  -6    0.36    0.84
  -5  11  -6    1.13    0.75
  -6  11  -6   -0.31    0.81
  -7  11  -6    0.26    0.78
   9 -12  -6   -0.51    0.74
  -9  12   6   -1.52    0.62
  -9  12   6   -0.85    0.42
   8 -12  -6    1.20    0.92
   8  12  -6   -0.06    0.35
  -8  12   6   -0.41    0.56
   7 -12  -6   -0.09    0.94
   6 -12  -6    1.31    0.84
   5 -12  -6    0.37    0.72
   4 -12  -6   -1.52    0.87
   3 -12  -6   -0.58    0.92
   3  12  -6   -0.21    1.00
   2 -12  -6   -0.09    1.09
   2  12  -6    1.06    1.12
   1  12  -6    1.71    0.98
   0  12  -6   -1.52    0.94
  -1  12  -6    0.26    0.79
  -2  12  -6    1.73    1.13
  -3  12  -6   -0.47    0.88
  -3  12  -6    0.11    0.95
  -4  12  -6    0.59    0.85
  -4  12  -6    1.48    0.91
  -5  12  -6    1.90    0.87
  -5  12  -6    1.69    0.84
  -6  12  -6   -0.45    0.66
   8 -13  -6   -0.35    0.48
  -8  13   6    0.53    0.44
   7 -13  -6    1.52    0.70
   7  13  -6    0.69    0.39
   6 -13  -6    0.83    0.61
   5 -13  -6    5.43    1.16
   4 -13  -6    0.99    1.01
   3 -13  -6    0.41    0.74
   2  13  -6    0.40    0.80
   1  13  -6    7.72    1.59
   0  13  -6    1.11    1.15
  -1  13  -6    0.31    0.76
  -2  13  -6    1.08    0.77
  -3  13  -6    1.72    0.73
  -4  13  -6   -0.45    0.74
   7 -14  -6    3.72    0.75
   6 -14  -6    0.65    0.59
   5 -14  -6    0.02    0.77
   4 -14  -6    1.19    0.94
   2  14  -6    2.20    1.04
   1  14  -6   -0.28    0.90
   0  14  -6    0.80    0.74
  -1  14  -6   -0.64    0.83
  -2  14  -6    3.08    1.01
  -3  14  -6    1.07    0.55
   1  15  -6    1.28    0.67
   0  15  -6    0.87    0.67
  -1  15  -6    1.13    0.51
  14   0  -7   -0.19    0.57
  14   0  -7    1.06    0.64
 -14   0   7   -0.09    0.26
 -14   0   7   -0.45    0.40
 -13   0   7   -0.02    0.56
  13   0  -7    0.09    0.88
 -13   0   7   -0.26    0.47
 -13   0   7   -0.87    0.67
  13   0  -7    0.23    0.77
  12   0  -7    2.71    1.11
 -12   0   7   -0.02    0.66
 -12   0   7   -0.01    0.79
 -11   0   7   -0.30    0.71
  11   0  -7    1.61    1.04
 -11   0   7    0.21    0.86
  10   0  -7   -0.36    0.97
 -10   0   7    0.38    1.02
  -9   0   7    2.39    0.93
   8   0  -7   -0.14    0.84
   7   0  -7    0.72    0.81
   6   0  -7   -0.44    0.70
   5   0  -7   -1.15    0.55
  -4   0   7   -0.14    0.33
   4   0  -7    0.21    0.53
  -2   0   7   -0.14    0.46
   1   0  -7    0.31    0.16
  -1   0   7   -0.22    0.55
   0   0   7    0.50    0.59
   1   0   7   -0.59    0.50
   1   0   7    0.23    0.38
   2   0   7    0.44    0.47
   3   0   7    0.31    0.47
   4   0   7   -0.30    0.51
  -5   0  -7    1.13    1.05
   5   0   7   -0.71    0.55
  -5   0  -7    0.12    0.88
  -6   0  -7   -0.30    0.91
   6   0   7    0.01    0.66
  -6   0  -7    0.36    0.98
  -7   0  -7    0.75    1.00
   7   0   7   -0.96    0.84
  -7   0  -7    1.15    0.95
  -8   0  -7   -0.32    0.90
  -8   0  -7    0.10    0.89
  -9   0  -7    0.15    0.54
   9   0   7   -0.59    0.69
  -9   0  -7    0.25    0.52
 -10   0  -7    0.13    0.42
  10   0   7   -0.07    0.44
 -10   0  -7   -0.28    0.55
  14  -1  -7    1.18    0.71
 -14  -1   7    3.08    0.76
  14  -1  -7    2.62    0.69
 -14  -1   7    2.49    0.73
  14   1  -7    0.47    0.67
 -14   1   7    1.99    0.74
  14   1  -7    1.22    0.69
 -14   1   7    2.41    0.45
  13  -1  -7    1.72    0.76
 -13  -1   7    1.96    0.70
 -13  -1   7    2.02    0.72
 -13  -1   7    1.86    0.56
  13  -1  -7    3.65    0.97
 -13   1   7    2.35    0.81
  13   1  -7    1.65    1.03
 -13   1   7    3.13    0.90
 -13   1   7    1.41    0.63
 -12  -1   7    1.32    0.66
 -12  -1   7    0.96    0.63
  12  -1  -7   -0.45    0.88
  12   1  -7    2.40    1.13
 -12   1   7    0.11    0.85
 -12   1   7    0.74    0.69
 -11  -1   7    0.42    0.87
  11  -1  -7    2.73    1.12
 -11  -1   7    0.31    0.69
  11   1  -7    1.97    1.14
 -11   1   7    4.04    1.09
  10  -1  -7    8.25    1.53
 -10  -1   7   10.07    1.60
  10   1  -7    8.64    1.50
 -10   1   7   10.51    1.65
  -9  -1   7    2.39    0.98
   9  -1  -7    2.27    1.02
  -9   1   7    2.31    0.99
  -8  -1   7    0.87    0.81
   8   1  -7   -0.20    0.91
   7  -1  -7    8.87    1.37
  -7  -1   7    6.94    1.12
   7   1  -7    7.24    1.34
   6  -1  -7   14.86    1.60
   6   1  -7   15.42    1.57
   5  -1  -7   94.56    3.07
   5   1  -7   96.45    3.22
   4  -1  -7   22.34    1.29
  -4  -1   7   19.91    1.08
  -3  -1   7   76.90    2.07
  -2  -1   7   29.82    1.62
  -2  -1   7   27.41    1.18
  -2   1   7   31.36    1.69
  -1  -1   7   -0.14    0.35
  -1  -1   7    0.35    0.53
  -1   1   7    0.95    0.60
   0  -1   7   33.04    1.32
   0  -1   7   33.28    1.74
   0   1   7   33.66    1.74
   1  -1   7   21.25    1.22
   1  -1   7   21.35    1.54
   2  -1   7   37.73    1.71
   2   1   7   39.08    1.51
   3  -1   7   26.43    1.52
   3   1   7   22.97    1.34
   4  -1   7    3.90    0.85
   4   1   7    4.84    0.90
  -5  -1  -7    2.82    1.27
   5  -1   7    1.77    0.80
  -5  -1  -7    2.38    1.18
  -5   1  -7    2.68    1.33
  -5   1  -7    1.50    1.09
   5   1   7    2.61    0.78
   6  -1   7    0.56    0.75
  -6  -1  -7    0.34    0.97
  -6  -1  -7   -0.37    0.88
  -6   1  -7    0.64    0.98
   6   1   7    0.20    0.60
  -6   1  -7   -1.00    0.89
  -7  -1  -7    4.13    1.13
  -7  -1  -7    2.27    1.07
  -7   1  -7    3.00    1.16
   7   1   7    1.72    0.85
  -7   1  -7    1.47    1.05
  -8  -1  -7    1.64    0.79
  -8  -1  -7    1.34    0.82
   8  -1   7    0.69    0.92
  -8   1  -7    1.64    0.77
  -8   1  -7    2.25    0.84
  -9  -1  -7   -0.09    0.71
   9  -1   7    0.00    0.65
  -9  -1  -7    0.20    0.79
  -9   1  -7   -0.03    0.55
   9   1   7   -2.06    0.74
  -9   1  -7   -1.34    0.47
 -10  -1  -7    8.01    0.88
 -10  -1  -7   10.19    1.01
  10  -1   7    7.52    0.80
  10   1   7    8.60    0.87
 -10   1  -7    8.11    0.91
 -14  -2   7    0.04    0.59
 -14  -2   7    0.36    0.60
  14  -2  -7    1.16    0.66
 -14   2   7    0.33    0.63
  14   2  -7    0.82    0.69
  14   2  -7    0.04    0.57
 -14   2   7   -0.06    0.32
 -13  -2   7    0.00    0.39
 -13  -2   7    0.13    0.56
  13  -2  -7    0.51    0.60
 -13  -2   7    0.51    0.69
  13  -2  -7    1.12    0.77
  13   2  -7    1.26    1.01
 -13   2   7    0.28    0.84
 -13   2   7    1.38    0.60
  12  -2  -7    4.91    1.09
 -12  -2   7    5.71    1.03
 -12  -2   7    5.12    0.85
  12  -2  -7    4.96    1.24
 -12   2   7    4.68    0.98
  12   2  -7    5.00    1.28
  11  -2  -7    4.78    1.08
 -11  -2   7    3.88    0.98
 -11  -2   7    3.32    0.83
  11   2  -7    3.90    1.28
 -10  -2   7    1.29    0.86
 -10  -2   7    1.93    0.81
  10  -2  -7    0.76    0.96
  10   2  -7    2.06    1.23
  -9  -2   7    4.98    1.16
   9  -2  -7    4.38    1.06
   9   2  -7    5.15    1.44
  -8  -2   7   10.21    1.41
   8   2  -7   12.54    1.94
  -7  -2   7   -0.56    0.56
   7   2  -7    0.09    0.95
  -6  -2   7    5.65    0.94
   6  -2  -7    4.30    0.98
   6   2  -7    4.13    1.12
   5  -2  -7   36.68    1.78
   5   2  -7   33.65    2.08
   4  -2  -7   21.04    1.23
   3  -2  -7    1.45    0.42
  -3  -2   7    1.62    0.57
  -3  -2   7    2.24    0.64
  -2  -2   7    0.29    0.45
  -2  -2   7    0.14    0.50
  -2   2   7   -0.93    0.49
  -1  -2   7    0.05    0.33
  -1  -2   7   -0.20    0.50
  -1   2   7    0.57    0.54
   0  -2   7   -0.50    0.35
   0  -2   7   -0.09    0.50
   0   2   7   -0.32    0.53
   1  -2   7  106.39    2.85
   1  -2   7  107.13    3.28
   1   2   7   98.32    3.08
   2  -2   7    7.47    0.99
   3  -2   7   23.83    1.56
   3   2   7   23.32    1.31
   4  -2   7    1.89    0.73
   4   2   7    1.23    0.57
   5  -2   7   10.25    1.39
  -5  -2  -7    8.17    1.50
  -5  -2  -7    8.62    1.50
  -5   2  -7   11.89    1.68
  -5   2  -7    8.79    1.55
   5   2   7   12.13    1.30
   6  -2   7    3.67    0.95
  -6  -2  -7    0.02    0.97
  -6  -2  -7    2.08    1.07
  -6   2  -7    2.31    1.15
  -6   2  -7    2.78    1.14
   6   2   7    2.35    0.82
  -7  -2  -7    0.46    0.92
  -7  -2  -7    0.43    0.96
   7   2   7    0.83    0.71
  -7   2  -7   -0.03    0.94
  -7   2  -7   -0.06    0.91
   8  -2   7    5.34    1.03
  -8  -2  -7    4.20    1.21
  -8  -2  -7    3.88    1.06
  -8   2  -7    6.33    1.28
  -9  -2  -7    3.34    0.79
  -9  -2  -7    3.73    1.00
   9  -2   7    3.11    0.78
  -9   2  -7    2.86    0.96
 -10  -2  -7   -0.52    0.35
 -10  -2  -7    0.39    0.55
  10  -2   7    0.97    0.45
 -10   2  -7   -0.53    0.57
  10   2   7    0.00    0.33
 -14  -3   7    0.41    0.59
  14  -3  -7   -0.45    0.42
 -14   3   7    0.05    0.44
  14   3  -7   -1.19    0.63
  14   3  -7   -0.30    0.38
 -14   3   7   -0.13    0.31
  13  -3  -7    1.53    0.81
 -13  -3   7    0.39    0.73
 -13  -3   7   -0.12    0.30
 -13   3   7    1.60    0.63
 -13   3   7   -0.83    0.52
  13   3  -7    0.17    0.67
  12  -3  -7   -0.09    0.61
  12  -3  -7    0.08    0.76
 -12  -3   7   -0.15    0.60
 -12  -3   7    0.28    0.58
 -12  -3   7   -0.87    0.45
  12   3  -7    0.35    0.94
 -12   3   7    0.35    0.69
 -11  -3   7    1.64    0.76
  11  -3  -7    2.87    1.11
  11  -3  -7    0.98    0.82
 -11  -3   7    1.48    0.70
  11   3  -7    0.65    1.13
 -10  -3   7    8.50    1.10
  10  -3  -7    3.98    0.97
  10  -3  -7    6.10    1.30
 -10  -3   7    7.43    1.31
  10   3  -7    8.20    1.67
   9  -3  -7    4.62    0.98
   9  -3  -7    2.28    1.00
  -9  -3   7    6.13    1.17
  -9  -3   7    5.09    1.11
  -8  -3   7   13.81    1.55
  -7  -3   7   23.92    1.84
   7   3  -7   27.61    2.39
  -6  -3   7   20.47    1.51
   6   3  -7   20.76    1.93
  -5  -3   7    2.00    0.68
   5   3  -7    2.34    1.12
   4  -3  -7    0.96    0.50
  -4  -3   7    1.57    0.58
  -3  -3   7    5.96    0.90
  -3  -3   7    5.29    0.77
   3  -3  -7    6.79    0.60
  -3  -3   7    6.79    0.97
  -2  -3   7    3.21    0.73
  -2  -3   7    4.22    0.80
  -2  -3   7    4.15    0.70
  -2   3   7    5.31    0.86
  -1  -3   7    8.95    1.02
  -1  -3   7   11.10    1.16
  -1   3   7   12.78    1.30
   0  -3   7    3.61    0.66
   0  -3   7    4.71    0.71
   0  -3   7    3.59    0.80
   0   3   7    4.82    0.83
   1  -3   7   10.54    1.06
   1  -3   7   14.54    1.18
   1   3   7   12.70    1.23
   2  -3   7   25.18    1.54
   2  -3   7   27.26    1.68
   3  -3   7    8.81    1.17
   3  -3   7    9.46    1.22
   3   3   7    8.85    0.95
   4  -3   7   -0.41    0.56
   4   3   7    0.04    0.49
   5  -3   7    0.07    0.77
  -5  -3  -7    2.89    1.12
  -5  -3  -7    0.21    1.00
   5   3   7    1.49    0.70
  -5   3  -7    1.59    1.18
  -5   3  -7    0.67    0.99
  -6  -3  -7    0.68    1.14
  -6  -3  -7    0.52    0.98
   6   3   7    0.53    0.66
  -6   3  -7    0.58    0.97
   7  -3   7    0.39    0.92
  -7  -3  -7    2.19    0.98
  -7  -3  -7    2.43    1.15
  -7   3  -7    0.84    0.93
   7   3   7    2.03    0.85
  -8  -3  -7    1.31    1.01
  -8  -3  -7    0.49    0.60
   8  -3   7   -0.97    0.71
  -8   3  -7   -0.21    0.83
   8   3   7    0.29    0.78
  -9  -3  -7   -0.25    0.77
   9  -3   7    0.74    0.60
  -9   3  -7    0.79    0.77
 -10  -3  -7    0.66    0.43
  10  -3   7    0.16    0.30
 -10   3  -7    0.62    0.58
  10   3   7   -0.30    0.46
  14  -4  -7    0.15    0.50
 -14  -4   7    0.34    0.53
 -14   4   7   -0.33    0.53
 -14   4   7   -0.29    0.29
  14   4  -7   -0.03    0.64
 -13  -4   7    0.96    0.59
  13  -4  -7    0.22    0.72
  13   4  -7    0.49    0.71
 -13   4   7    0.15    0.55
 -13   4   7    0.19    0.77
 -12  -4   7    1.30    0.82
 -12  -4   7    0.02    0.42
  12  -4  -7    0.46    0.62
  12   4  -7   -0.71    0.65
 -12   4   7    0.91    0.73
  11  -4  -7    0.17    0.92
  11  -4  -7    0.43    0.91
 -11  -4   7    0.67    0.67
 -11  -4   7    1.05    0.90
 -10  -4   7    2.31    0.74
  10  -4  -7    2.28    0.95
  10  -4  -7    1.86    1.06
 -10  -4   7    1.66    1.00
  -9  -4   7   13.99    1.79
  -9  -4   7   15.47    1.62
   9  -4  -7   15.49    1.88
   9  -4  -7   18.80    1.53
   8  -4  -7    2.01    0.92
   8   4  -7    4.83    1.18
  -7  -4   7    0.16    0.66
  -6  -4   7   10.56    1.24
  -5  -4   7    0.83    0.62
   5   4  -7    1.30    0.91
  -4  -4   7    8.98    1.15
  -4  -4   7   10.48    1.23
  -3  -4   7   -0.57    0.46
  -3  -4   7   -1.12    0.53
  -2  -4   7    0.97    0.69
  -2  -4   7    0.96    0.64
  -2  -4   7    2.05    0.64
  -2   4   7    2.05    0.65
  -1  -4   7   -0.26    0.45
  -1  -4   7   -0.34    0.45
  -1  -4   7    0.48    0.54
  -1   4   7   -0.60    0.38
   0  -4   7    5.20    0.84
   0  -4   7    5.92    0.94
   0  -4   7    7.74    1.13
   0   4   7    6.54    0.91
   1  -4   7   -0.56    0.61
   1  -4   7    0.65    0.63
   2  -4   7    1.93    0.71
   2  -4   7    3.25    0.79
   3  -4   7    1.16    0.77
   3  -4   7    0.82    0.74
  -4  -4  -7    6.44    1.31
   4  -4   7    7.38    1.10
   4   4   7    8.66    1.16
  -5  -4  -7    1.82    1.08
  -5   4  -7    1.78    1.14
  -5   4  -7    0.47    1.13
   5   4   7    1.12    0.82
   6  -4   7    0.49    0.93
  -6  -4  -7   -0.07    1.02
   6   4   7    0.10    0.78
  -6   4  -7   -0.81    0.86
  -6   4  -7    0.55    1.03
   7  -4   7    0.39    0.82
  -7  -4  -7    1.35    0.80
   7   4   7    1.16    0.71
  -7   4  -7    0.12    0.84
   8  -4   7    0.18    0.66
  -8  -4  -7    1.39    0.76
  -8   4  -7    0.03    0.84
  -9  -4  -7    1.52    0.83
   9  -4   7    1.70    0.53
  -9   4  -7    1.86    0.74
 -10  -4  -7    0.39    0.53
 -10   4  -7   -0.01    0.49
 -13  -5   7    0.26    0.65
  13  -5  -7    0.09    0.68
  13   5  -7   -0.30    0.96
 -13   5   7    0.52    0.68
 -13   5   7    0.25    0.32
 -13   5   7   -0.11    0.45
 -12  -5   7    0.11    0.34
 -12  -5   7    0.80    0.64
  12  -5  -7    0.19    0.61
 -12   5   7   -0.77    0.76
 -11  -5   7    0.97    0.52
  11  -5  -7    1.03    0.72
 -11  -5   7    0.01    0.93
 -10  -5   7    0.21    0.86
 -10  -5   7   -0.28    0.50
  10  -5  -7    0.51    0.91
  -9  -5   7    0.58    0.65
  -9  -5   7   -0.23    0.76
   9  -5  -7    0.31    0.90
   9   5  -7    1.77    0.55
  -8  -5   7    0.98    0.83
   8  -5  -7    0.99    0.92
  -8  -5   7    1.22    0.85
   8   5  -7    0.36    0.63
  -7  -5   7    2.98    0.99
  -5  -5   7   30.55    1.73
  -4  -5   7    7.99    1.09
  -3  -5   7   25.44    1.53
  -2  -5   7    8.46    1.04
  -1  -5   7   22.68    1.58
  -1  -5   7   21.20    1.43
   0  -5   7   -0.43    0.60
   0  -5   7    0.88    0.61
   1  -5   7    0.33    0.61
   1  -5   7    0.03    0.70
   2  -5   7    1.39    0.69
   2  -5   7    1.34    0.70
  -4  -5  -7   16.91    2.13
  -4   5  -7   16.56    2.26
   4   5   7   20.83    1.38
  -4   5  -7   16.52    1.87
  -5  -5  -7   10.42    1.71
   5  -5   7   10.79    1.39
   5   5   7   11.98    1.35
  -5   5  -7   12.73    1.82
  -5   5  -7   10.60    1.56
  -6  -5  -7   13.66    2.06
   6   5   7   18.45    1.51
  -6   5  -7   13.02    1.76
  -6   5  -7   15.53    2.18
   7  -5   7    8.42    1.18
  -7  -5  -7    5.31    1.36
  -7   5  -7    7.91    1.50
  -7   5  -7    5.10    1.03
   7   5   7    5.96    1.07
  -8  -5  -7    2.70    0.78
   8  -5   7    2.22    0.80
  -8   5  -7    0.99    0.63
  -9  -5  -7    0.79    0.72
   9  -5   7   -0.24    0.35
  -9   5  -7    0.15    0.43
 -13  -6   7    0.47    0.67
  13  -6  -7    0.60    0.65
  13   6  -7    2.02    1.02
 -13   6   7    0.93    0.34
 -13   6   7    1.12    0.62
 -13   6   7    0.12    0.46
 -12  -6   7    0.05    0.71
  12  -6  -7    0.83    0.60
 -12   6   7    1.12    0.82
 -11  -6   7    0.82    0.43
 -11  -6   7   -0.38    0.75
  11  -6  -7    0.49    0.90
 -11   6   7   -0.26    0.71
 -10  -6   7    1.07    0.53
  10  -6  -7    0.63    0.96
 -10  -6   7   -1.10    0.83
  -9  -6   7   12.04    1.22
  -9  -6   7   11.35    1.56
   9  -6  -7   12.19    1.78
   9   6  -7   10.98    0.95
  -8  -6   7    3.15    0.84
  -8  -6   7    4.43    1.10
   8  -6  -7    3.67    1.12
   8   6  -7    1.76    0.69
  -7  -6   7   12.62    1.49
   7  -6  -7   11.71    1.67
   7   6  -7   11.45    1.83
   7   6  -7   10.27    1.04
  -6  -6   7    3.10    0.77
  -5  -6   7   26.03    1.72
  -4  -6   7   31.09    1.72
  -3  -6   7   14.45    1.29
  -2  -6   7    6.30    0.93
  -1  -6   7    8.86    1.15
   0  -6   7    1.88    0.66
   1  -6   7   15.64    1.37
   2  -6   7    1.09    0.73
  -3   6  -7   18.91    2.48
   4  -6   7   20.97    1.90
  -4  -6  -7   25.26    2.37
  -4   6  -7   23.66    2.51
   4   6   7   23.79    1.62
   5  -6   7    6.31    1.14
  -5  -6  -7    4.61    1.27
   5   6   7    5.65    1.06
  -5   6  -7    2.30    1.09
  -5   6  -7    3.36    1.29
  -6  -6  -7    4.16    1.21
   6  -6   7    3.69    0.99
   6   6   7    3.68    0.93
  -6   6  -7    5.55    1.22
  -6   6  -7    0.76    1.10
  -7  -6  -7    1.32    0.97
   7  -6   7    0.07    0.76
  -7   6  -7    0.15    0.76
   7   6   7    0.11    0.64
  -7   6  -7    0.22    0.95
  -8  -6  -7    4.77    1.03
   8  -6   7    5.87    0.82
  -8   6  -7    4.78    0.94
  -8   6  -7    7.62    1.11
  -9  -6  -7    2.60    0.59
  -9   6  -7    2.04    0.64
  13  -7  -7   -0.56    0.54
 -13   7   7    0.53    0.40
 -13   7   7    0.95    0.81
 -12  -7   7    0.05    0.49
  12  -7  -7    0.35    0.53
  11  -7  -7    1.18    0.83
 -11  -7   7    0.35    0.58
 -10  -7   7    1.05    0.74
 -10  -7   7    1.21    0.49
  10  -7  -7   -0.10    0.91
  -9  -7   7    4.18    0.76
   9  -7  -7    3.56    1.11
  -9  -7   7    4.12    1.16
   9   7  -7    3.03    0.63
  -8  -7   7    1.36    0.67
  -8  -7   7    1.58    0.94
   8  -7  -7    0.82    0.86
   8   7  -7    0.51    0.64
   7  -7  -7   -0.31    0.82
  -7  -7   7   -0.31    0.62
  -6  -7   7   -0.46    0.64
   6  -7  -7    1.15    0.86
  -5  -7   7    2.22    0.77
  -4  -7   7   10.03    1.23
  -3  -7   7    1.52    0.66
  -2  -7   7    5.67    1.01
  -1  -7   7   13.67    1.39
   0  -7   7    0.81    0.75
   1  -7   7    0.07    0.72
   2  -7   7    0.86    0.82
  -2   7  -7    0.82    1.15
  -2   7  -7    2.05    1.22
   3  -7   7    4.59    1.00
  -3   7  -7    5.68    1.42
  -3   7  -7    5.33    1.44
   4  -7   7   -0.18    0.75
  -4   7  -7    2.19    1.12
   5  -7   7   -1.12    0.62
  -5  -7  -7    0.67    1.26
  -5   7  -7   -0.59    0.94
   6  -7   7    0.34    0.65
  -6  -7  -7    2.27    1.04
  -6   7  -7    2.63    0.96
   6   7   7    0.32    0.64
  -7  -7  -7   -0.97    0.53
   7  -7   7   -0.86    0.41
  -7   7  -7    1.05    0.76
  -8  -7  -7    1.21    0.74
  -8   7  -7    1.67    0.86
  12  -8  -7    5.83    0.96
 -12  -8   7    4.95    0.83
 -12   8   7    6.43    0.70
 -11  -8   7    2.50    0.88
  11  -8  -7    0.46    0.81
  10  -8  -7    0.48    0.94
 -10  -8   7    0.18    0.85
   9  -8  -7    2.17    0.86
  -9  -8   7    1.51    0.97
  -9  -8   7    3.29    0.55
   9   8  -7    2.10    0.55
   8  -8  -7    1.82    1.04
  -8  -8   7    0.26    0.43
   8   8  -7    0.37    0.54
   7  -8  -7    7.93    1.43
  -7  -8   7    9.90    1.18
   6  -8  -7    0.86    0.98
  -6  -8   7    2.33    0.71
  -5  -8   7    7.98    1.14
   5  -8  -7    6.22    1.35
   5   8  -7    6.63    1.71
  -4  -8   7   21.15    1.62
   4  -8  -7   17.18    2.01
   3  -8  -7   11.24    1.75
  -2  -8   7    9.89    1.19
   0  -8   7    0.06    0.93
   0  -8  -7    1.08    1.08
   0   8  -7    1.46    1.20
   1  -8   7    3.37    0.99
  -1   8  -7    4.04    1.39
  -1   8  -7    4.36    1.39
   2  -8   7    9.54    1.24
  -2   8  -7    8.72    1.66
  -2   8  -7    8.40    1.68
   3  -8   7   30.85    1.98
  -3   8  -7   33.17    2.82
  -3   8  -7   32.30    2.72
   4  -8   7   31.16    1.84
  -4   8  -7   26.79    2.64
   5  -8   7    5.09    0.99
  -5   8  -7    3.46    1.22
   6  -8   7    0.46    0.54
  -6   8  -7   -0.52    0.95
   6   8   7   -0.32    0.58
  -7   8  -7   -0.09    0.88
  -8   8  -7    1.88    0.79
  12  -9  -7    0.13    0.42
 -12   9   7    0.11    0.30
  11  -9  -7    3.07    0.88
 -11   9   7    3.01    0.60
  10  -9  -7    2.58    0.81
   9  -9  -7    0.64    0.97
   9   9  -7    1.19    0.46
   8  -9  -7    3.47    1.18
  -8  -9   7    3.96    0.57
   8   9  -7    2.97    0.70
  -7  -9   7    0.85    0.49
   7  -9  -7    0.72    1.03
   6  -9  -7   25.48    2.36
  -6  -9   7   25.57    1.47
   5  -9  -7    3.30    1.24
  -5  -9   7    2.96    0.80
   5   9  -7    3.20    1.31
  -4  -9   7    2.86    0.87
   4  -9  -7    3.83    1.25
   4   9  -7    2.54    1.30
   3  -9  -7    1.64    1.20
  -3  -9   7    1.17    0.74
   3   9  -7    2.93    1.31
  -2  -9   7    1.82    0.72
   2  -9  -7    3.86    1.22
   2   9  -7    4.33    1.49
  -1  -9   7    5.63    0.94
   1  -9  -7    8.47    1.56
   1   9  -7    8.39    1.73
   0  -9   7    2.04    0.73
   0  -9  -7    2.77    1.17
   0   9  -7   -0.48    1.10
   0   9  -7    0.69    1.11
   1  -9   7   14.94    1.52
  -1   9  -7   12.27    1.95
  -1   9  -7   13.78    2.19
   2  -9   7   21.42    1.49
  -2   9  -7   21.09    2.44
  -2   9  -7   19.89    2.47
   3  -9   7    1.89    0.67
  -3   9  -7    0.84    1.10
  -3   9  -7    3.70    1.35
   4  -9   7    1.46    0.67
  -4   9  -7    0.15    1.07
  -4   9  -7    1.95    1.14
   5  -9   7    5.36    0.80
  -5   9  -7    7.62    1.41
   5   9   7    5.54    0.96
  -6   9  -7   -0.57    0.65
  -7   9  -7    4.77    0.91
  -8   9  -7    0.36    0.46
  11 -10  -7    0.72    0.52
 -11  10   7    1.45    0.47
  10 -10  -7    0.87    0.62
 -10  10   7    2.21    0.58
   9 -10  -7    0.39    0.86
   8 -10  -7    0.59    0.96
   8  10  -7    1.73    0.56
   7 -10  -7   -0.02    1.01
   6 -10  -7   -1.75    0.54
  -6 -10   7    0.61    0.35
   5 -10  -7   -0.55    1.08
  -5 -10   7    0.99    0.55
   4 -10  -7    9.31    1.65
  -4 -10   7    9.51    1.07
   4  10  -7   10.44    1.78
   3 -10  -7    0.78    1.12
  -3 -10   7    0.17    0.58
   3  10  -7    2.70    1.34
  -2 -10   7    2.41    0.73
   2 -10  -7    3.87    1.34
   2  10  -7    2.66    1.34
  -1 -10   7    3.98    0.80
   1 -10  -7    6.30    1.50
   1  10  -7    3.72    1.42
   0 -10   7   12.21    1.07
   0  10  -7   11.53    1.86
   1 -10   7    0.30    0.57
  -1  10  -7   -1.11    1.03
  -1  10  -7   -0.18    1.05
   2 -10   7    0.84    0.52
  -2  10  -7   -2.08    0.98
  -2  10  -7   -1.18    0.96
   3 -10   7   -0.29    0.47
  -3  10  -7    0.51    1.12
  -3  10  -7   -0.48    1.04
  -4  10  -7    2.83    0.90
  -4  10  -7    2.47    1.19
  -5  10  -7   -0.85    0.96
  -6  10  -7   -0.65    0.77
  -7  10  -7   -0.08    0.53
  10 -11  -7    1.48    0.75
 -10  11   7    0.88    0.48
   9 -11  -7    1.29    0.89
  -9  11   7    0.52    0.50
   8 -11  -7    1.58    0.95
   8  11  -7    0.76    0.38
   7 -11  -7   -0.42    0.65
   7  11  -7    1.07    0.58
   6 -11  -7    2.30    0.95
   5 -11  -7    1.35    1.18
   4 -11  -7    0.08    1.04
   4  11  -7    1.37    1.15
   3 -11  -7    0.72    0.82
   3  11  -7    1.06    1.18
   2 -11  -7   -1.79    1.05
   2  11  -7   -1.25    1.12
   1 -11  -7    0.85    1.19
   1  11  -7   -0.19    1.12
   0  11  -7    0.89    0.95
  -1  11  -7    5.12    1.40
  -1  11  -7    3.40    1.16
  -2  11  -7    2.42    0.98
  -2  11  -7    4.01    1.28
  -3  11  -7    2.82    1.20
  -3  11  -7    0.61    0.96
  -4  11  -7    1.15    0.69
  -4  11  -7   -0.11    0.93
  -5  11  -7    1.15    0.70
  -6  11  -7    2.53    0.87
   9 -12  -7    1.71    0.79
  -9  12   7    1.08    0.48
   8 -12  -7    3.72    1.01
   7 -12  -7    1.07    0.66
   7  12  -7    1.35    0.38
   6 -12  -7   -0.35    0.84
   5 -12  -7    0.48    0.98
   4 -12  -7    8.93    1.39
   4  12  -7    9.66    1.43
   3 -12  -7    1.37    1.18
   3  12  -7    2.08    0.93
   2 -12  -7    1.68    0.90
   2  12  -7    0.09    1.08
   1  12  -7   -1.05    1.09
   0  12  -7    6.34    1.53
  -1  12  -7    2.86    1.03
  -2  12  -7    2.43    1.12
  -3  12  -7    1.33    0.93
  -3  12  -7    0.39    0.90
  -4  12  -7    1.02    0.65
  -4  12  -7   -0.17    0.51
  -5  12  -7   -0.51    0.64
   8 -13  -7    0.72    0.46
   7 -13  -7    6.29    1.05
   6 -13  -7    7.92    1.21
   5 -13  -7    7.45    1.26
   4 -13  -7   -0.12    0.91
   3 -13  -7    2.68    0.90
   3  13  -7    2.11    1.06
   2  13  -7   -0.15    1.06
   1  13  -7    1.14    1.04
   0  13  -7    4.32    1.08
  -1  13  -7    7.61    1.39
  -2  13  -7    3.09    1.03
  -3  13  -7   -0.96    0.77
  -4  13  -7    0.09    0.63
   6 -14  -7    0.99    0.67
   5 -14  -7   -0.02    0.51
   2  14  -7    0.63    0.85
   1  14  -7    0.16    0.62
   0  14  -7    3.10    1.05
  -1  14  -7    0.07    0.56
  -2  14  -7    0.52    0.73
  14   0  -8    0.44    0.62
  14   0  -8    0.99    0.47
 -14   0   8    0.53    0.35
 -14   0   8   -0.10    0.41
  13   0  -8    0.49    0.61
 -13   0   8    0.40    0.57
  13   0  -8    1.86    0.86
 -13   0   8    1.67    0.58
 -13   0   8    0.50    0.72
  12   0  -8    0.48    0.95
 -12   0   8    1.06    0.92
 -12   0   8    0.20    0.68
  11   0  -8    1.29    0.97
 -11   0   8    0.48    0.94
  10   0  -8    7.46    1.31
 -10   0   8    6.13    1.24
   9   0  -8    8.32    1.48
   9   0  -8    6.28    1.28
   8   0  -8   12.12    1.77
   7   0  -8    0.98    0.91
   6   0  -8   28.11    1.95
   5   0  -8   19.66    1.51
   4   0  -8    5.15    0.95
  -4   0   8    5.07    0.71
  -3   0   8   20.43    1.57
  -2   0   8   10.95    1.27
  -1   0   8   29.38    1.81
   0   0   8  117.43    2.75
   1   0   8   11.13    0.91
   2   0   8   13.16    1.21
   3   0   8    4.16    0.89
  -4   0  -8    5.32    1.35
  -4   0  -8    3.88    1.26
   4   0   8    5.20    0.95
  -5   0  -8   -0.63    0.96
  -5   0  -8    0.63    1.03
   5   0   8    0.21    0.67
   6   0   8    0.45    0.75
  -6   0  -8    0.69    0.98
  -6   0  -8    1.90    0.98
   7   0   8    1.26    0.90
  -7   0  -8    1.42    1.06
  -7   0  -8    2.31    0.91
  -8   0  -8    4.39    1.04
  -8   0  -8    2.92    1.02
  -9   0  -8   -0.35    0.45
   9   0   8    1.98    0.64
  -9   0  -8    1.00    0.69
 -14  -1   8    0.19    0.41
 -14  -1   8    0.45    0.58
 -14  -1   8    0.51    0.27
  14  -1  -8    0.62    0.44
 -14   1   8    0.08    0.63
  14   1  -8    0.77    0.60
  14   1  -8    0.87    0.61
 -14   1   8   -0.08    0.32
  13  -1  -8    0.21    0.77
 -13  -1   8    0.43    0.56
  13  -1  -8   -0.07    0.77
 -13  -1   8    0.35    0.51
 -13  -1   8   -1.14    0.42
 -13   1   8   -0.24    0.34
  13   1  -8    0.11    0.55
 -13   1   8    0.33    0.57
  13   1  -8   -0.17    0.61
 -13   1   8    0.51    0.77
  12  -1  -8    0.58    0.81
 -12  -1   8    0.53    0.86
  12  -1  -8    1.31    1.05
 -12  -1   8   -0.40    0.63
  12   1  -8   -0.60    0.94
 -12   1   8    1.13    0.75
  11  -1  -8    4.99    1.27
 -11  -1   8    3.94    0.93
 -11  -1   8    4.16    1.14
 -11   1   8    3.88    1.15
  11   1  -8    3.62    1.14
 -10  -1   8    4.09    1.07
  10  -1  -8    2.02    1.15
  10   1  -8    2.51    1.09
 -10   1   8    1.20    0.89
   9  -1  -8    1.76    0.95
   9  -1  -8   -0.47    0.71
   9   1  -8   -0.60    0.87
   9   1  -8    2.82    1.07
   9   1  -8   -1.13    1.05
   8   1  -8   13.60    1.94
   7  -1  -8   24.93    2.05
   7   1  -8   27.45    2.21
   6  -1  -8   16.46    1.63
   6   1  -8   17.22    1.70
   5  -1  -8   19.45    1.50
   5   1  -8   16.72    1.53
   4  -1  -8   32.69    1.54
  -4  -1   8   32.93    1.50
  -3  -1   8    2.31    0.78
  -3  -1   8    1.15    0.51
  -3   1   8    0.79    0.70
  -2  -1   8    3.35    0.84
  -2  -1   8    2.48    0.54
  -2   1   8    3.38    0.85
  -1  -1   8    0.82    0.46
  -1  -1   8    2.24    0.73
  -1   1   8    0.30    0.61
   0  -1   8    6.91    0.79
   1  -1   8  120.86    3.14
   2  -1   8    1.35    0.56
   2   1   8    0.23    0.51
   3  -1   8    0.04    0.56
   3   1   8    2.02    0.69
   4  -1   8   -0.21    0.57
  -4  -1  -8    0.59    1.03
  -4  -1  -8   -1.82    0.83
   4   1   8    0.29    0.59
  -4   1  -8    2.10    1.11
  -4   1  -8    2.01    1.07
  -5  -1  -8    3.16    1.22
   5  -1   8    2.74    0.79
  -5  -1  -8    4.34    1.27
  -5   1  -8    2.21    1.14
  -5   1  -8    2.43    1.17
   5   1   8    2.62    0.82
   6  -1   8    3.56    0.97
  -6  -1  -8    5.31    1.32
  -6  -1  -8    1.64    1.11
   6   1   8    3.42    0.85
  -6   1  -8    2.80    1.10
  -6   1  -8    3.59    1.02
  -7  -1  -8   -0.07    0.68
  -7  -1  -8   -1.02    0.84
  -7   1  -8   -0.90    0.56
  -7   1  -8    0.61    0.93
   7   1   8   -1.26    0.64
   8  -1   8    0.49    0.80
  -8  -1  -8    0.48    0.63
  -8  -1  -8   -0.70    0.52
  -8   1  -8   -0.72    0.58
  -8   1  -8   -0.23    0.76
  -9  -1  -8    2.69    0.80
   9  -1   8    2.20    0.64
  -9  -1  -8    2.71    0.71
  -9   1  -8    2.33    0.75
   9   1   8    2.16    0.56
  -9   1  -8    2.33    0.80
  14  -2  -8    0.37    0.63
 -14  -2   8    1.19    0.65
 -14   2   8    1.52    0.69
  14   2  -8    0.32    0.58
  14   2  -8    0.69    0.57
 -14   2   8    0.22    0.34
 -13  -2   8    1.04    0.59
  13  -2  -8    0.68    0.65
 -13  -2   8    0.96    0.71
  13  -2  -8    0.44    0.59
 -13  -2   8    0.61    0.45
 -13   2   8   -0.47    0.79
  13   2  -8    1.22    0.72
 -13   2   8    1.22    0.60
 -12  -2   8    0.81    0.62
 -12  -2   8    1.24    0.63
  12  -2  -8    0.59    0.94
  12  -2  -8   -0.77    0.79
  12   2  -8    0.24    0.98
 -11  -2   8    0.28    0.71
  11  -2  -8    0.21    0.77
 -11  -2   8    1.43    0.96
  11  -2  -8    0.54    0.99
  11   2  -8    0.08    0.96
  10  -2  -8    2.17    1.00
  10  -2  -8    2.66    1.06
 -10  -2   8    0.71    0.85
  10   2  -8   -0.20    0.95
   9  -2  -8    2.09    1.02
   9  -2  -8    3.12    0.88
   9   2  -8    2.25    1.04
  -9   2   8    1.12    0.95
   9   2  -8    3.41    1.23
  -8  -2   8    1.88    0.91
   8   2  -8    2.91    1.06
   8   2  -8   -0.06    1.16
  -7  -2   8    6.34    1.06
   7   2  -8    7.01    1.43
   6  -2  -8    4.34    0.83
   6   2  -8    4.10    1.13
   5  -2  -8    0.70    0.62
   5   2  -8    1.28    0.86
   4  -2  -8    0.54    0.44
  -4  -2   8    0.46    0.52
  -3  -2   8    0.49    0.60
   3  -2  -8   -0.02    0.38
  -3  -2   8    0.12    0.48
  -3   2   8   -0.45    0.61
  -2  -2   8    5.51    0.85
  -2  -2   8    5.46    0.99
  -2   2   8    6.11    1.02
  -1  -2   8    2.44    0.79
  -1  -2   8    1.85    0.55
  -1   2   8    2.26    0.77
   0  -2   8   27.84    1.44
   1  -2   8    3.61    0.78
   2  -2   8   13.18    1.39
   3  -2   8   -0.65    0.53
   3   2   8    0.72    0.48
  -4  -2  -8    5.22    1.33
   4  -2   8    3.39    1.03
  -4  -2  -8    1.04    0.99
  -4   2  -8    5.71    1.30
   4   2   8    2.62    0.85
  -4   2  -8    2.61    1.14
   5  -2   8    1.39    0.79
  -5  -2  -8    0.87    1.02
  -5  -2  -8    1.22    1.04
   5   2   8    1.49    0.72
  -5   2  -8    2.41    1.12
  -5   2  -8    2.62    1.15
  -6  -2  -8   10.71    1.58
  -6  -2  -8    9.63    1.59
  -6   2  -8    7.45    1.42
  -6   2  -8    8.45    1.41
   6   2   8   11.55    1.37
  -7  -2  -8    2.25    0.97
  -7  -2  -8    2.69    1.13
   7   2   8    1.41    0.78
  -7   2  -8    1.78    0.72
  -7   2  -8    3.20    0.93
  -8  -2  -8    2.25    0.79
  -8  -2  -8    0.88    0.79
   8  -2   8    0.95    0.77
  -8   2  -8    0.73    0.66
  -8   2  -8   -0.29    0.82
  -9  -2  -8    0.03    0.51
   9  -2   8   -0.61    0.46
  -9  -2  -8    0.00    0.59
  -9   2  -8   -0.03    0.45
 -14  -3   8   -0.26    0.41
  14  -3  -8   -0.61    0.33
  14   3  -8    1.18    0.62
 -14   3   8    0.17    0.56
 -14   3   8    0.09    0.33
 -13  -3   8    0.74    0.76
 -13  -3   8    0.62    0.34
  13  -3  -8    0.81    0.80
 -13   3   8    0.78    0.50
  13   3  -8    0.89    0.74
 -13   3   8    0.04    0.76
  12  -3  -8    1.34    0.78
 -12  -3   8    0.91    0.66
 -12  -3   8    2.39    0.64
  12  -3  -8    2.14    1.04
  12   3  -8    2.76    1.14
 -11  -3   8    1.78    0.96
  11  -3  -8    2.56    0.76
  11  -3  -8    1.60    1.02
 -11  -3   8    1.65    0.82
  11   3  -8    0.94    1.04
 -10  -3   8    2.51    0.98
  10  -3  -8    0.53    0.66
 -10  -3   8    0.81    0.74
  10  -3  -8   -0.07    0.93
  10   3  -8    2.03    1.14
  -9  -3   8   -0.36    0.76
   9  -3  -8    2.33    0.80
   9  -3  -8    0.56    0.88
   9   3  -8    0.34    1.12
   8  -3  -8    7.67    1.07
   8  -3  -8    8.21    1.30
   8   3  -8   10.63    1.68
  -7  -3   8   40.16    2.19
   7   3  -8   40.87    2.81
  -6  -3   8   11.96    1.33
   6   3  -8   12.14    1.68
  -5  -3   8    0.62    0.60
   5   3  -8    0.31    0.80
   4  -3  -8   17.06    1.01
   3  -3  -8    4.40    0.49
  -3  -3   8    5.18    0.81
  -2  -3   8    0.09    0.56
  -2  -3   8    1.06    0.64
  -2   3   8    0.09    0.70
  -1  -3   8    3.42    0.67
   0  -3   8    5.50    0.85
   1  -3   8   15.13    1.38
   2  -3   8   15.45    1.38
   3  -3   8   35.18    2.13
   3  -3   8   36.03    2.10
  -4  -3  -8    4.33    1.30
   4  -3   8    4.55    1.02
  -4  -3  -8    5.44    1.47
  -4   3  -8    5.10    1.35
  -4   3  -8    5.03    1.51
   4   3   8    8.01    1.21
  -4   3  -8    4.85    1.45
   5  -3   8    5.45    1.02
  -5  -3  -8    5.78    1.35
  -5  -3  -8    6.39    1.33
  -5   3  -8    5.59    1.42
   5   3   8    8.32    1.24
  -5   3  -8    4.50    1.24
  -6  -3  -8    9.19    1.62
  -6  -3  -8    7.73    1.33
  -6   3  -8    9.56    1.58
   6   3   8    7.25    1.24
  -7  -3  -8   -0.51    0.83
   7  -3   8    0.37    0.87
  -7  -3  -8    0.34    1.01
   7   3   8    0.61    0.81
  -7   3  -8    1.62    0.80
   8  -3   8    1.50    0.74
  -8  -3  -8   -0.18    0.65
  -8  -3  -8    1.24    0.70
  -8   3  -8    0.07    0.79
  -9  -3  -8    0.38    0.63
   9  -3   8    1.77    0.50
  -9   3  -8    1.50    0.69
 -14  -4   8    0.58    0.39
  14   4  -8    0.55    0.52
 -14   4   8    0.13    0.33
 -14   4   8    0.22    0.55
 -13  -4   8    1.71    0.79
 -13  -4   8    1.24    0.30
  13  -4  -8    0.05    0.68
 -13   4   8    1.33    0.61
 -13   4   8    0.33    0.55
  13   4  -8    0.31    0.87
 -12  -4   8    0.19    0.81
 -12  -4   8    0.43    0.60
  12  -4  -8    0.93    0.70
  12   4  -8   -0.33    0.94
 -11  -4   8    1.82    1.01
  11  -4  -8    1.95    1.11
 -11  -4   8    1.63    0.64
  11   4  -8    1.04    1.03
 -10  -4   8   11.77    1.69
 -10  -4   8   14.05    1.46
  10  -4  -8   11.74    1.80
  10  -4  -8    9.52    1.13
  10   4  -8   13.92    2.12
   9  -4  -8    0.39    0.92
   9  -4  -8    0.28    0.57
  -9  -4   8   -0.15    0.79
  -9  -4   8    1.15    0.82
   9   4  -8    1.23    1.25
   8  -4  -8   13.99    1.75
   8  -4  -8   12.64    1.08
   8   4  -8   12.36    1.83
  -7  -4   8   10.39    1.40
  -6  -4   8    7.64    1.11
   6   4  -8    7.93    1.43
  -5  -4   8   47.35    2.29
   5   4  -8   47.96    2.76
  -4  -4   8   70.38    2.64
  -3  -4   8   32.45    1.77
  -2  -4   8    2.78    0.72
  -2  -4   8    2.81    0.74
  -1  -4   8    7.40    1.07
  -1  -4   8    7.19    1.02
   0  -4   8    0.80    0.59
   0  -4   8    0.01    0.59
   1  -4   8   10.19    1.24
   1  -4   8   10.17    1.20
   2  -4   8   -0.97    0.58
   2  -4   8    0.22    0.61
  -3  -4  -8   49.13    3.10
   3  -4   8   53.34    2.44
  -4  -4  -8   12.21    1.95
   4  -4   8   12.54    1.49
  -4   4  -8   11.48    1.86
   4   4   8   15.51    1.50
  -4   4  -8   11.78    1.65
  -5  -4  -8    1.41    1.03
   5   4   8   -0.33    0.56
  -5   4  -8   -0.62    0.91
  -5   4  -8   -0.36    1.00
  -6  -4  -8    4.01    1.29
   6  -4   8    5.98    1.16
   6   4   8    4.92    1.11
  -6   4  -8    6.42    1.18
  -6   4  -8    4.86    1.41
  -7  -4  -8   16.78    1.98
   7  -4   8   15.63    1.55
  -7   4  -8   15.81    1.50
   7   4   8   14.11    1.42
  -8  -4  -8    0.47    0.61
   8  -4   8    0.42    0.63
  -8   4  -8    0.06    0.76
   9  -4   8   -0.04    0.34
  -9  -4  -8   -0.61    0.53
  -9   4  -8    0.23    0.62
 -13  -5   8   -0.31    0.43
  13  -5  -8    0.35    0.66
 -13   5   8    0.38    0.51
  13   5  -8    0.15    0.86
 -13   5   8   -0.11    0.67
  12  -5  -8   -0.18    0.58
 -12  -5   8   -0.27    0.39
 -12  -5   8   -0.27    0.53
 -12   5   8   -0.88    0.82
  12   5  -8    0.13    0.69
 -11  -5   8    0.98    0.86
 -11  -5   8    0.71    0.51
  11  -5  -8    0.92    0.98
  11   5  -8    0.18    0.98
  10  -5  -8   -0.67    0.95
 -10  -5   8    0.58    0.69
 -10  -5   8   -0.71    0.50
  -9  -5   8    0.78    0.88
  -9  -5   8    0.72    0.68
   9  -5  -8    0.64    0.94
  -8  -5   8    0.63    0.77
   8  -5  -8    1.54    1.01
   8   5  -8    1.70    1.11
   7  -5  -8    0.66    0.97
   7   5  -8    0.22    0.99
  -6  -5   8    0.38    0.70
  -5  -5   8    0.99    0.74
  -4  -5   8    1.36    0.74
  -3  -5   8    3.80    1.01
  -2  -5   8    1.94    0.68
  -1  -5   8    2.31    0.74
  -1  -5   8    1.89    0.74
   0  -5   8    1.09    0.77
   0  -5   8    0.54    0.79
   1  -5   8   -0.52    0.59
   1  -5   8   -0.93    0.69
   2  -5   8    3.85    0.95
   2  -5   8    2.96    1.00
  -3  -5  -8    0.22    0.97
  -3   5  -8   -1.18    1.11
  -3   5  -8    0.69    1.21
  -4  -5  -8    1.31    1.09
  -4   5  -8    3.34    1.32
  -4   5  -8    0.80    0.98
  -5  -5  -8    0.10    1.01
   5  -5   8    1.06    0.94
  -5   5  -8   -0.81    1.08
  -5   5  -8   -1.02    0.85
   5   5   8    0.18    0.75
   6  -5   8   -0.61    0.76
  -6  -5  -8    0.07    1.00
  -6   5  -8    1.40    1.13
   6   5   8   -0.39    0.72
  -6   5  -8    0.60    0.83
  -7  -5  -8    0.92    0.99
   7  -5   8    0.03    0.65
  -7   5  -8   -0.78    0.76
  -7   5  -8    1.88    1.03
   8  -5   8    3.06    0.61
  -8  -5  -8    0.49    0.60
  -8   5  -8    3.77    0.88
  -9  -5  -8    0.13    0.38
  -9   5  -8    0.36    0.50
 -13  -6   8   -0.07    0.62
  13  -6  -8    0.50    0.64
 -13   6   8   -0.64    0.54
 -13   6   8    0.89    0.35
 -13   6   8   -0.31    0.30
  13   6  -8    0.60    0.59
  12  -6  -8    0.40    0.80
 -12  -6   8    2.08    0.88
  12   6  -8    1.15    0.80
 -12   6   8    0.16    0.76
 -11  -6   8    0.31    0.41
 -11  -6   8    1.91    0.73
  11  -6  -8   -0.23    0.83
 -10  -6   8    3.06    1.07
  10  -6  -8    1.80    1.04
 -10  -6   8    2.17    0.64
   9  -6  -8    2.31    1.11
  -9  -6   8    5.02    1.21
  -9  -6   8    3.38    0.81
  -8  -6   8    5.60    1.02
  -8  -6   8    7.74    1.32
   8  -6  -8    6.08    1.28
   7  -6  -8   12.58    1.72
  -7  -6   8   11.08    1.58
   7   6  -8   12.23    1.67
   7   6  -8   11.80    0.88
   6  -6  -8    8.37    1.41
  -5  -6   8   26.80    1.90
  -4  -6   8   28.66    1.76
  -3  -6   8    2.84    0.83
  -2  -6   8   -0.39    0.64
  -1  -6   8    1.09    0.83
   0  -6   8    2.55    0.83
  -2   6  -8   14.45    2.30
   3  -6   8   17.94    1.84
  -3  -6  -8   20.53    2.21
  -3   6  -8   17.52    2.44
   4  -6   8    0.61    0.87
  -4  -6  -8    1.50    1.08
  -4   6  -8    2.72    1.25
   5  -6   8   -0.31    0.77
  -5  -6  -8   -0.01    0.93
  -5   6  -8   -1.39    1.05
  -5   6  -8    0.74    0.93
  -6  -6  -8    0.09    0.92
   6  -6   8    1.67    0.76
  -6   6  -8   -0.22    1.01
  -6   6  -8   -0.56    0.79
   6   6   8    0.49    0.82
   7  -6   8    1.93    0.65
  -7  -6  -8    1.15    0.89
  -7   6  -8    1.71    0.78
  -7   6  -8    0.98    0.63
  -8  -6  -8    1.83    0.79
   8  -6   8    2.13    0.43
  -8   6  -8    2.95    0.72
  13  -7  -8    0.07    0.39
 -12  -7   8    1.20    0.70
  12  -7  -8    0.64    0.73
  12   7  -8    0.74    0.68
  11  -7  -8    1.13    0.84
 -11  -7   8    1.25    0.88
  10  -7  -8    1.06    0.98
 -10  -7   8    1.87    0.50
 -10  -7   8    2.85    1.13
  -9  -7   8   -0.21    0.62
   9  -7  -8   -0.21    0.88
  -9  -7   8   -1.20    0.79
  -8  -7   8    0.40    0.66
   8  -7  -8    0.09    0.90
  -8  -7   8    0.51    0.91
  -7  -7   8   12.12    1.83
   7  -7  -8   11.78    1.64
  -7  -7   8   12.01    1.44
   7   7  -8   11.87    0.98
   6  -7  -8   15.93    1.98
  -6  -7   8   17.59    1.82
   6   7  -8   20.46    2.20
   5  -7  -8   10.49    1.60
  -5  -7   8   11.38    1.45
   5   7  -8   10.56    1.69
  -3  -7   8    4.28    1.08
  -2  -7   8    9.53    1.32
   0   7  -8    7.65    1.65
   1  -7   8    7.86    1.28
  -1   7  -8   10.48    1.77
  -1   7  -8    9.61    1.75
   2  -7   8    3.19    0.99
  -2   7  -8    3.59    1.37
  -2   7  -8    1.50    1.12
   3  -7   8    1.78    0.95
  -3   7  -8    0.44    1.09
   4  -7   8    5.00    1.07
  -4   7  -8    5.48    1.42
  -5  -7  -8   -0.82    0.85
   5  -7   8    1.38    0.75
  -5   7  -8    0.62    1.12
   6  -7   8    7.54    1.02
  -6  -7  -8    4.71    1.15
   6   7   8    6.43    1.01
  -6   7  -8    7.18    1.24
  -7  -7  -8    1.36    0.77
   7  -7   8    1.77    0.48
  -7   7  -8    2.73    1.01
  -8  -7  -8    2.03    0.64
  12  -8  -8    0.12    0.43
 -12   8   8    1.04    0.43
 -11  -8   8    0.23    0.73
  11  -8  -8   -0.14    0.79
 -10  -8   8    0.92    0.76
  10  -8  -8    2.10    0.92
   9  -8  -8    7.83    1.43
  -9  -8   8    5.95    0.87
  -8  -8   8    3.44    0.73
   8  -8  -8    4.55    1.06
   7  -8  -8    1.05    1.05
  -7  -8   8    1.65    0.83
   7   8  -8    0.44    0.58
   6  -8  -8    3.19    1.29
  -6  -8   8    2.96    0.83
   6   8  -8    3.45    1.20
   5  -8  -8    3.14    1.28
  -5  -8   8    3.73    0.88
   5   8  -8    3.43    1.29
  -4  -8   8   -0.70    0.64
   4  -8  -8    0.14    1.04
   4   8  -8    1.38    1.18
   3  -8  -8    0.99    1.39
  -3  -8   8    1.27    0.79
   3   8  -8    1.02    1.28
  -2  -8   8    0.14    0.73
   2  -8  -8    2.99    1.41
   2   8  -8   -0.59    1.17
  -1  -8   8   35.29    2.09
   1   8  -8   28.52    2.71
   1   8  -8   31.35    2.86
   0  -8   8    4.78    1.09
   0   8  -8    5.60    1.52
   0   8  -8    3.61    1.44
   1  -8   8    5.30    1.10
  -1   8  -8    9.22    1.77
  -1   8  -8    7.54    1.64
   2  -8   8    0.49    0.75
  -2   8  -8   -1.75    1.02
  -2   8  -8   -0.96    1.01
   3  -8   8   14.72    1.74
  -3   8  -8   12.03    1.90
  -3   8  -8   13.68    1.95
   4  -8   8    1.13    0.81
  -4   8  -8    1.19    0.89
   5  -8   8    6.79    0.98
   5   8   8    6.75    1.12
  -5   8  -8    6.67    1.48
   6  -8   8    0.17    0.42
  -6   8  -8    0.04    0.89
  -7   8  -8    3.63    0.93
  11  -9  -8   -0.35    0.49
 -11   9   8    0.22    0.48
  10  -9  -8    0.98    0.65
   9  -9  -8    1.61    0.96
   8  -9  -8    0.89    1.04
  -8  -9   8    0.61    0.40
   7  -9  -8    4.32    1.30
  -7  -9   8    3.28    0.72
   7   9  -8    3.41    0.64
  -6  -9   8    7.98    1.06
   6  -9  -8    8.27    1.62
  -5  -9   8    1.23    0.80
   5  -9  -8    2.63    1.19
   5   9  -8    1.45    1.25
  -4  -9   8    0.96    0.63
   4  -9  -8   -0.53    1.07
   4   9  -8    0.31    1.18
   3  -9  -8    5.61    1.65
  -3  -9   8    2.98    0.77
   3   9  -8    1.17    1.32
   2  -9  -8    1.63    1.13
  -2  -9   8    1.31    0.71
   2   9  -8    0.75    1.34
  -1  -9   8    6.84    1.09
   1  -9  -8    8.45    1.54
   1   9  -8    7.42    1.69
   1   9  -8    4.34    1.43
   0  -9   8   -0.18    0.63
   0   9  -8    1.25    1.13
   0   9  -8    0.12    1.11
   1  -9   8    5.59    1.06
  -1   9  -8    9.25    1.70
  -1   9  -8    5.12    1.53
   2  -9   8    1.88    0.82
  -2   9  -8    1.94    1.20
  -2   9  -8    1.68    1.19
   3  -9   8    0.04    0.60
  -3   9  -8    0.97    1.11
  -3   9  -8    1.20    1.15
   4  -9   8   -0.43    0.56
  -4   9  -8   -0.24    1.06
   5  -9   8    0.44    0.37
  -5   9  -8    1.36    0.74
  -6   9  -8    2.40    0.74
  -7   9  -8    0.26    0.72
  11 -10  -8    0.42    0.47
 -11  10   8   -0.20    0.38
  10 -10  -8   -0.32    0.55
 -10  10   8    1.87    0.53
   9 -10  -8    3.94    1.04
   8 -10  -8    2.69    0.85
   7 -10  -8    1.10    1.07
   7  10  -8    0.07    0.38
   6 -10  -8    1.44    1.10
  -6 -10   8    0.84    0.43
  -5 -10   8    2.60    0.70
   5 -10  -8    3.35    1.12
   5  10  -8    0.43    1.07
  -4 -10   8   -0.02    0.48
   4 -10  -8   -0.27    1.10
   4  10  -8   -0.34    1.05
  -3 -10   8   -0.16    0.60
   3 -10  -8    0.46    1.13
   3  10  -8   -0.77    1.12
  -2 -10   8    3.45    0.70
   2 -10  -8    2.09    1.26
   2  10  -8    3.79    1.44
  -1 -10   8   16.06    1.37
   1 -10  -8   13.57    1.99
   1  10  -8   14.63    2.30
   0 -10   8    2.58    0.75
   0  10  -8    2.46    1.01
   0  10  -8    3.04    1.21
   1 -10   8    1.15    0.55
  -1  10  -8    1.51    1.25
  -1  10  -8    1.96    1.16
   2 -10   8   11.48    0.97
  -2  10  -8   13.41    2.12
  -2  10  -8   10.04    1.68
   3 -10   8    0.60    0.44
  -3  10  -8   -0.68    0.71
  -3  10  -8    1.24    1.03
  -4  10  -8    3.71    1.22
  -5  10  -8    1.22    0.91
  -6  10  -8    1.62    0.63
  10 -11  -8    1.58    0.72
 -10  11   8    1.29    0.48
   9 -11  -8   -0.13    0.77
   8 -11  -8   12.17    1.51
   7 -11  -8    6.75    1.27
   6 -11  -8    4.95    1.30
   6  11  -8    4.64    0.62
   5 -11  -8    3.31    1.24
   5  11  -8    1.58    0.84
   4 -11  -8    0.60    1.13
   4  11  -8    1.39    1.10
   3 -11  -8    7.40    1.29
  -3 -11   8    5.95    0.67
   3  11  -8    5.31    1.42
  -2 -11   8    1.92    0.44
   2 -11  -8    1.23    1.21
   2  11  -8    1.90    1.25
  -1 -11   8    0.21    0.40
   1  11  -8    1.52    0.92
   0  11  -8   23.00    2.52
  -1  11  -8    5.14    1.40
  -1  11  -8    6.51    1.42
  -2  11  -8    0.89    1.07
  -2  11  -8    1.71    1.14
  -3  11  -8    0.09    0.95
  -3  11  -8    0.35    0.70
  -4  11  -8    0.38    0.76
  -4  11  -8   -0.53    0.83
  -5  11  -8    7.24    1.00
   9 -12  -8   -0.27    0.44
   8 -12  -8   -0.04    0.70
   7 -12  -8   -0.31    0.57
   6 -12  -8    0.24    0.88
   5 -12  -8   -1.39    0.83
   4 -12  -8   -1.17    0.64
   4  12  -8    0.73    0.78
   3 -12  -8   -0.29    0.73
   3  12  -8   -0.39    1.06
   2  12  -8    0.54    1.13
   1  12  -8    1.98    0.97
   0  12  -8    5.83    1.44
  -1  12  -8    0.41    0.71
  -2  12  -8    1.27    0.99
  -2  12  -8   -0.07    0.79
  -3  12  -8    0.11    0.61
  -3  12  -8    0.56    0.81
  -4  12  -8    0.33    0.47
  -4  12  -8   -0.72    0.61
   7 -13  -8    1.52    0.55
   6 -13  -8    0.81    0.59
   5 -13  -8   -0.28    0.58
   4 -13  -8    1.94    0.74
   3  13  -8    0.14    0.67
   2  13  -8    0.31    0.73
   1  13  -8    0.03    0.68
   0  13  -8   -1.93    0.85
  -1  13  -8   10.58    1.35
  -2  13  -8   -0.91    0.76
  -3  13  -8    3.70    0.79
   3  14  -8    0.86    0.72
   2  14  -8    0.27    0.49
   1  14  -8    0.17    0.53
   0  14  -8    4.14    0.91
  -1  14  -8    1.22    0.72
 -14   0   9    0.31    0.41
 -14   0   9    0.08    0.32
 -13   0   9   -0.64    0.67
  13   0  -9    0.53    0.81
  13   0  -9    0.71    0.70
 -13   0   9   -0.40    0.51
 -12   0   9   -0.20    0.81
  12   0  -9    0.04    0.97
  12   0  -9   -0.01    0.76
 -12   0   9    0.08    0.65
  11   0  -9    1.01    1.03
 -11   0   9    0.37    0.86
  11   0  -9   -0.05    0.78
 -10   0   9    0.72    0.86
  10   0  -9    0.01    0.77
   9   0  -9   -0.22    0.87
   9   0  -9   -1.09    0.68
   8   0  -9    1.11    1.07
   8   0  -9   -1.09    0.75
   8   0  -9    0.37    0.90
   7   0  -9   -0.70    0.76
   6   0  -9    0.54    0.74
   5   0  -9   -0.82    0.69
   4   0  -9    0.64    0.68
  -4   0   9   -0.09    0.42
  -3   0   9    0.37    0.43
   0   0   9    0.13    0.41
   1   0   9   -0.41    0.38
   2   0   9   -0.03    0.59
  -3   0  -9    0.17    0.85
   3   0   9   -0.10    0.57
  -3   0  -9   -0.26    1.00
  -4   0  -9   -0.95    0.96
   4   0   9    1.41    0.78
  -4   0  -9    0.32    0.93
   5   0   9   -0.23    0.63
  -5   0  -9   -0.10    0.66
  -5   0  -9   -1.20    0.91
   6   0   9   -0.16    0.71
  -6   0  -9    0.74    0.92
  -6   0  -9    0.50    0.73
  -7   0  -9    0.00    0.82
  -7   0  -9    0.90    0.68
  -8   0  -9   -0.04    0.47
  -8   0  -9   -0.53    0.69
   9   0   9   -0.81    0.27
  -9   0  -9    0.37    0.52
 -14  -1   9    1.15    0.62
 -14  -1   9    1.39    0.63
 -14  -1   9    0.77    0.33
 -14   1   9   -0.17    0.35
 -14   1   9    1.55    0.65
  14   1  -9    0.47    0.45
  13  -1  -9    2.37    0.89
 -13  -1   9    2.23    0.62
 -13  -1   9    1.31    0.83
  13  -1  -9    2.93    0.62
  13   1  -9    2.68    0.93
  13   1  -9   -0.15    0.78
 -13   1   9    1.32    0.48
  12  -1  -9   13.01    1.59
  12  -1  -9   15.06    1.44
 -12  -1   9   11.46    1.60
 -12  -1   9   13.85    1.43
 -12   1   9   12.74    1.62
  12   1  -9   11.10    1.53
  11  -1  -9    0.40    0.72
 -11  -1   9    0.03    0.89
  11  -1  -9   -0.63    0.97
 -11   1   9    1.11    0.92
  11   1  -9    0.20    0.89
  10  -1  -9    2.00    0.80
 -10  -1   9    1.85    1.00
 -10   1   9    1.94    1.03
  10   1  -9   -0.16    0.81
   9  -1  -9    5.56    1.06
   9  -1  -9    6.68    1.32
   9   1  -9    5.03    1.13
   9   1  -9    8.68    1.70
   9   1  -9    4.98    1.18
   8  -1  -9    7.26    1.35
   8  -1  -9    6.97    1.09
   8  -1  -9    6.29    1.24
   8   1  -9    5.73    1.28
   8   1  -9   11.60    1.83
   8   1  -9    7.16    1.38
   7  -1  -9   11.79    1.48
   7   1  -9   12.17    1.72
   6  -1  -9    0.78    0.68
   6   1  -9   -0.71    0.96
   5  -1  -9    1.85    0.69
  -5   1   9    1.73    0.53
   5   1  -9    0.64    0.88
  -4  -1   9    1.17    0.57
   4  -1  -9    1.08    0.48
  -3  -1   9    0.21    0.38
  -2  -1   9   16.21    1.13
  -1  -1   9   13.80    1.12
   0  -1   9   39.78    1.75
   1  -1   9   42.52    1.89
   2  -1   9   26.48    1.73
   2   1   9   25.11    1.56
  -3  -1  -9    1.22    1.08
   3  -1   9    1.39    0.77
  -3  -1  -9    1.41    1.02
   3   1   9    1.64    0.73
  -3   1  -9    1.43    1.03
  -3   1  -9    0.96    1.07
  -4  -1  -9    7.70    1.53
   4  -1   9    9.91    1.34
  -4  -1  -9    9.16    1.57
  -4   1  -9    7.35    1.49
   4   1   9    9.78    1.27
  -4   1  -9    9.75    1.62
  -5  -1  -9    4.66    1.28
  -5  -1  -9    4.90    1.31
   5  -1   9    4.74    1.03
  -5   1  -9    4.42    1.32
  -5   1  -9    4.50    1.27
   5   1   9    5.94    1.05
  -6  -1  -9    9.16    1.56
   6  -1   9    5.92    1.06
  -6  -1  -9    6.50    1.35
  -6   1  -9    8.11    1.45
   6   1   9    7.01    1.12
  -6   1  -9    9.48    1.52
  -7  -1  -9   -0.37    0.81
  -7  -1  -9    0.06    0.61
  -7   1  -9    1.03    0.89
  -7   1  -9   -0.47    0.85
  -8  -1  -9    4.30    1.00
  -8  -1  -9    3.77    0.95
   8  -1   9    3.92    0.86
  -8   1  -9    2.83    0.92
  -8   1  -9    4.99    0.94
  -9  -1  -9   -0.46    0.47
  -9  -1  -9    0.03    0.38
   9  -1   9    0.10    0.29
   9   1   9   -0.09    0.33
  -9   1  -9    0.35    0.56
 -14  -2   9   -0.71    0.51
 -14   2   9   -0.47    0.32
 -14   2   9    1.05    0.63
  14   2  -9    0.07    0.49
 -13  -2   9    0.44    0.47
 -13  -2   9   -0.51    0.63
 -13  -2   9    0.38    0.74
  13  -2  -9    1.72    0.84
  13   2  -9   -1.17    0.68
 -13   2   9   -0.27    0.38
 -12  -2   9    1.06    0.88
 -12  -2   9    1.68    0.67
  12  -2  -9    2.42    0.70
  12  -2  -9    2.78    0.83
  12   2  -9    1.76    0.96
 -11  -2   9    2.56    0.80
 -11  -2   9    3.39    0.90
  11  -2  -9    2.76    0.71
  11  -2  -9    3.89    1.28
  11   2  -9    2.22    1.02
  10  -2  -9    1.37    0.71
  10  -2  -9   -0.86    0.98
 -10  -2   9    1.45    0.97
  10   2  -9   -0.19    0.86
   9  -2  -9    9.19    1.17
   9  -2  -9   10.13    1.51
   9   2  -9   11.78    1.69
   9   2  -9    9.61    1.61
   9   2  -9    7.68    1.49
   8  -2  -9   -0.51    0.67
   8  -2  -9   -0.08    0.87
   8   2  -9    0.44    0.94
   8   2  -9    0.73    1.15
   8   2  -9   -1.19    1.11
   8   2  -9    0.48    1.11
   7   2  -9    0.71    0.94
   6  -2  -9   -0.35    0.50
   6   2  -9    0.50    0.78
   5  -2  -9    7.70    0.99
   5   2  -9    9.64    1.45
   4  -2  -9    0.58    0.48
  -4  -2   9   -0.35    0.45
   3  -2  -9   15.91    0.94
  -3  -2   9   16.35    1.29
  -2  -2   9   18.24    1.22
  -1  -2   9    3.55    0.75
   0  -2   9   12.06    1.23
   1  -2   9    6.02    0.99
   2  -2   9   45.72    2.17
  -3  -2  -9    7.12    1.45
  -3  -2  -9    3.77    1.23
   3  -2   9    4.57    0.93
  -3   2  -9    4.34    1.32
  -3   2  -9    5.74    1.38
  -3   2  -9    4.95    1.33
   3   2   9    3.85    0.90
   4  -2   9    0.93    0.66
  -4  -2  -9    3.69    1.24
  -4  -2  -9    2.81    1.19
   4   2   9    2.00    0.85
  -4   2  -9    1.35    1.10
  -4   2  -9    0.72    0.98
  -5  -2  -9    1.48    1.10
   5  -2   9    2.42    0.84
  -5  -2  -9    5.94    1.36
  -5   2  -9    4.98    1.30
   5   2   9    2.90    0.82
  -5   2  -9    3.53    1.23
  -6  -2  -9    6.61    1.30
  -6  -2  -9    6.22    1.45
  -6   2  -9    7.35    1.43
   6   2   9    4.65    0.96
  -6   2  -9    6.28    1.38
  -7  -2  -9    0.36    0.92
  -7  -2  -9    0.28    0.79
  -7   2  -9    0.70    0.66
  -7   2  -9    0.50    0.85
   8  -2   9    0.26    0.63
  -8  -2  -9    0.89    0.82
  -8  -2  -9    1.16    0.73
  -8   2  -9    1.95    0.85
  -9  -2  -9    1.07    0.59
   9  -2   9    2.00    0.43
  -9   2  -9    1.29    0.59
 -14  -3   9   -0.02    0.37
  14   3  -9    0.18    0.45
 -14   3   9    1.04    0.58
 -14   3   9    0.44    0.36
 -13  -3   9    1.16    0.75
 -13  -3   9    0.11    0.36
  13  -3  -9    0.67    0.79
  13   3  -9   -0.46    0.51
 -13   3   9    0.48    0.60
 -13   3   9    0.18    0.54
  12  -3  -9    1.69    0.95
 -12  -3   9    1.20    0.59
 -12  -3   9   -0.72    0.75
  12   3  -9   -1.00    0.86
  11  -3  -9   -0.99    1.01
 -11  -3   9    0.37    0.67
  11  -3  -9    0.46    0.55
 -11  -3   9   -0.19    0.82
  11   3  -9   -0.67    0.86
 -10  -3   9    0.92    0.91
 -10  -3   9    0.82    0.76
  10  -3  -9    0.07    1.03
  10  -3  -9    0.43    0.60
  10   3  -9    0.99    0.96
   9  -3  -9    1.23    0.56
   9  -3  -9    0.98    0.95
   9   3  -9    0.69    1.03
   9   3  -9    1.02    0.97
   8  -3  -9    2.91    0.55
   8   3  -9    4.22    1.29
   8   3  -9    3.56    1.20
  -7  -3   9    2.35    0.85
   7   3  -9    3.89    1.12
   7   3  -9    2.66    1.22
   6   3  -9    1.42    0.99
   5   3  -9   -0.21    0.84
  -3  -3   9    1.33    0.73
  -2  -3   9    0.14    0.50
  -1  -3   9    3.42    0.71
   0  -3   9    5.54    0.94
   1  -3   9    0.99    0.60
   2  -3   9   -0.37    0.55
  -2  -3  -9    0.30    0.97
  -3  -3  -9   17.20    2.18
  -3  -3  -9   14.74    1.93
   3  -3   9   18.34    1.58
   3   3   9   21.57    1.51
  -3   3  -9   18.79    2.10
  -3   3  -9   19.66    2.38
  -3   3  -9   20.69    2.24
   4  -3   9   11.84    1.55
  -4  -3  -9   16.51    1.85
  -4  -3  -9   15.03    2.11
  -4   3  -9   13.69    1.84
   4   3   9   16.88    1.48
  -4   3  -9   13.39    2.01
  -4   3  -9   13.07    1.86
  -5  -3  -9    0.66    0.76
  -5  -3  -9   -0.12    0.92
  -5   3  -9    1.64    1.38
  -5   3  -9    0.99    1.04
   5   3   9    0.50    0.65
  -5   3  -9   -1.24    0.90
  -6  -3  -9    0.61    0.92
  -6  -3  -9    0.64    1.02
  -6   3  -9    1.23    0.97
   6   3   9    0.39    0.64
   7  -3   9    0.47    0.81
  -7  -3  -9    0.44    0.93
  -7  -3  -9    1.19    0.62
  -7   3  -9    1.33    0.70
   8  -3   9    0.28    0.56
  -8  -3  -9    1.77    0.67
  -8   3  -9    0.13    0.50
 -13  -4   9    0.02    0.47
 -13  -4   9   -0.35    0.30
  13  -4  -9   -0.01    0.67
 -13   4   9    1.44    0.61
 -13   4   9   -0.12    0.70
  13   4  -9    0.27    0.73
 -12  -4   9   -0.15    0.55
 -12  -4   9   -0.14    0.46
  12  -4  -9   -0.08    0.59
  12   4  -9   -0.11    0.71
 -11  -4   9    0.91    0.92
  11  -4  -9    0.91    1.01
 -11  -4   9    0.75    0.59
  11   4  -9    1.25    0.94
  10  -4  -9    3.81    1.22
 -10  -4   9    1.71    1.03
 -10  -4   9    2.92    0.83
  10   4  -9    1.49    1.12
  -9  -4   9   -0.38    0.79
   9  -4  -9   -1.17    0.84
  -9  -4   9    0.73    0.86
   9   4  -9   -0.21    1.05
   8  -4  -9    7.94    1.38
   8   4  -9    6.43    1.40
   8   4  -9    6.92    1.45
   7   4  -9    5.48    1.27
  -6  -4   9    7.60    1.26
   6   4  -9    8.13    1.58
  -5  -4   9   -0.83    0.60
   5   4  -9   -0.78    0.90
  -4  -4   9    1.15    0.81
  -2  -4   9    0.31    0.58
  -1  -4   9    9.42    1.40
   0  -4   9    0.95    0.66
   1  -4   9    0.31    0.60
  -2  -4  -9    9.85    1.61
   2  -4   9   10.18    1.47
  -2   4  -9   12.73    1.71
  -2   4  -9    9.11    1.80
  -3  -4  -9    8.99    1.63
   3  -4   9   13.41    1.45
  -3   4  -9   15.01    1.96
  -3   4  -9    7.71    1.70
  -4  -4  -9    1.74    1.12
  -4   4  -9   -1.12    1.01
  -4   4  -9    0.38    0.98
  -5  -4  -9    3.03    1.21
   5   4   9    1.09    0.83
  -5   4  -9    1.53    0.98
  -5   4  -9    2.63    1.23
   6  -4   9    2.32    1.00
  -6  -4  -9    2.67    0.94
   6   4   9    3.39    0.96
  -6   4  -9    4.65    1.23
  -7  -4  -9    0.71    0.90
   7  -4   9    0.24    0.68
  -7   4  -9    0.60    0.60
  -8  -4  -9    0.63    0.50
   8  -4   9   -0.40    0.43
  -8   4  -9   -0.88    0.54
 -13  -5   9    1.19    0.50
  13  -5  -9    0.26    0.62
 -13   5   9    1.31    0.54
  13   5  -9    0.62    0.76
 -12  -5   9    1.84    0.70
 -12  -5   9    3.46    0.53
  12  -5  -9    2.00    0.67
  12   5  -9    3.47    1.12
 -11  -5   9    1.61    0.76
  11  -5  -9    2.58    1.06
 -11  -5   9    3.35    0.72
  11   5  -9    4.56    1.24
 -10  -5   9    1.35    0.93
  10  -5  -9    2.84    1.13
 -10  -5   9    1.92    0.74
  10   5  -9    3.06    1.24
  -9  -5   9    2.16    0.96
   9  -5  -9    2.35    1.12
  -9  -5   9    2.08    1.03
   9   5  -9    2.63    1.28
   8  -5  -9    5.11    1.21
  -8  -5   9    6.79    1.17
   8   5  -9    5.52    1.31
   7  -5  -9   12.43    1.86
   7   5  -9   10.00    1.61
   7   5  -9   10.96    1.73
   6   5  -9   -0.25    0.84
  -5  -5   9   11.62    1.51
  -4  -5   9   18.99    1.68
  -3  -5   9    7.36    1.14
  -2  -5   9    0.49    0.72
  -1  -5   9    4.18    0.98
  -1  -5   9    5.46    1.00
   0  -5   9    5.07    1.02
   0  -5   9    5.43    1.22
   1  -5   9   -0.97    0.77
  -1  -5  -9   -0.09    1.02
  -1   5  -9   -1.28    1.08
  -2  -5  -9    0.05    0.92
   2  -5   9    2.06    0.81
  -2   5  -9    1.13    1.29
  -2   5  -9    2.41    1.30
  -3  -5  -9    0.11    1.00
  -3   5  -9    0.14    1.01
  -3   5  -9    1.72    1.23
  -4  -5  -9    1.61    1.07
  -4   5  -9   -0.27    1.12
  -4   5  -9   -0.59    0.87
   5  -5   9    1.02    0.94
  -5  -5  -9    1.25    1.10
   5   5   9    0.23    0.66
  -5   5  -9    1.05    1.14
  -5   5  -9    1.58    1.02
   6  -5   9    1.03    0.84
  -6  -5  -9    1.98    0.81
  -6   5  -9    1.04    0.89
   6   5   9    1.20    0.68
  -6   5  -9   -0.89    0.87
  -7  -5  -9    5.43    1.10
   7  -5   9    3.36    0.66
  -7   5  -9    3.81    0.83
  -8  -5  -9   12.73    1.26
   8  -5   9    8.90    0.71
  -8   5  -9    8.81    0.85
 -13  -6   9   -0.04    0.37
  13  -6  -9   -0.01    0.55
  13   6  -9    0.43    0.48
 -13   6   9   -0.34    0.38
 -12  -6   9   -0.47    0.65
  12  -6  -9    0.06    0.74
  12   6  -9    1.03    0.94
 -12   6   9    0.78    0.73
 -11  -6   9    0.20    0.78
  11  -6  -9    0.78    0.89
 -11  -6   9    1.01    0.44
  11   6  -9   -0.49    1.01
 -10  -6   9    4.69    1.18
  10  -6  -9    3.71    1.18
 -10  -6   9    4.80    0.80
  10   6  -9    2.71    1.21
   9  -6  -9    0.52    0.98
  -9  -6   9    2.06    0.86
  -9  -6   9    0.19    0.90
  -8  -6   9    3.90    1.10
   8  -6  -9    1.58    1.07
  -8  -6   9    2.58    0.97
  -7  -6   9    0.36    0.75
   7  -6  -9   -0.01    1.17
   7   6  -9    0.04    1.34
   7   6  -9    2.76    1.38
   6  -6  -9   33.64    2.51
   6   6  -9   34.23    2.66
   6   6  -9   31.09    2.44
   5   6  -9    6.96    1.58
  -3  -6   9    2.13    0.83
  -2  -6   9   33.80    2.05
   0   6  -9    7.61    1.84
   0   6  -9    5.22    1.55
  -1   6  -9    6.88    1.62
  -1   6  -9    9.12    1.76
  -2  -6  -9   14.54    2.10
  -2   6  -9   13.41    1.90
   3  -6   9   11.22    1.52
  -3  -6  -9   14.24    2.09
  -3   6  -9   14.11    2.38
  -4  -6  -9    2.08    0.95
   4  -6   9    1.97    0.98
  -4   6  -9    1.18    1.17
  -5  -6  -9   11.06    1.76
   5  -6   9    9.70    1.41
  -5   6  -9    8.89    1.25
  -5   6  -9    8.26    1.54
  -6  -6  -9    5.24    1.19
   6  -6   9    8.38    1.18
  -6   6  -9    7.66    1.21
  -6   6  -9    6.91    1.14
   7  -6   9    0.08    0.40
  -7  -6  -9    0.39    0.72
  -7   6  -9    0.30    0.73
  -7   6  -9   -0.46    0.61
 -12  -7   9   -0.07    0.63
  12  -7  -9    0.15    0.65
  12   7  -9   -0.39    0.84
 -11  -7   9    2.05    0.36
  11  -7  -9    1.47    0.73
 -11  -7   9    1.17    0.85
  11   7  -9    2.42    1.06
  10  -7  -9    0.40    0.93
 -10  -7   9    0.76    0.63
 -10  -7   9    1.20    0.51
  10   7  -9    1.43    0.84
   9  -7  -9    1.02    1.03
  -9  -7   9   -0.62    0.85
  -9  -7   9    0.98    0.61
   8  -7  -9   -0.72    1.00
  -8  -7   9   -0.74    0.80
  -8  -7   9    0.24    0.70
  -7  -7   9    1.28    0.78
   7  -7  -9    0.06    1.08
   7   7  -9   -0.01    0.99
   7   7  -9   -0.46    1.01
   6  -7  -9    4.41    1.34
  -6  -7   9    5.82    1.06
   6   7  -9    6.55    1.50
   5  -7  -9    1.93    1.11
  -5  -7   9   -1.58    0.71
   5   7  -9    0.07    1.09
  -4  -7   9    0.61    0.85
   4   7  -9    0.21    1.14
  -3  -7   9   -0.91    0.80
   3   7  -9    0.64    1.12
   3   7  -9    1.28    1.26
  -2  -7   9    0.14    0.91
   2   7  -9    0.76    1.28
   2   7  -9   -0.25    1.01
  -1  -7   9    1.23    0.97
   1   7  -9   -0.06    1.07
   1   7  -9    1.97    1.40
   0  -7   9    5.04    1.17
   0   7  -9    4.28    1.47
   0   7  -9    6.69    1.53
   1  -7   9    2.58    1.13
  -1   7  -9    2.71    1.12
  -1   7  -9    2.63    1.33
   2  -7   9    0.68    0.85
  -2   7  -9   -0.68    1.09
  -2   7  -9   -0.57    1.13
   3  -7   9    3.06    0.98
  -3   7  -9    2.38    1.30
   4  -7   9   11.62    1.42
  -4   7  -9    8.49    1.50
   5  -7   9    0.79    0.71
  -5  -7  -9    0.49    0.90
   5   7   9    0.90    0.69
  -5   7  -9    1.40    0.86
   6  -7   9    0.84    0.51
  -6  -7  -9    0.38    0.56
  -6   7  -9    0.02    0.88
  -7  -7  -9    2.11    0.68
  -7   7  -9    1.02    0.68
  12  -8  -9    0.12    0.44
  12   8  -9    1.43    0.83
 -12   8   9    0.75    0.41
 -11  -8   9    0.54    0.70
  11  -8  -9    1.46    0.82
  11   8  -9   -0.06    0.72
 -10  -8   9    0.48    0.33
 -10  -8   9    0.49    0.78
  10  -8  -9    0.40    0.89
   9  -8  -9    1.26    1.00
  -9  -8   9    0.86    0.45
  -8  -8   9    0.98    0.72
   8  -8  -9    1.14    1.04
  -7  -8   9    2.66    0.89
   7  -8  -9    4.06    1.33
   6  -8  -9    5.91    1.40
  -6  -8   9    3.81    1.05
   6   8  -9    2.17    1.22
  -5  -8   9    1.03    0.75
   5  -8  -9    1.80    1.20
   5   8  -9   -0.29    1.01
  -4  -8   9    1.32    0.74
   4  -8  -9   -1.74    1.04
   4   8  -9    0.32    1.21
  -3  -8   9    0.29    0.77
   3   8  -9    1.61    1.31
  -2  -8   9    4.35    1.03
   2   8  -9    6.55    1.37
   2   8  -9    3.01    1.45
  -1  -8   9    7.40    1.12
   1   8  -9    6.26    1.51
   1   8  -9    8.73    1.82
   0  -8   9    2.08    0.91
   0   8  -9    3.77    1.34
   0   8  -9    3.17    1.40
   1  -8   9    8.53    1.35
  -1   8  -9    9.58    1.69
  -1   8  -9    5.97    1.57
   2  -8   9    0.92    0.95
  -2   8  -9    0.47    1.14
  -2   8  -9    0.32    1.08
   3  -8   9    2.90    0.87
  -3   8  -9    3.55    1.33
   4  -8   9    2.19    0.78
  -4   8  -9    2.76    1.22
   5  -8   9    4.21    0.75
  -5   8  -9    5.69    1.26
   6  -8   9    7.42    0.53
  -6   8  -9    9.52    1.49
  -7   8  -9    0.84    0.60
  11  -9  -9    2.92    0.69
  11   9  -9    3.01    1.09
 -11   9   9    2.97    0.58
  10  -9  -9    0.42    0.76
   9  -9  -9    4.55    1.01
  -8  -9   9    6.90    0.85
   8  -9  -9    6.98    1.16
   7  -9  -9    3.77    1.19
  -7  -9   9    3.11    0.69
   6  -9  -9    1.50    1.19
  -6  -9   9    2.84    0.88
   6   9  -9    1.09    1.03
   5  -9  -9   -0.98    1.06
  -5  -9   9   -0.45    0.57
   5   9  -9   -0.70    0.98
   4  -9  -9    4.28    1.40
  -4  -9   9    4.71    0.92
   4   9  -9    3.21    1.34
  -3  -9   9    1.22    0.87
   3  -9  -9    0.26    1.15
   3   9  -9    0.91    1.26
   2  -9  -9   11.27    2.00
  -2  -9   9   13.00    1.56
   2   9  -9    8.30    1.74
  -1  -9   9    8.56    1.29
   1   9  -9    5.94    1.64
   1   9  -9    8.58    1.58
   0  -9   9   11.92    1.36
   0   9  -9   10.84    1.85
   0   9  -9   11.44    1.80
   1  -9   9    6.54    1.10
  -1   9  -9    9.33    1.78
  -1   9  -9    8.84    1.58
   2  -9   9    7.34    0.97
  -2   9  -9    7.16    1.38
  -2   9  -9    8.16    1.68
   3  -9   9    5.52    0.87
  -3   9  -9    5.37    1.38
  -3   9  -9   10.14    1.67
   4  -9   9    4.16    0.63
  -4   9  -9    4.91    1.28
  -5   9  -9    7.61    1.18
  -6   9  -9    0.41    0.56
  10 -10  -9    1.56    0.77
 -10  10   9    1.86    0.53
   9 -10  -9    0.64    0.82
   8 -10  -9    1.84    0.77
   7 -10  -9    1.62    1.03
  -7 -10   9    0.83    0.34
  -6 -10   9    0.92    0.51
   6 -10  -9    0.61    0.81
   6  10  -9    1.54    1.06
  -5 -10   9    0.73    0.61
   5 -10  -9    2.75    1.29
   5  10  -9    0.20    1.00
   4 -10  -9    0.23    0.84
  -4 -10   9    0.42    0.67
   4  10  -9   -0.09    1.06
  -3 -10   9    1.96    0.65
   3 -10  -9    2.59    1.19
   3  10  -9   -0.05    1.17
   2 -10  -9    3.77    1.32
  -2 -10   9    0.58    0.58
   2  10  -9    2.57    1.40
  -1 -10   9   -0.19    0.65
   1  10  -9    0.16    0.88
   0 -10   9    0.68    0.51
   0  10  -9   -0.05    0.98
   0  10  -9   -0.22    1.16
   1 -10   9    0.28    0.47
  -1  10  -9   -2.88    1.01
  -1  10  -9    0.10    1.09
   2 -10   9    9.07    0.83
  -2  10  -9    8.81    1.59
  -2  10  -9    9.44    1.58
   3 -10   9    0.25    0.35
  -3  10  -9    0.39    0.71
  -3  10  -9   -0.42    0.87
  -4  10  -9   -0.68    0.62
  -5  10  -9    0.89    0.80
   9 -11  -9    1.37    0.78
   8 -11  -9    1.32    0.88
   7 -11  -9    0.15    0.88
   6 -11  -9    2.87    1.07
   5 -11  -9    0.15    0.73
   5  11  -9   -0.65    0.92
   4 -11  -9    0.68    0.72
   4  11  -9    0.38    0.79
   3 -11  -9   -0.08    0.67
  -3 -11   9    0.01    0.36
   3  11  -9    0.95    1.14
  -2 -11   9    1.50    0.48
   2  11  -9    3.46    1.36
  -1 -11   9    2.86    0.49
   1  11  -9    0.66    0.83
   0 -11   9    4.29    0.49
   0  11  -9    5.08    1.22
  -1  11  -9   -0.45    0.65
  -1  11  -9   -0.57    0.54
  -2  11  -9    0.58    0.69
  -2  11  -9   -1.09    0.86
  -3  11  -9    0.75    0.79
  -3  11  -9    0.17    0.81
  -4  11  -9    0.43    0.73
   8 -12  -9    2.21    0.62
   7 -12  -9    2.37    0.86
   6 -12  -9   -0.04    0.55
   5 -12  -9    0.30    0.65
   4 -12  -9    0.54    0.91
   4  12  -9    0.46    0.88
   3  12  -9   -0.72    0.62
   2  12  -9    2.93    1.12
   1  12  -9    9.52    1.49
   0  12  -9    0.67    0.78
  -1  12  -9    5.67    1.11
  -2  12  -9    0.91    0.61
  -2  12  -9    1.56    0.72
  -3  12  -9    1.00    0.66
  -3  12  -9    2.14    0.70
   6 -13  -9    0.60    0.69
   4  13  -9    2.61    0.85
   3  13  -9   -0.29    0.73
   2  13  -9    0.27    0.88
   1  13  -9    0.20    0.83
   0  13  -9   -1.11    0.75
  -1  13  -9   -0.12    0.52
  -2  13  -9    0.03    0.59
   2  14  -9   -0.05    0.56
 -14   0  10   -0.13    0.51
 -14   0  10   -0.26    0.28
 -13   0  10    4.55    0.93
  13   0 -10    4.78    0.62
 -13   0  10    4.12    0.66
  12   0 -10   21.96    1.42
 -12   0  10   20.22    1.85
  11   0 -10    0.85    0.87
 -11   0  10    3.79    1.08
 -10   0  10    0.20    0.85
  10   0 -10   -0.85    0.73
   9   0 -10   31.65    2.43
   9   0 -10   30.70    1.83
   8   0 -10   13.75    1.98
   8   0 -10    7.62    1.09
   8   0 -10   10.81    1.72
   8   0 -10   12.25    2.02
   8   0 -10    8.27    1.34
   7   0 -10    7.17    1.65
   7   0 -10    5.35    1.19
   7   0 -10    5.49    1.22
   6   0 -10    4.46    1.18
   5   0 -10   43.18    2.17
  -4   0  10    2.59    0.66
   4   0 -10    1.74    0.79
  -1   0  10    7.24    0.95
   0   0  10   12.93    1.11
  -1   0 -10   63.05    3.66
   1   0  10   70.18    2.54
   2   0  10    8.95    1.13
  -2   0 -10    5.94    1.40
  -2   0 -10    5.76    1.48
  -3   0 -10   -0.79    0.88
  -3   0 -10    2.00    1.03
   3   0  10    0.17    0.62
   4   0  10    0.17    0.66
  -4   0 -10   -1.03    0.97
  -4   0 -10    0.94    1.03
  -5   0 -10    0.79    1.02
   5   0  10    0.57    0.71
  -5   0 -10    0.27    1.00
  -6   0 -10    1.61    0.86
  -6   0 -10   -0.20    0.62
   6   0  10   -0.54    0.68
  -7   0 -10    1.82    0.86
  -7   0 -10    2.49    0.91
  -8   0 -10    1.70    0.53
  -8   0 -10    3.29    0.74
   8   0  10    3.47    0.69
 -14  -1  10    1.98    0.66
 -14  -1  10    1.49    0.37
 -14   1  10    1.28    0.41
 -13  -1  10    0.59    0.42
 -13  -1  10    0.53    0.68
 -13   1  10    0.68    0.44
  13   1 -10    1.12    0.54
 -12  -1  10    0.58    0.67
  12  -1 -10    0.63    0.47
 -12  -1  10   -0.62    0.50
 -12   1  10    1.59    0.87
  12   1 -10    0.14    0.65
 -11  -1  10    4.72    1.14
  11  -1 -10    4.36    0.78
  11   1 -10    4.27    1.16
 -11   1  10    4.00    1.10
 -10  -1  10    1.32    0.94
  10  -1 -10    0.70    0.67
 -10   1  10    1.47    0.76
  10   1 -10    0.48    0.91
   9  -1 -10    4.21    0.81
   9  -1 -10    2.85    1.12
   9   1 -10    3.04    1.15
   9   1 -10    3.46    1.07
   9   1 -10    4.63    1.26
   8  -1 -10    2.32    0.66
   8  -1 -10    4.19    1.20
   8  -1 -10    3.58    1.09
   8  -1 -10    4.88    1.33
   8   1 -10    5.22    1.36
   8   1 -10    5.43    1.18
   8   1 -10    3.57    0.93
   8   1 -10    3.06    1.24
   8   1 -10    3.46    1.17
   7  -1 -10   -0.52    0.82
   7  -1 -10    0.41    1.14
   7  -1 -10   -0.12    0.73
   7  -1 -10    1.37    1.01
   7   1 -10    0.25    0.91
   7   1 -10   -0.62    0.86
   7   1 -10    0.30    0.83
   7   1 -10    1.31    1.12
   6  -1 -10   -0.51    0.70
   6   1 -10   -0.71    0.91
   5  -1 -10   23.35    1.56
   5   1 -10   23.59    1.80
  -5   1  10   20.64    1.53
  -4  -1  10   10.97    1.14
   4  -1 -10   10.38    1.09
  -3  -1  10    4.67    0.79
   3  -1 -10    6.28    0.86
  -2  -1  10    8.88    1.07
  -1  -1  10    5.75    0.89
   0  -1  10    8.13    1.06
  -1  -1 -10    4.19    1.27
   1  -1  10    1.22    0.64
  -1   1 -10    1.38    1.10
   2  -1  10    1.18    0.63
  -2  -1 -10   -0.71    0.92
  -2  -1 -10   -0.90    0.98
  -2   1 -10   -0.71    1.02
  -2   1 -10    1.54    1.16
  -2   1 -10    0.38    1.05
   2   1  10    1.26    0.72
  -3  -1 -10   22.02    2.24
   3  -1  10   32.02    2.08
  -3  -1 -10   28.48    2.53
  -3   1 -10   28.61    2.42
   3   1  10   31.07    1.93
  -3   1 -10   28.51    2.61
  -4  -1 -10    2.87    1.16
   4  -1  10    1.24    0.73
  -4  -1 -10    4.14    1.25
   4   1  10    2.13    0.87
  -4   1 -10    0.99    1.10
  -4   1 -10   -0.28    1.08
  -5  -1 -10    0.38    1.04
  -5  -1 -10    1.56    0.84
   5  -1  10    1.82    0.83
   5   1  10    1.62    0.75
  -5   1 -10    0.94    1.04
  -5   1 -10    0.24    1.02
  -6  -1 -10    0.40    0.99
  -6  -1 -10    0.79    0.92
   6   1  10    0.44    0.65
  -6   1 -10    0.55    0.97
  -6   1 -10   -1.16    0.85
  -7  -1 -10    2.37    0.97
  -7  -1 -10    3.16    0.89
  -7   1 -10    2.57    0.73
  -7   1 -10    1.98    0.71
  -8  -1 -10    1.69    0.56
   8  -1  10    0.44    0.40
  -8  -1 -10    1.14    0.59
  -8   1 -10    1.75    0.55
 -14   2  10   -0.27    0.50
 -14   2  10    0.86    0.35
 -13  -2  10    0.57    0.71
 -13  -2  10    1.04    0.47
  13   2 -10    1.30    0.66
 -13   2  10    0.72    0.38
 -12  -2  10    4.03    0.84
 -12  -2  10    2.99    0.99
  12   2 -10    5.25    1.07
  11  -2 -10    0.14    0.42
 -11  -2  10   -0.06    0.54
  11   2 -10   -0.08    0.82
 -10  -2  10    0.00    0.90
  10  -2 -10   -0.78    0.43
 -10   2  10   -0.21    0.91
  10   2 -10   -1.21    0.74
   9  -2 -10    6.82    1.40
   9  -2 -10    6.43    0.82
   9   2 -10    6.90    1.38
   9   2 -10    4.77    1.34
   9   2 -10    8.77    1.45
   8  -2 -10   -1.14    0.97
   8  -2 -10   -0.13    0.38
   8  -2 -10   -0.19    0.91
   8   2 -10    1.58    0.95
   8   2 -10   -0.19    1.04
   8   2 -10   -1.00    1.03
   8   2 -10   -0.99    1.07
   8   2 -10    0.43    1.08
   7  -2 -10    6.26    1.39
   7  -2 -10    7.20    1.44
   7   2 -10   10.12    1.63
   7   2 -10    9.62    1.60
   7   2 -10    8.10    1.40
   6  -2 -10    2.22    0.74
   6   2 -10    2.55    1.26
   5  -2 -10    1.33    0.59
   5   2 -10    3.29    1.12
   4  -2 -10    4.36    0.72
  -4  -2  10    4.55    0.82
  -3  -2  10    0.87    0.56
   3  -2 -10    0.38    0.37
   2  -2 -10    0.70    0.40
  -2  -2  10   -0.59    0.43
  -1  -2  10   -0.28    0.55
   0  -2  10    1.21    0.69
   1  -2  10   17.32    1.43
  -1  -2 -10   14.08    1.96
  -1   2 -10   15.35    2.07
  -1   2 -10   17.18    1.96
  -2  -2 -10    9.06    1.62
  -2  -2 -10    9.14    1.56
   2  -2  10   12.11    1.38
  -2   2 -10   10.58    1.70
  -2   2 -10   11.09    1.70
   2   2  10   14.71    1.26
  -2   2 -10    8.31    1.59
   3  -2  10    3.32    0.87
  -3  -2 -10    4.89    1.32
  -3  -2 -10    4.83    1.31
  -3   2 -10    3.07    1.22
  -3   2 -10    3.50    1.27
   3   2  10    4.52    1.00
  -3   2 -10    4.42    1.35
   4  -2  10    3.59    1.03
  -4  -2 -10    3.93    1.33
  -4  -2 -10    2.21    1.14
  -4   2 -10    2.73    1.28
  -4   2 -10    2.89    1.18
   4   2  10    4.54    1.00
  -5  -2 -10   -0.29    0.60
  -5  -2 -10   -0.34    0.95
   5  -2  10    0.79    0.71
  -5   2 -10    0.23    0.68
   5   2  10    0.44    0.67
  -5   2 -10    0.00    0.69
  -6  -2 -10    1.49    0.84
  -6  -2 -10   -0.42    0.76
   6   2  10    0.55    0.69
  -6   2 -10   -0.08    0.92
  -6   2 -10    1.13    0.74
  -7  -2 -10   -1.10    0.36
   7  -2  10   -0.53    0.65
  -7  -2 -10    1.03    0.64
  -7   2 -10   -1.00    0.69
   8  -2  10    0.37    0.48
  -8  -2 -10    0.15    0.60
  -8   2 -10   -0.69    0.33
 -13  -3  10    4.81    0.65
 -13  -3  10    2.28    0.77
 -13   3  10    2.60    0.56
  13   3 -10    4.44    0.86
  12  -3 -10    0.68    0.87
 -12  -3  10    0.07    0.55
 -12  -3  10    1.39    0.87
  12   3 -10   -1.53    0.77
  11  -3 -10   -0.18    0.97
 -11  -3  10    0.40    0.61
 -11  -3  10    1.91    0.93
  11   3 -10    0.42    0.89
 -10  -3  10    0.11    0.88
  10   3 -10    1.64    1.00
   9   3 -10   -0.35    1.05
   9   3 -10    0.21    0.95
   9   3 -10    1.01    0.96
   8   3 -10    5.09    1.43
   8   3 -10    6.85    1.32
   8   3 -10    6.92    1.49
   8   3 -10    9.17    1.84
   7  -3 -10    0.05    1.04
   7   3 -10   -0.05    0.87
   7   3 -10    2.87    1.06
   7   3 -10    0.99    1.17
   7   3 -10    1.42    1.20
   6   3 -10    9.65    1.42
   6   3 -10   12.80    1.83
   5   3 -10   16.64    1.87
  -3  -3  10    9.75    1.22
  -2  -3  10   -0.59    0.49
  -1  -3  10    0.69    0.59
   0  -3 -10    4.16    1.32
   0  -3  10    4.10    0.95
  -1  -3 -10   10.43    1.59
  -1  -3 -10    9.45    1.65
   1  -3  10    9.14    1.21
  -1   3 -10    8.56    1.56
  -1   3 -10   12.24    1.87
  -1   3 -10   10.64    1.77
  -2  -3 -10    2.47    1.22
  -2  -3 -10    1.83    1.08
   2  -3  10    3.25    0.88
  -2   3 -10    3.18    1.20
  -2   3 -10    7.31    1.48
  -2   3 -10    5.76    1.41
   3  -3  10    4.87    0.97
  -3  -3 -10    5.35    1.41
  -3  -3 -10    5.53    1.27
  -3   3 -10    5.74    1.37
  -3   3 -10    6.64    1.56
  -3   3 -10    5.99    1.41
  -4  -3 -10   -0.38    0.88
   4  -3  10   -0.94    0.71
  -4  -3 -10   -0.19    0.99
   4   3  10    0.77    0.81
  -4   3 -10   -0.20    0.97
  -4   3 -10    0.44    1.04
  -4   3 -10   -0.09    0.95
  -5  -3 -10    0.67    1.06
  -5  -3 -10   -0.40    0.73
  -5   3 -10    0.36    0.69
   5   3  10    0.22    0.56
  -6  -3 -10    2.73    0.90
  -6  -3 -10    3.65    0.89
  -6   3 -10    1.62    0.99
  -7  -3 -10   10.04    1.19
   7  -3  10   10.78    1.19
  -7   3 -10   11.01    1.32
  -8  -3 -10    0.24    0.56
   8  -3  10    0.18    0.37
  -8   3 -10   -0.16    0.52
 -13  -4  10    0.63    0.61
  13  -4 -10    0.73    0.67
 -13  -4  10    0.95    0.34
 -13   4  10    0.10    0.67
  13   4 -10    0.54    0.59
 -12  -4  10    0.10    0.46
  12  -4 -10    1.04    0.66
 -12  -4  10    0.85    0.79
  12   4 -10    1.95    0.91
 -11  -4  10    0.70    0.62
  11  -4 -10    2.13    1.03
 -11  -4  10    0.28    0.87
  11   4 -10    0.96    0.93
  10  -4 -10    3.74    1.20
 -10  -4  10    2.86    1.06
 -10  -4  10    2.20    0.86
  10   4 -10    2.10    1.01
   9   4 -10   -0.99    0.89
   9   4 -10    1.04    1.01
   8   4 -10    4.81    1.37
   8   4 -10    6.43    1.43
   7   4 -10    1.31    1.01
   7   4 -10    1.75    1.19
   7   4 -10    1.99    1.40
   6  -4 -10   14.88    2.17
   6   4 -10   16.68    2.15
   6   4 -10   13.58    1.85
   6   4 -10   12.53    2.10
   5   4 -10    2.01    0.97
   5   4 -10    2.81    1.23
  -2  -4  10    8.03    1.22
  -1  -4  10   11.86    1.39
   0  -4 -10   14.85    2.12
   0  -4  10   22.71    1.71
   0   4 -10   20.29    2.38
   0   4 -10   17.13    2.40
   1  -4  10   12.27    1.53
  -1  -4 -10   10.94    1.72
  -1   4 -10    7.74    1.46
  -1   4 -10   10.07    1.60
  -1   4 -10    8.13    1.64
  -2  -4 -10    0.41    1.10
   2  -4  10    0.21    0.66
  -2   4 -10   -0.42    1.04
  -2   4 -10   -2.53    0.84
   3  -4  10    1.54    0.81
  -3  -4 -10    2.95    1.20
  -3   4 -10   -0.11    1.09
  -3   4 -10    0.93    1.00
  -4  -4 -10    3.29    1.23
  -4   4 -10    2.98    1.16
  -4   4 -10    1.39    1.20
  -5  -4 -10   11.08    1.67
   5   4  10   11.41    1.31
  -5   4 -10   12.50    1.84
  -5   4 -10   12.94    1.72
   6  -4  10    1.62    0.83
  -6  -4 -10    0.66    0.68
  -6   4 -10   -0.51    0.80
   7  -4  10    0.71    0.56
  -7  -4 -10    1.36    0.81
  -7   4 -10    0.68    0.67
 -13  -5  10    1.82    0.65
  13   5 -10    0.80    0.59
 -13   5  10    0.45    0.44
 -12  -5  10   -0.27    0.68
  12  -5 -10    0.00    0.57
 -12  -5  10   -0.07    0.35
  12   5 -10   -0.45    0.78
  11  -5 -10    0.84    0.94
 -11  -5  10   -0.32    0.51
 -11  -5  10    0.13    0.60
  11   5 -10   -0.98    0.57
 -10  -5  10    0.18    0.62
  10  -5 -10    1.07    0.98
 -10  -5  10    0.03    0.90
  10   5 -10   -0.16    0.97
  -9  -5  10    2.66    0.95
   9  -5 -10    4.09    1.22
  -9  -5  10    2.71    1.06
   9   5 -10    3.04    1.22
   8   5 -10    1.01    1.06
   8   5 -10    0.32    1.00
   7   5 -10    6.05    1.49
   7   5 -10    5.72    1.38
   6   5 -10    8.47    1.63
   6   5 -10   11.28    1.83
   5  -5 -10    6.42    1.74
   5   5 -10    9.69    1.79
   5   5 -10   10.20    1.56
   5   5 -10    8.70    1.60
   5   5 -10   10.28    1.65
   4   5 -10    0.18    0.91
   4   5 -10    0.56    1.21
   3   5 -10    2.48    1.37
   2   5 -10    1.08    1.12
   2   5 -10    1.45    1.17
  -1  -5  10    1.56    0.85
   1   5 -10    1.47    1.15
   1   5 -10    1.09    1.27
   0  -5  10   -0.03    0.66
   0  -5 -10    0.81    1.04
   0   5 -10   -2.26    0.96
   0   5 -10   -0.13    1.15
  -1  -5 -10    1.83    1.17
   1  -5  10    2.77    1.05
  -1   5 -10    3.44    1.35
  -1   5 -10    4.18    1.16
  -2  -5 -10    0.19    1.11
   2  -5  10    1.28    0.81
  -2   5 -10   -0.32    1.05
  -2   5 -10    0.38    0.92
  -3  -5 -10    2.48    1.28
  -3   5 -10    2.17    1.02
  -3   5 -10    0.74    1.21
   4  -5  10    2.34    1.03
  -4  -5 -10    1.78    1.09
  -4   5 -10    1.63    0.99
  -4   5 -10   -1.11    0.93
   5  -5  10    1.71    0.93
  -5  -5 -10   -0.50    0.95
  -5   5 -10   -0.15    0.93
  -5   5 -10    1.26    0.92
   5   5  10    0.03    0.58
  -6  -5 -10    0.17    0.57
   6  -5  10    0.43    0.66
  -6   5 -10    1.16    0.81
  -6   5 -10   -0.42    0.72
   7  -5  10   -0.08    0.39
  -7  -5 -10    0.43    0.70
  -7   5 -10    0.64    0.56
  13   6 -10    0.25    0.48
 -12  -6  10    2.15    0.33
  12  -6 -10    2.63    0.86
 -12  -6  10    1.99    0.78
 -12   6  10    2.06    0.74
  12   6 -10    1.49    0.66
  11  -6 -10   -0.34    0.85
 -11  -6  10    0.22    0.42
 -11  -6  10   -1.73    0.40
  11   6 -10   -1.69    0.88
  10  -6 -10    1.99    1.02
 -10  -6  10   -0.41    0.54
 -10  -6  10    0.57    0.84
  10   6 -10   -0.35    0.99
  -9  -6  10    3.79    0.91
   9  -6 -10    2.80    1.19
  -9  -6  10    1.60    1.05
   9   6 -10    2.46    1.24
   8  -6 -10    3.11    1.22
  -8  -6  10    1.73    0.97
   8   6 -10   -0.76    1.01
   8   6 -10    1.88    1.09
  -7  -6  10    6.50    1.16
   7   6 -10    6.74    1.47
   7   6 -10    5.45    1.37
   6   6 -10    1.07    1.18
   6   6 -10    1.47    1.06
   5   6 -10    0.67    1.10
   5   6 -10   -1.35    0.95
   4   6 -10    1.99    1.32
   4   6 -10    1.55    1.08
   3   6 -10    0.06    1.25
   3   6 -10    5.02    1.47
   2   6 -10   18.09    2.50
   2   6 -10   12.99    2.19
   1   6 -10    0.81    1.14
   1   6 -10    2.76    1.40
   0   6 -10    1.66    1.32
   0   6 -10    2.56    1.27
  -1   6 -10    5.06    1.57
  -1   6 -10    5.52    1.48
  -2  -6 -10    1.56    1.18
  -2   6 -10    0.64    1.15
   3  -6  10    0.45    0.91
  -3  -6 -10    0.19    0.73
  -3   6 -10    0.44    0.80
  -4  -6 -10    0.47    1.04
   4  -6  10    0.96    0.74
  -4   6 -10    0.11    0.83
  -4   6 -10   -0.83    0.99
   5  -6  10   -0.63    0.64
  -5  -6 -10    0.79    0.68
  -5   6 -10    0.13    0.65
  -5   6 -10    0.77    0.64
   6  -6  10    5.06    0.75
  -6  -6 -10    3.51    0.96
  -6   6 -10    5.15    0.91
  -6   6 -10    3.43    0.93
   7  -6  10    0.55    0.30
  -7  -6 -10   -0.29    0.55
 -12  -7  10    2.34    0.69
  12  -7 -10    2.25    0.72
  12   7 -10    0.91    0.60
  11  -7 -10    0.34    0.58
 -11  -7  10    0.77    0.54
 -11  -7  10    1.33    0.35
  11   7 -10    1.44    0.97
 -10  -7  10    0.18    0.81
  10  -7 -10    0.94    0.92
 -10  -7  10   -0.32    0.41
  10   7 -10   -0.36    0.72
   9  -7 -10   -0.85    0.99
  -9  -7  10    1.22    0.78
  -9  -7  10    0.87    0.91
   9   7 -10    0.32    1.04
  -8  -7  10    0.02    0.92
  -8  -7  10    0.55    0.86
   8  -7 -10    1.28    1.12
   7  -7 -10    1.34    1.20
  -7  -7  10    2.32    0.86
   7   7 -10    1.87    1.14
   7   7 -10    2.61    1.09
  -6  -7  10    2.92    0.98
   6   7 -10    3.91    1.39
  -5  -7  10    1.71    0.94
   5   7 -10    1.74    1.20
  -4  -7  10    0.64    0.80
   4   7 -10    0.09    1.20
   3   7 -10    2.01    1.15
   3   7 -10    0.96    1.23
   2   7 -10    1.78    1.12
   2   7 -10    0.26    1.19
   1   7 -10   19.85    2.57
   1   7 -10   17.68    2.32
   0  -7  10    7.30    1.28
   0   7 -10    5.53    1.46
   0   7 -10    8.44    1.69
   1  -7  10    9.67    1.37
  -1   7 -10   11.25    1.77
  -1   7 -10    8.01    1.66
   2  -7  10   -0.68    0.78
  -2   7 -10   -0.08    1.10
   3  -7  10   -0.48    0.76
  -3   7 -10    1.87    1.22
   4  -7  10    2.97    0.88
  -4   7 -10    2.61    0.94
   5  -7  10    2.08    0.67
  -5  -7 -10    1.52    0.84
  -5   7 -10    1.67    0.97
   6  -7  10    7.21    0.71
  -6   7 -10    7.72    1.27
 -12   8  10    0.42    0.36
  12   8 -10   -0.06    0.60
  11  -8 -10    1.67    0.72
  11   8 -10    4.63    0.89
 -10  -8  10    1.45    0.39
  10  -8 -10    1.26    0.88
  10   8 -10    0.11    1.09
   9  -8 -10   -0.32    0.88
  -9  -8  10   -0.07    0.44
   9   8 -10    0.87    1.07
   8  -8 -10    1.35    1.07
  -8  -8  10    0.85    0.63
  -7  -8  10    4.56    0.91
   7  -8 -10    3.08    1.26
   7   8 -10    2.50    1.18
  -6  -8  10    0.77    0.74
   6  -8 -10    0.33    1.16
   6   8 -10    1.82    1.26
  -5  -8  10    0.01    0.71
   5   8 -10   -0.67    1.02
  -4  -8  10    4.99    1.00
   4   8 -10    3.70    1.38
  -3  -8  10    1.45    0.79
   3   8 -10    0.12    1.25
   3   8 -10   -0.04    1.01
  -2  -8  10    0.23    0.77
   2   8 -10   -0.83    1.18
   2   8 -10    1.00    1.06
  -1  -8  10    1.04    0.82
   1   8 -10   -1.10    0.98
   1   8 -10   -0.58    1.22
   0  -8  10    1.12    0.84
   0   8 -10    0.17    1.21
   0   8 -10    0.47    1.16
   1  -8  10   12.23    1.52
  -1   8 -10   10.98    1.80
  -1   8 -10   10.44    1.85
   2  -8  10   18.50    1.60
  -2   8 -10   17.59    2.33
  -2   8 -10   13.26    2.17
   3  -8  10   -0.88    0.62
  -3   8 -10    0.20    0.81
   4  -8  10    0.62    0.58
  -4   8 -10   -0.51    0.88
   5  -8  10    0.02    0.37
  -5   8 -10    0.95    0.63
  -6   8 -10    0.24    0.61
 -11   9  10    0.68    0.42
  11   9 -10   -0.38    0.52
  10  -9 -10   -1.10    0.71
  10   9 -10    0.63    0.98
   9  -9 -10   -0.10    0.61
   9   9 -10   -0.02    1.04
   8  -9 -10   -0.02    0.69
  -8  -9  10    0.68    0.42
  -7  -9  10    2.18    0.66
   7  -9 -10    3.39    0.97
   7   9 -10    1.73    1.04
  -6  -9  10    0.31    0.58
   6  -9 -10    2.09    1.12
   6   9 -10    0.17    0.82
   5  -9 -10    5.08    1.30
  -5  -9  10    1.59    0.74
   5   9 -10    1.38    1.05
  -4  -9  10   -0.60    0.63
   4   9 -10   -1.07    1.05
  -3  -9  10    0.21    0.68
   3   9 -10   -0.02    1.11
  -2  -9  10   -0.18    0.63
   2   9 -10    0.35    1.25
   2   9 -10   -0.41    1.02
  -1  -9  10    2.49    0.78
   1   9 -10    1.14    1.24
   1   9 -10    2.34    1.13
   0  -9  10    3.72    0.84
   0   9 -10    1.90    1.36
   0   9 -10    2.45    1.19
   1  -9  10    0.86    0.65
  -1   9 -10    2.08    0.92
  -1   9 -10    0.86    0.82
   2  -9  10    0.12    0.58
  -2   9 -10   -0.34    0.72
  -2   9 -10    1.39    1.08
   3  -9  10    0.57    0.45
  -3   9 -10   -0.21    0.71
   4  -9  10    8.72    0.69
  -4   9 -10    9.96    1.59
  -5   9 -10    1.48    0.62
  10 -10 -10    0.92    0.48
  10  10 -10    2.50    0.90
   9 -10 -10    1.09    0.79
   9  10 -10   -0.45    1.04
   8 -10 -10    0.84    0.64
   7 -10 -10   -0.79    0.89
  -7 -10  10   -0.63    0.32
  -6 -10  10    0.64    0.51
   6 -10 -10    1.19    0.98
   6  10 -10    1.19    1.06
  -5 -10  10    0.24    0.60
   5 -10 -10    0.33    0.99
   5  10 -10   -0.54    1.00
   4 -10 -10    3.34    0.89
  -4 -10  10    3.27    0.73
   4  10 -10    4.11    1.31
  -3 -10  10    1.73    0.73
   3  10 -10    0.23    0.80
  -2 -10  10    1.23    0.59
   2  10 -10   -0.12    1.04
  -1 -10  10    1.25    0.59
   1  10 -10    0.38    1.19
   1  10 -10    1.88    0.87
   0 -10  10    2.36    0.68
   0  10 -10    2.00    1.08
   0  10 -10    1.45    0.92
   1 -10  10    5.87    0.84
  -1  10 -10    5.42    1.14
  -1  10 -10    2.54    1.20
   2 -10  10    1.44    0.47
  -2  10 -10    1.70    0.79
  -2  10 -10    1.06    0.94
  -3  10 -10    0.62    0.89
  -4  10 -10    3.32    0.92
   9 -11 -10    1.35    0.72
   8 -11 -10    1.75    0.79
   7 -11 -10    0.12    0.55
   6 -11 -10    6.04    1.11
   5 -11 -10   -1.45    0.79
   5  11 -10   -0.61    0.92
   4 -11 -10    0.62    0.66
   4  11 -10   -0.04    0.68
  -3 -11  10    0.11    0.33
   3  11 -10   -0.21    0.68
  -2 -11  10    1.04    0.37
   2  11 -10    1.28    1.10
  -1 -11  10    6.50    0.60
   1  11 -10    5.37    1.30
   0  11 -10    0.35    0.69
  -1  11 -10    0.97    0.86
  -1  11 -10   -0.04    0.58
  -2  11 -10    3.95    0.82
  -2  11 -10    5.00    1.03
  -3  11 -10    5.73    0.94
   7 -12 -10    0.18    0.65
   6 -12 -10   -0.18    0.49
   5 -12 -10   -0.59    0.75
   5  12 -10    0.78    0.77
   4  12 -10   -0.21    0.82
   3  12 -10    3.32    1.01
   2  12 -10    0.25    0.88
   1  12 -10   -0.12    0.62
   0  12 -10    2.47    0.94
  -1  12 -10    1.81    0.88
   4  13 -10   -0.20    0.59
   3  13 -10   -0.13    0.65
   2  13 -10    0.50    0.70
   1  13 -10    0.42    0.50
   0  13 -10    2.32    0.75
 -13   0  11   -0.28    0.60
 -13   0  11   -0.40    0.31
 -12   0  11   -0.37    0.73
  11   0 -11    0.55    0.58
 -11   0  11   -0.37    0.56
  10   0 -11   -0.18    0.54
  10   0 -11   -0.01    0.96
   9   0 -11   -0.61    0.86
   9   0 -11    0.19    0.99
   9   0 -11   -0.46    0.52
   8   0 -11    1.03    1.14
   8   0 -11   -1.37    0.89
   8   0 -11   -0.10    0.54
   8   0 -11    0.93    0.94
   7   0 -11    0.41    0.99
   7   0 -11   -0.26    1.02
   7   0 -11   -1.37    0.72
   7   0 -11   -0.64    0.74
   7   0 -11   -0.36    0.45
   6   0 -11    1.68    1.18
   6   0 -11    0.33    0.40
   6   0 -11   -0.43    0.66
   6   0 -11   -0.96    0.75
   6   0 -11   -0.85    1.12
   5   0 -11    0.21    0.57
   5   0 -11    0.24    0.92
   4   0 -11    0.48    0.74
   4   0 -11   -1.83    0.78
   3   0 -11   -0.44    0.98
   2   0 -11   -0.63    0.95
   1   0 -11    0.78    0.96
   0   0 -11   -0.69    0.89
   0   0  11    0.35    0.51
   0   0 -11    0.99    1.03
   0   0 -11   -0.15    0.94
  -1   0 -11   -0.22    0.96
  -1   0 -11   -1.02    0.99
   1   0  11   -0.44    0.63
  -1   0 -11   -0.92    0.93
   2   0  11   -0.46    0.64
  -2   0 -11    0.84    1.11
  -2   0 -11    0.22    0.98
   3   0  11    0.45    0.62
  -3   0 -11   -0.32    1.05
  -3   0 -11    0.37    1.07
  -4   0 -11   -0.24    0.97
  -4   0 -11   -0.80    0.64
   4   0  11   -1.16    0.70
  -5   0 -11    0.23    0.65
  -5   0 -11    0.22    0.69
   5   0  11    0.14    0.67
  -6   0 -11   -0.53    0.51
  -6   0 -11    1.65    0.92
  -7   0 -11    0.18    0.49
  -7   0 -11    0.21    0.43
 -13  -1  11    5.00    0.74
 -13  -1  11    2.32    0.78
 -13   1  11    1.97    0.52
 -12  -1  11    0.40    0.45
 -12  -1  11   -0.20    0.76
 -12   1  11    0.77    0.56
  12   1 -11    0.86    0.51
 -11  -1  11   -0.42    0.51
 -11   1  11   -0.69    0.74
  11   1 -11    0.04    0.72
  10   1 -11   -0.07    0.95
 -10   1  11    1.58    0.98
  10   1 -11    1.31    0.65
   9  -1 -11    2.94    1.13
   9   1 -11    1.81    1.10
   9   1 -11    1.99    0.81
   9   1 -11    2.32    1.18
   8  -1 -11    5.84    1.26
   8  -1 -11    4.51    1.30
   8   1 -11    5.26    1.25
   8   1 -11    5.44    0.96
   8   1 -11    6.78    1.33
   8   1 -11    3.52    1.33
   7  -1 -11   23.72    2.44
   7  -1 -11   25.89    1.78
   7  -1 -11   23.23    2.32
   7  -1 -11   21.11    2.03
   7   1 -11   20.27    2.21
   7   1 -11   22.13    1.46
   7   1 -11   21.14    2.06
   7   1 -11   24.06    2.50
   6  -1 -11    0.57    0.87
   6  -1 -11    0.72    0.74
   6  -1 -11    1.41    1.14
   6  -1 -11   -1.57    0.85
   6   1 -11    0.45    0.67
   6   1 -11   -0.14    1.13
   6   1 -11   -0.26    0.75
   6   1 -11   -0.51    0.78
   6   1 -11    1.42    1.21
   5  -1 -11    9.66    1.51
   5  -1 -11   13.74    1.32
   5   1 -11   13.31    1.51
   5   1 -11   11.63    1.81
  -4  -1  11   -0.10    0.51
   4  -1 -11    0.16    0.54
   4  -1 -11   -0.02    0.79
   4   1 -11   -1.17    0.89
   4   1 -11    0.14    0.84
  -3  -1  11   14.03    1.36
   3  -1 -11   11.79    1.81
   3  -1 -11   16.79    1.19
   3   1 -11   12.13    1.84
  -2  -1  11    9.92    1.17
   2  -1 -11    6.22    1.36
   2   1 -11    8.87    1.54
   1  -1 -11    1.42    1.02
  -1  -1  11    2.42    0.77
   1  -1 -11    4.59    1.30
   1   1 -11    2.15    1.12
   1   1 -11    2.50    1.22
   0  -1  11    8.71    1.14
   0  -1 -11    8.52    1.50
   0  -1 -11    9.80    1.67
   0   1 -11    4.57    1.39
   0   1 -11    8.46    1.53
   0   1 -11    7.48    1.47
  -1  -1 -11   12.05    1.78
   1  -1  11   11.13    1.44
  -1  -1 -11   11.46    1.77
   1   1  11   15.52    1.44
  -1   1 -11   12.52    1.95
  -1   1 -11   12.94    1.86
  -1   1 -11   11.60    1.79
  -2  -1 -11    1.83    1.26
  -2  -1 -11    1.13    1.05
   2  -1  11    1.36    0.72
   2   1  11    1.69    0.79
  -2   1 -11    1.81    1.17
  -2   1 -11    0.37    1.08
  -2   1 -11    2.48    1.17
   3  -1  11    5.93    1.03
  -3  -1 -11    8.38    1.39
  -3  -1 -11    9.07    1.72
   3   1  11    7.93    1.12
  -3   1 -11    8.20    1.55
  -3   1 -11    7.83    1.62
   4  -1  11    1.71    0.75
  -4  -1 -11    1.00    1.15
  -4  -1 -11    1.76    1.05
   4   1  11    2.14    0.77
  -4   1 -11    1.89    1.14
  -4   1 -11    1.42    1.06
  -5  -1 -11    3.05    1.25
  -5  -1 -11    2.88    1.01
   5   1  11    1.22    0.70
  -5   1 -11    2.15    1.09
  -5   1 -11    2.71    1.14
  -6  -1 -11    5.15    1.06
  -6  -1 -11    4.37    0.96
  -6   1 -11    4.84    0.89
  -6   1 -11    5.35    1.09
  -7  -1 -11    0.03    0.39
  -7  -1 -11    0.42    0.44
   7  -1  11   -0.93    0.41
  -7   1 -11    0.25    0.52
  -7   1 -11   -0.16    0.58
 -13  -2  11    3.84    0.84
 -13  -2  11    3.36    0.61
 -12  -2  11    0.90    0.64
 -12  -2  11    0.35    0.61
  12   2 -11   -0.27    0.60
 -11  -2  11    0.18    0.82
  11   2 -11   -0.09    0.67
 -10  -2  11    2.07    1.04
  10   2 -11    2.45    0.89
   9  -2 -11   -0.05    0.91
   9   2 -11    0.78    0.74
   9   2 -11   -0.56    0.93
   9   2 -11   -0.64    0.99
   9   2 -11    0.64    1.10
   8  -2 -11    4.02    1.37
   8  -2 -11    6.31    1.28
   8   2 -11    5.60    1.34
   8   2 -11    4.36    0.93
   8   2 -11    6.11    1.50
   8   2 -11    6.32    1.33
   7  -2 -11    1.18    1.11
   7  -2 -11    0.73    1.14
   7   2 -11    2.43    1.11
   7   2 -11    0.52    0.94
   7   2 -11    1.85    1.14
   7   2 -11    1.36    0.81
   7   2 -11    1.04    1.16
   6  -2 -11    4.40    1.28
   6  -2 -11    6.91    1.27
   6   2 -11    7.91    1.37
   6   2 -11    6.96    1.52
   6   2 -11    6.41    1.30
   6   2 -11   10.94    1.66
   5  -2 -11    9.00    1.38
   5  -2 -11   10.94    1.01
   5  -2 -11    8.20    1.61
   5  -2 -11    8.91    1.50
   5   2 -11   12.02    1.90
   5   2 -11   11.28    1.60
   5   2 -11   12.05    1.68
   5   2 -11    9.65    1.65
   4  -2 -11    5.93    0.73
   4  -2 -11    5.73    1.29
  -4  -2  11    5.66    1.00
   4   2 -11    5.19    1.30
   3  -2 -11    1.01    0.98
   3  -2 -11    1.62    0.42
  -3  -2  11    1.56    0.78
   3   2 -11    2.85    1.17
   2  -2 -11    6.91    1.44
  -2  -2  11    6.24    0.99
   2  -2 -11    8.23    0.59
   2   2 -11    6.24    1.43
   1  -2 -11    5.54    1.36
   1  -2 -11    4.26    1.29
  -1  -2  11    3.90    0.90
   1   2 -11    4.55    1.35
   1   2 -11    3.80    1.25
   1   2 -11    3.36    1.20
   0  -2 -11   20.40    2.08
   0  -2 -11   18.80    2.29
   0  -2  11   25.39    1.65
   0   2 -11   20.03    2.38
   0   2 -11   23.24    2.32
   0   2 -11   21.02    2.04
  -1  -2 -11   -1.68    0.92
  -1  -2 -11    0.03    1.00
   1  -2  11    0.74    0.62
  -1   2 -11   -0.29    0.92
  -1   2 -11   -0.93    0.99
  -1   2 -11   -0.37    0.97
  -2  -2 -11   -1.22    1.05
   2  -2  11    0.26    0.67
  -2  -2 -11   -0.94    0.96
  -2   2 -11   -0.48    1.00
  -2   2 -11   -2.03    0.88
  -2   2 -11   -0.10    0.98
  -3  -2 -11   -0.61    0.92
  -3  -2 -11    1.71    1.21
   3  -2  11    0.33    0.65
  -3   2 -11    0.37    1.04
  -3   2 -11    0.05    1.04
  -3   2 -11   -0.77    0.93
  -4  -2 -11    5.71    1.28
  -4  -2 -11    4.06    1.19
   4  -2  11    5.34    1.14
   4   2  11    3.99    0.98
  -4   2 -11    3.69    1.19
  -4   2 -11    3.11    1.00
  -5  -2 -11    0.10    0.75
  -5  -2 -11   -0.17    0.80
  -5   2 -11   -0.88    0.80
  -5   2 -11    3.06    1.04
   5   2  11   -0.75    0.73
  -6  -2 -11    2.95    1.02
  -6  -2 -11    2.34    0.77
  -6   2 -11    4.20    0.98
  -6   2 -11    5.67    0.98
  -7  -2 -11    5.72    0.86
   7  -2  11    5.43    0.72
  -7  -2 -11    7.87    1.12
  -7   2 -11    4.79    0.85
 -13  -3  11    0.99    0.39
 -13  -3  11   -0.12    0.63
  13   3 -11    0.11    0.36
 -12  -3  11    0.42    0.54
 -12  -3  11    0.38    0.54
  12   3 -11    0.41    0.73
 -11  -3  11    0.05    0.58
 -11  -3  11    0.86    0.67
  11   3 -11    0.33    0.75
 -10  -3  11    3.05    0.91
  10   3 -11    1.64    0.94
   9   3 -11   -0.40    1.02
   9   3 -11    0.34    1.03
   9   3 -11    0.75    1.01
   8   3 -11    2.71    1.28
   8   3 -11    0.19    1.04
   8   3 -11    3.13    1.10
   8   3 -11    0.81    1.04
   7  -3 -11    2.32    1.20
   7   3 -11   -0.30    0.89
   7   3 -11    1.01    1.14
   7   3 -11   -0.47    0.57
   7   3 -11   -1.44    0.98
   6  -3 -11    1.65    1.07
   6  -3 -11    4.15    1.30
   6   3 -11    6.00    1.43
   6   3 -11    3.92    1.34
   6   3 -11    3.53    1.11
   6   3 -11    4.62    1.22
   5  -3 -11    0.27    0.98
   5  -3 -11   -0.23    0.90
   5   3 -11    0.16    0.86
   5   3 -11   -0.29    1.12
   5   3 -11   -0.51    0.92
   5   3 -11    1.61    1.07
   4  -3 -11    1.82    1.36
   4  -3 -11    4.04    1.15
   4   3 -11    3.51    1.16
   4   3 -11    4.26    1.39
   4   3 -11    2.17    1.10
  -3  -3  11   -0.13    0.60
   3  -3 -11    0.53    0.97
   3   3 -11    0.19    1.00
   3   3 -11   -0.11    1.37
   3   3 -11    1.17    1.07
  -2  -3  11    1.27    0.70
   2  -3 -11    1.59    0.96
   2  -3 -11    0.86    1.02
   2   3 -11    1.11    1.12
   2   3 -11    2.96    1.15
   2   3 -11    0.28    1.06
   2   3 -11    0.32    0.94
   1  -3 -11   11.75    1.77
   1  -3 -11   13.01    1.93
  -1  -3  11   13.36    1.38
   1   3 -11   12.52    1.87
   1   3 -11   11.05    1.64
   1   3 -11   12.67    1.87
   0  -3 -11    9.30    1.59
   0  -3  11    9.94    1.28
   0  -3 -11    9.31    1.56
   0   3 -11   10.20    1.67
   0   3 -11    8.95    1.56
   0   3 -11   10.22    1.79
  -1  -3 -11   17.64    2.30
  -1  -3 -11   14.47    1.84
   1  -3  11   19.04    1.62
  -1   3 -11   17.43    1.99
  -1   3 -11   17.40    2.26
  -1   3 -11   16.87    2.07
   2  -3  11    4.20    0.98
  -2  -3 -11    6.00    1.53
  -2  -3 -11    4.99    1.26
  -2   3 -11    4.47    1.29
  -2   3 -11    4.00    1.34
  -2   3 -11    5.31    1.38
  -3  -3 -11    2.45    1.03
   3  -3  11    0.46    0.93
  -3  -3 -11    1.35    1.19
  -3   3 -11    2.58    1.02
  -3   3 -11    3.02    1.15
  -3   3 -11    2.06    1.13
  -4  -3 -11    2.00    0.93
  -4  -3 -11    0.84    1.16
   4   3  11    0.30    0.62
  -4   3 -11   -1.20    0.88
  -4   3 -11    1.20    0.76
  -4   3 -11    0.68    0.92
  -5  -3 -11    1.13    0.81
  -5  -3 -11   -0.28    0.69
  -5   3 -11   -0.75    0.83
   6  -3  11    2.09    0.75
  -6  -3 -11    2.94    0.82
  -6  -3 -11    3.45    0.98
  -6   3 -11    2.93    0.74
   7  -3  11    3.60    0.59
  -7  -3 -11    2.44    0.55
  -7   3 -11    1.81    0.54
 -13  -4  11    1.29    0.35
 -13  -4  11    1.08    0.48
 -13   4  11    1.66    0.68
  13   4 -11    1.53    0.41
 -12  -4  11   -0.03    0.68
 -12  -4  11   -0.58    0.43
  12   4 -11    0.13    0.62
 -11  -4  11   -0.04    0.60
 -11  -4  11    0.64    0.60
  11   4 -11    1.59    0.91
 -10  -4  11    1.50    0.80
 -10  -4  11    2.48    1.04
  10   4 -11    0.24    0.90
   9   4 -11    2.85    1.18
   9   4 -11    0.21    0.97
   9   4 -11    1.37    0.81
   8   4 -11    3.83    1.23
   8   4 -11    3.78    1.30
   7   4 -11   16.49    2.00
   7   4 -11   11.55    1.85
   7   4 -11   16.07    2.20
   6  -4 -11    7.98    1.51
   6   4 -11   14.53    2.10
   6   4 -11   10.07    1.52
   6   4 -11    8.50    1.51
   6   4 -11    7.33    1.55
   5  -4 -11    1.18    1.29
   5   4 -11    2.71    1.30
   5   4 -11    1.39    1.02
   5   4 -11    0.25    1.35
   5   4 -11    1.26    0.94
   4  -4 -11    0.46    1.01
   4   4 -11    0.28    0.92
   4   4 -11    0.80    1.10
   4   4 -11    0.33    1.12
   3  -4 -11    1.90    1.10
   3  -4 -11    1.44    1.27
   3   4 -11    3.34    1.17
   3   4 -11    1.97    1.09
   3   4 -11    0.09    1.09
  -2  -4  11   -0.67    0.76
   2  -4 -11   -0.78    0.88
   2   4 -11   -0.37    1.03
   2   4 -11    1.16    1.26
   2   4 -11   -1.15    0.96
   2   4 -11    1.88    1.06
  -1  -4  11    2.55    0.85
   1  -4 -11    0.80    0.95
   1  -4 -11    2.75    1.13
   1   4 -11    1.03    1.09
   1   4 -11    2.32    1.12
   1   4 -11    0.03    0.99
   1   4 -11    3.52    1.21
   0  -4  11    6.21    1.10
   0  -4 -11    5.88    1.43
   0  -4 -11    5.07    1.29
   0   4 -11    2.31    1.22
   0   4 -11    6.68    1.43
   0   4 -11    6.51    1.38
  -1  -4 -11    2.93    1.24
  -1  -4 -11    1.78    1.07
   1  -4  11    2.47    0.87
  -1   4 -11    3.87    1.37
  -1   4 -11    3.82    1.20
  -1   4 -11    2.86    1.20
  -2  -4 -11   -0.29    0.94
   2  -4  11   -0.24    0.67
  -2  -4 -11   -1.60    1.04
  -2   4 -11   -1.93    0.92
  -2   4 -11    0.18    0.90
  -3  -4 -11    0.01    1.07
  -3   4 -11   -0.03    0.71
  -3   4 -11   -0.51    0.86
  -4  -4 -11    0.20    1.08
  -4   4 -11   -1.21    0.54
  -4   4 -11   -0.62    0.86
   5  -4  11    6.79    1.15
  -5  -4 -11    4.06    1.19
  -5   4 -11    6.70    1.17
  -6  -4 -11    0.04    0.78
   6  -4  11   -0.24    0.58
  -6   4 -11    0.31    0.61
  -7  -4 -11    2.74    0.64
   7  -4  11    3.86    0.57
  -7   4 -11    4.86    0.73
 -13  -5  11    1.36    0.59
  13   5 -11    0.89    0.38
 -12  -5  11    0.27    0.36
 -12  -5  11    0.27    0.65
  12   5 -11    0.18    0.63
 -11  -5  11   -0.84    0.47
 -11  -5  11    0.30    0.58
  11   5 -11    1.29    0.88
 -10  -5  11    0.51    0.89
 -10  -5  11   -0.33    0.59
  10   5 -11   -0.26    0.91
  -9  -5  11    0.59    0.83
  -9  -5  11   -1.02    0.86
   9   5 -11    0.47    0.98
   9   5 -11   -0.52    0.94
   8   5 -11    0.64    1.00
   8   5 -11   -0.07    1.05
   7   5 -11   18.17    2.22
   7   5 -11   14.77    2.06
   6   5 -11    0.55    0.99
   6   5 -11    0.88    1.18
   6   5 -11   -1.11    0.89
   5  -5 -11    3.08    1.33
   5   5 -11    4.91    1.48
   5   5 -11    3.79    1.51
   5   5 -11    4.37    1.23
   5   5 -11    5.10    1.39
   4  -5 -11    3.16    1.21
   4   5 -11    1.07    1.21
   4   5 -11    1.43    1.20
   4   5 -11    1.48    1.07
   3   5 -11    1.79    1.20
   3   5 -11   -0.24    0.98
   3   5 -11    1.51    0.99
   2   5 -11   20.96    2.45
   2   5 -11   19.52    2.34
   2   5 -11   19.63    2.12
   1  -5 -11   21.63    2.27
  -1  -5  11   24.71    1.82
   1   5 -11   21.70    2.62
   1   5 -11   23.89    2.55
   0  -5 -11   10.74    1.70
   0  -5  11   10.35    1.56
   0   5 -11    9.19    1.71
   0   5 -11    9.31    1.53
   0   5 -11    8.42    1.64
   1  -5  11   -0.80    0.68
  -1  -5 -11   -0.48    1.07
  -1   5 -11   -0.94    1.08
  -1   5 -11   -0.79    0.94
  -2  -5 -11    0.53    1.13
  -2   5 -11    0.01    1.11
  -2   5 -11   -0.11    0.89
  -3  -5 -11    5.54    1.39
  -3   5 -11    4.06    1.03
  -3   5 -11    2.52    0.98
   4  -5  11   -0.05    0.82
  -4  -5 -11   -0.19    0.61
  -4   5 -11    0.91    0.89
  -4   5 -11   -0.02    0.64
  -5  -5 -11   -0.15    0.81
   5  -5  11    1.62    0.74
  -5   5 -11    2.08    0.89
  -5   5 -11    2.19    0.70
  -6  -5 -11   11.47    1.26
   6  -5  11   10.61    0.95
  -6   5 -11   12.19    1.03
 -12  -6  11    0.32    0.28
 -12  -6  11   -0.68    0.53
  12   6 -11    0.32    0.56
 -11  -6  11   -0.33    0.51
 -11  -6  11    0.52    0.46
  11   6 -11    0.52    0.81
 -10  -6  11    0.02    0.78
 -10  -6  11    0.37    0.55
  10   6 -11    0.50    0.98
  -9  -6  11    0.42    0.93
  -9  -6  11    0.81    0.74
   9   6 -11   -0.70    0.88
   9   6 -11    0.36    1.09
  -8  -6  11    6.69    1.19
   8   6 -11    5.19    1.26
   8   6 -11    6.02    1.33
  -7  -6  11    1.57    1.00
   7   6 -11    0.17    1.01
   7   6 -11    1.67    1.16
   6   6 -11    7.98    1.44
   6   6 -11   10.12    1.78
   5   6 -11    1.41    0.97
   5   6 -11    0.39    0.97
   5   6 -11    0.82    1.19
   4   6 -11   12.54    1.71
   4   6 -11   11.33    1.74
   3   6 -11    4.56    1.28
   3   6 -11    4.04    1.42
   2   6 -11    0.70    1.13
   2   6 -11    0.59    1.17
   1   6 -11    7.10    1.57
   1   6 -11    5.58    1.32
   0   6 -11    4.44    1.41
   0   6 -11    1.66    1.22
  -1  -6 -11    0.62    1.01
  -1   6 -11    0.43    1.13
  -2  -6 -11    2.81    1.21
   2  -6  11    1.73    0.97
  -2   6 -11    3.00    1.07
  -3  -6 -11    5.07    1.23
   3  -6  11    5.89    0.98
  -3   6 -11    7.43    1.49
  -3   6 -11    5.72    1.22
   4  -6  11    1.59    0.77
  -4  -6 -11    1.21    0.90
  -4   6 -11   -0.92    0.73
  -4   6 -11    0.05    0.89
   5  -6  11    2.11    0.64
  -5  -6 -11    1.25    0.81
  -5   6 -11    0.62    0.77
  -5   6 -11    1.54    0.75
   6  -6  11   -0.12    0.38
  12   7 -11   -1.19    0.53
 -11  -7  11    0.88    0.68
 -11  -7  11   -0.43    0.31
  11   7 -11    0.12    0.78
 -10  -7  11    1.62    0.81
 -10  -7  11    0.39    0.46
  10   7 -11    0.97    0.77
  -9  -7  11    3.63    0.80
  -9  -7  11    3.51    1.03
   9   7 -11    5.97    1.21
  -8  -7  11    6.65    1.02
  -8  -7  11    6.10    1.23
   8   7 -11    5.19    1.24
  -7  -7  11    1.04    0.76
   7   7 -11    0.49    1.02
  -6  -7  11    0.60    0.85
   6   7 -11    1.89    1.27
  -5  -7  11   -0.22    0.84
   5   7 -11   -1.33    0.96
   4   7 -11   -0.65    1.10
   4   7 -11   -1.39    0.82
   3   7 -11    1.04    1.24
   3   7 -11    0.87    1.07
   2   7 -11    1.11    1.26
   2   7 -11    1.96    1.15
  -1  -7  11    4.31    1.24
   1   7 -11    7.54    1.65
   1   7 -11    2.87    1.21
   0  -7  11    5.38    1.17
   0   7 -11    5.36    1.55
   0   7 -11    4.42    1.39
   1  -7  11   -0.96    0.79
  -1   7 -11   -0.32    1.05
  -1   7 -11    0.05    1.04
   2  -7  11   -1.16    0.75
  -2   7 -11   -0.89    1.03
   3  -7  11   -0.45    0.73
  -3   7 -11   -1.06    0.92
   4  -7  11   -0.55    0.58
  -4   7 -11   -0.53    0.55
   5  -7  11    0.73    0.38
  -5   7 -11   -0.11    0.52
  11   8 -11    0.08    0.66
 -10  -8  11    0.71    0.32
  10   8 -11   -1.39    0.85
  -9  -8  11   -0.37    0.41
   9   8 -11   -0.82    1.05
  -8  -8  11    1.23    0.66
  -7  -8  11    2.75    0.82
   7   8 -11    2.01    1.12
  -6  -8  11    2.73    0.93
   6   8 -11   -0.29    1.12
  -5  -8  11    2.92    0.87
   5   8 -11    4.57    1.39
  -4  -8  11    0.80    0.78
   4   8 -11    1.63    1.19
  -3  -8  11    0.44    0.72
   3   8 -11   -0.22    0.97
   3   8 -11   -0.06    0.75
  -2  -8  11    0.11    0.80
   2   8 -11    2.83    1.14
   2   8 -11    1.60    1.34
  -1  -8  11    0.50    0.76
   1   8 -11   -0.42    1.10
   1   8 -11   -1.01    0.95
   0  -8  11    2.22    0.84
   0   8 -11    3.04    1.23
   0   8 -11    4.37    1.34
   1  -8  11    0.34    0.70
  -1   8 -11    0.60    1.05
  -1   8 -11    1.96    1.19
   2  -8  11    3.59    0.83
  -2   8 -11    4.13    1.05
   3  -8  11    0.85    0.59
  -3   8 -11    1.16    0.96
   4  -8  11   -0.18    0.34
  -4   8 -11    0.07    0.60
  -5   8 -11    8.37    1.14
  10   9 -11    3.90    1.00
   9   9 -11    1.05    1.06
  -8  -9  11   -0.27    0.34
  -7  -9  11    2.14    0.62
   7   9 -11    1.51    0.76
  -6  -9  11    2.55    0.83
   6   9 -11    0.66    1.09
  -5  -9  11   -0.41    0.55
   5   9 -11    0.23    0.71
  -4  -9  11    0.80    0.66
   4   9 -11    3.02    1.21
  -3  -9  11    2.83    0.82
   3   9 -11    3.96    1.29
  -2  -9  11    0.61    0.68
   2   9 -11   -0.44    0.90
   2   9 -11   -1.35    0.95
  -1  -9  11    2.81    0.77
   1   9 -11    2.84    1.37
   1   9 -11    3.62    1.19
   0  -9  11    0.30    0.59
   0   9 -11    1.26    1.09
   0   9 -11    1.89    0.89
   1  -9  11    3.30    0.75
  -1   9 -11    2.61    1.09
  -1   9 -11    4.58    1.28
   2  -9  11    9.61    0.92
  -2   9 -11    9.16    1.43
   3  -9  11    1.90    0.45
  -3   9 -11    0.56    0.69
  -4   9 -11    1.12    0.77
   9  10 -11    0.15    0.87
  -7 -10  11    3.24    0.39
  -6 -10  11    0.78    0.48
   6  10 -11   -0.75    0.87
  -5 -10  11    0.11    0.54
   5  10 -11   -0.09    0.96
  -4 -10  11    0.93    0.59
   4  10 -11    0.06    0.92
  -3 -10  11    0.29    0.48
   3  10 -11   -0.19    0.67
  -2 -10  11    0.23    0.45
   2  10 -11   -0.01    0.98
  -1 -10  11    1.16    0.57
   1  10 -11   -1.40    0.92
   1  10 -11   -0.07    0.57
   0 -10  11    1.80    0.48
   0  10 -11    1.80    0.73
   0  10 -11    2.91    1.12
   1 -10  11    2.18    0.46
  -1  10 -11    2.62    0.83
  -1  10 -11    2.77    0.94
  -2  10 -11    0.58    0.55
  -3  10 -11    0.95    0.59
   8  11 -11    1.45    0.69
   6  11 -11   -0.48    0.76
   5  11 -11    0.50    0.83
   4  11 -11   -0.31    0.90
   3  11 -11   -0.08    0.88
   2  11 -11    0.06    0.64
   1  11 -11    0.97    0.69
   0  11 -11   -0.21    0.61
   0  11 -11   -0.16    0.55
  -1  11 -11    0.36    0.54
  -1  11 -11    2.09    0.74
  -2  11 -11    0.11    0.58
   5  12 -11    9.02    1.21
   4  12 -11   -0.18    0.69
   3  12 -11    0.98    0.62
   2  12 -11   -0.40    0.70
   1  12 -11    0.39    0.74
   0  12 -11    1.10    0.67
 -13   0  12    0.52    0.49
 -13   0  12    0.46    0.57
 -12   0  12    3.86    0.92
 -11   0  12    0.49    0.85
  10   0 -12   14.22    1.84
   9   0 -12   16.48    2.17
   9   0 -12   13.55    1.86
   8   0 -12    1.70    1.11
   8   0 -12    2.00    1.27
   8   0 -12    3.09    1.18
   7   0 -12    1.43    1.18
   7   0 -12    0.32    0.94
   7   0 -12   -1.16    0.85
   6   0 -12    0.68    1.14
   6   0 -12   -0.32    0.84
   6   0 -12    0.50    0.72
   6   0 -12   -0.43    0.67
   5   0 -12   10.69    1.43
   5   0 -12    6.03    1.51
   5   0 -12    8.62    1.51
   5   0 -12    8.40    1.47
  -4   0  12    0.82    0.59
   4   0 -12    1.25    1.03
   4   0 -12   -0.06    0.96
   4   0 -12    1.10    0.78
   4   0 -12   -0.37    1.02
   3   0 -12    1.10    1.02
   3   0 -12    1.05    1.00
   3   0 -12   -0.31    1.03
   3   0 -12   -0.56    0.57
  -3   0  12    0.63    0.62
   2   0 -12   21.11    2.34
   2   0 -12   27.26    2.45
  -2   0  12   27.40    1.58
   2   0 -12   25.78    2.23
   1   0 -12    1.61    1.13
   1   0 -12    3.37    1.23
  -1   0  12    1.08    0.72
   1   0 -12    2.20    1.11
   0   0  12    1.17    0.74
   0   0 -12    0.20    1.00
   0   0 -12    0.28    1.03
   0   0 -12    0.85    0.99
  -1   0 -12    3.06    1.12
  -1   0 -12   -0.21    1.11
   1   0  12    1.22    0.76
  -2   0 -12    0.16    1.08
  -2   0 -12    0.13    1.02
   2   0  12    0.25    0.74
  -3   0 -12   13.89    2.00
   3   0  12   13.56    1.40
  -3   0 -12   13.75    1.85
  -4   0 -12    7.89    1.41
  -4   0 -12    6.69    1.39
  -5   0 -12    0.49    0.58
  -5   0 -12   -1.05    0.73
  -6   0 -12    0.61    0.69
  -6   0 -12    1.64    0.55
 -13  -1  12    1.15    0.48
 -13  -1  12    2.02    0.64
 -12  -1  12    1.83    0.64
 -12  -1  12    1.88    0.64
 -12   1  12    2.19    0.78
 -11  -1  12    0.48    0.60
 -11   1  12   -0.74    0.70
  10  -1 -12    1.18    1.00
  10   1 -12    0.31    0.44
  10   1 -12   -0.49    0.92
   9  -1 -12    3.18    1.15
   9   1 -12    5.81    1.32
   9   1 -12    4.47    0.69
   9   1 -12    5.63    1.19
   8  -1 -12    6.40    1.42
   8  -1 -12   10.46    1.57
   8   1 -12    6.25    1.33
   8   1 -12    6.49    1.47
   8   1 -12    7.12    0.87
   8   1 -12    8.18    1.43
   7  -1 -12   -0.53    0.85
   7  -1 -12   -0.73    0.95
   7  -1 -12   -0.22    0.94
   7   1 -12    0.51    0.72
   7   1 -12   -0.90    0.88
   7   1 -12    0.70    0.49
   7   1 -12    0.45    0.86
   6  -1 -12   -0.31    0.81
   6  -1 -12   -1.60    0.58
   6  -1 -12   -0.39    1.01
   6  -1 -12    0.33    1.06
   6   1 -12   -1.14    1.06
   6   1 -12    0.54    1.00
   6   1 -12   -0.52    1.02
   6   1 -12    0.14    0.41
   6   1 -12   -1.27    0.78
   5  -1 -12    0.62    0.62
   5  -1 -12    0.40    0.90
   5  -1 -12    1.20    1.01
   5  -1 -12    0.06    1.05
   5   1 -12   -0.21    0.96
   5   1 -12    0.15    0.78
   5   1 -12   -0.71    0.92
   5   1 -12    2.04    1.22
   4  -1 -12    1.79    1.14
   4  -1 -12    1.34    0.65
   4  -1 -12    1.13    1.11
   4  -1 -12    2.88    1.14
  -4  -1  12    2.10    0.76
   4   1 -12    1.45    1.09
   4   1 -12    0.95    1.08
   4   1 -12    2.90    1.00
   4   1 -12    0.53    0.96
   3  -1 -12    3.34    1.23
  -3  -1  12    7.01    1.03
   3  -1 -12    7.05    0.92
   3  -1 -12    6.86    1.43
   3   1 -12    6.57    1.41
   3   1 -12    5.57    1.36
   3   1 -12    7.32    1.39
   2  -1 -12   -0.60    0.45
  -2  -1  12   -0.51    0.57
   2  -1 -12   -0.58    0.98
   2  -1 -12   -0.09    0.93
   2  -1 -12    1.01    1.04
   2   1 -12   -0.12    0.91
   2   1 -12    1.57    1.08
   2   1 -12    0.83    1.06
   1  -1 -12   12.76    1.80
  -1  -1  12   12.99    1.39
   1  -1 -12   11.68    1.70
   1  -1 -12   11.51    1.65
   1   1 -12   12.16    1.54
   1   1 -12   10.10    1.59
   1   1 -12   10.50    1.66
   0  -1  12   10.61    1.36
   0  -1 -12    8.26    1.56
   0  -1 -12    8.49    1.57
   0   1 -12    7.71    1.58
   0   1 -12    5.94    1.37
   0   1 -12   10.41    1.67
   1  -1  12    0.18    0.60
  -1  -1 -12    0.79    1.05
  -1  -1 -12   -0.15    1.09
  -1   1 -12   -0.72    0.95
  -1   1 -12   -0.61    0.97
  -1   1 -12    0.58    1.06
  -2  -1 -12    4.38    1.35
   2  -1  12    3.26    0.86
  -2  -1 -12    1.65    1.21
  -2   1 -12    5.12    1.17
  -2   1 -12    4.81    1.34
  -2   1 -12    3.49    1.31
  -3  -1 -12    2.17    1.28
   3  -1  12    1.89    0.75
  -3  -1 -12    4.62    1.11
  -3   1 -12    2.96    0.99
   3   1  12    3.43    0.86
  -3   1 -12    2.41    1.14
  -4  -1 -12    3.77    0.96
  -4  -1 -12    3.61    1.01
  -4   1 -12    3.57    0.99
  -4   1 -12    4.86    1.22
  -5  -1 -12    3.49    0.94
  -5  -1 -12    3.10    0.81
  -5   1 -12    3.77    0.98
  -5   1 -12    2.80    0.90
  -6  -1 -12    2.15    0.72
  -6  -1 -12    1.14    0.66
  -6   1 -12    1.76    0.75
  -6   1 -12    0.48    0.61
 -13  -2  12    0.59    0.59
 -13  -2  12    1.16    0.44
 -12  -2  12   -1.15    0.65
 -12  -2  12    0.57    0.55
 -11  -2  12   -0.68    0.75
  11   2 -12    1.44    0.58
  10   2 -12   10.39    1.62
  10   2 -12   11.74    1.22
   9  -2 -12    1.26    1.01
   9   2 -12   -0.20    0.62
   9   2 -12    0.40    0.72
   9   2 -12    0.78    1.04
   9   2 -12   -0.60    0.95
   8  -2 -12   -1.25    1.04
   8  -2 -12   -1.05    0.85
   8   2 -12   -0.47    0.91
   8   2 -12    1.30    1.18
   8   2 -12   -0.70    0.92
   8   2 -12   -0.52    0.61
   7  -2 -12   -0.45    0.96
   7  -2 -12    0.90    0.94
   7   2 -12   -0.38    0.92
   7   2 -12    0.20    0.64
   7   2 -12    1.50    1.16
   7   2 -12   -0.05    0.94
   6  -2 -12    1.99    1.12
   6  -2 -12    0.69    1.04
   6   2 -12    1.63    0.67
   6   2 -12    0.21    0.89
   6   2 -12    1.94    0.94
   6   2 -12   -0.10    1.03
   5  -2 -12    1.87    1.16
   5  -2 -12    2.68    1.08
   5  -2 -12    2.86    1.16
   5   2 -12    3.10    1.14
   5   2 -12    2.82    1.23
   5   2 -12    1.54    1.11
   5   2 -12    2.05    1.08
   4  -2 -12    1.52    0.99
   4  -2 -12    0.94    1.04
   4  -2 -12    0.43    0.98
   4   2 -12    3.34    1.21
   4   2 -12    2.08    1.12
   4   2 -12    1.09    1.05
   4   2 -12    0.96    1.10
  -3  -2  12   10.34    1.50
   3  -2 -12   11.19    1.65
   3  -2 -12   10.32    1.65
   3   2 -12   11.52    1.75
   3   2 -12    9.74    1.68
   3   2 -12   11.42    1.69
   2  -2 -12    0.55    0.93
   2  -2 -12    1.08    1.10
  -2  -2  12    0.65    0.64
   2  -2 -12    0.28    0.96
   2   2 -12    0.42    0.95
   2   2 -12    1.31    1.29
   2   2 -12    1.15    1.06
   2   2 -12    0.79    1.11
   1  -2 -12    3.40    1.19
  -1  -2  12    2.99    0.80
   1  -2 -12    3.41    1.17
   1   2 -12    2.33    0.97
   1   2 -12    0.88    1.11
   1   2 -12    1.89    1.22
   0  -2 -12    5.06    1.31
   0  -2 -12    1.53    1.11
   0  -2  12    2.53    0.87
   0   2 -12    2.43    1.23
   0   2 -12    3.62    1.28
   0   2 -12    3.35    1.30
   1  -2  12    2.99    0.82
  -1  -2 -12    4.69    1.14
  -1  -2 -12    5.09    1.22
  -1   2 -12    3.68    1.27
  -1   2 -12    1.66    1.13
  -1   2 -12    3.15    1.28
  -2  -2 -12    1.28    1.15
   2  -2  12    0.27    0.78
  -2  -2 -12   -0.42    0.60
  -2   2 -12   -0.40    0.81
  -2   2 -12   -0.03    1.05
  -2   2 -12    0.59    1.01
   3  -2  12    4.46    1.06
  -3  -2 -12    6.91    1.34
  -3  -2 -12    7.02    1.51
  -3   2 -12    6.30    1.34
  -3   2 -12    5.54    1.21
   3   2  12    4.98    0.92
  -4  -2 -12    1.06    0.91
  -4  -2 -12    1.84    1.10
  -4   2 -12    0.51    0.97
  -4   2 -12    3.09    0.85
  -5  -2 -12    3.43    0.84
  -5  -2 -12    0.78    0.74
  -5   2 -12    2.15    0.73
  -5   2 -12    3.16    0.88
  -6  -2 -12    2.23    0.66
  -6  -2 -12    0.07    0.61
  -6   2 -12    0.76    0.50
 -13  -3  12    1.97    0.64
 -13  -3  12    1.23    0.37
 -12  -3  12    0.42    0.68
 -12  -3  12   -0.96    0.39
 -11  -3  12   -0.04    0.43
 -11  -3  12    0.51    0.58
  11   3 -12   -0.02    0.58
 -10  -3  12    1.45    0.98
  10   3 -12    0.23    0.76
   9   3 -12    7.86    1.45
   9   3 -12    5.50    1.15
   9   3 -12    6.02    1.10
   8   3 -12    7.27    1.11
   8   3 -12    6.26    1.51
   8   3 -12    8.30    1.38
   8   3 -12    7.77    1.52
   7  -3 -12    0.15    0.77
   7  -3 -12   -0.39    0.91
   7   3 -12   -0.12    1.06
   7   3 -12    0.09    0.85
   7   3 -12    1.21    1.01
   7   3 -12   -0.07    0.88
   6  -3 -12   -0.75    0.63
   6  -3 -12   -1.46    0.76
   6   3 -12    1.18    1.01
   6   3 -12    1.59    1.19
   6   3 -12   -0.63    0.92
   5  -3 -12    1.93    1.06
   5  -3 -12    0.35    0.97
   5   3 -12    1.61    1.05
   5   3 -12   -0.11    1.09
   5   3 -12    0.68    1.01
   4  -3 -12   -0.84    0.93
   4  -3 -12   -0.65    0.99
   4   3 -12   -0.66    0.97
   4   3 -12    0.47    1.00
   4   3 -12   -0.66    1.06
   3  -3 -12   10.85    1.68
  -3  -3  12    9.94    1.37
   3  -3 -12   12.03    1.94
   3   3 -12   13.47    1.99
   3   3 -12   13.27    2.15
   3   3 -12   11.32    1.70
   2  -3 -12    6.81    1.50
  -2  -3  12    6.85    1.13
   2   3 -12    6.98    1.36
   2   3 -12    5.75    1.48
   2   3 -12    7.02    1.51
   2   3 -12    6.55    1.47
   1  -3 -12    1.83    1.00
  -1  -3  12    0.70    0.72
   1  -3 -12    0.76    1.10
   1   3 -12    2.98    1.21
   1   3 -12    2.05    1.10
   1   3 -12    1.29    1.20
   0  -3 -12   -0.45    0.98
   0  -3 -12    1.74    1.22
   0  -3  12    0.10    0.63
   0   3 -12    0.88    1.12
   0   3 -12    0.06    1.12
   0   3 -12    1.54    1.05
  -1  -3 -12    9.34    1.44
  -1  -3 -12    6.83    1.58
   1  -3  12    7.35    1.12
  -1   3 -12    7.86    1.50
  -1   3 -12    6.82    1.47
  -1   3 -12    6.03    1.34
  -2  -3 -12    2.50    1.09
  -2  -3 -12    0.53    1.12
   2  -3  12    2.10    0.99
  -2   3 -12    1.77    1.07
  -2   3 -12    1.85    1.13
  -2   3 -12    2.35    1.06
  -3  -3 -12    6.92    1.53
  -3  -3 -12    5.69    1.17
   3  -3  12    7.12    1.11
  -3   3 -12    6.49    1.36
  -3   3 -12    6.26    1.33
  -3   3 -12    7.50    1.35
  -4  -3 -12    4.94    0.92
  -4  -3 -12    4.61    1.02
  -4   3 -12    5.55    1.18
  -4   3 -12    4.54    1.04
  -5  -3 -12   17.30    1.62
  -5  -3 -12   14.21    1.35
  -5   3 -12   15.05    1.29
   6  -3  12    2.84    0.59
  -6  -3 -12    1.67    0.49
  -6   3 -12    2.74    0.72
 -12  -4  12    0.31    0.46
 -12  -4  12   -1.08    0.35
  12   4 -12   -0.02    0.42
 -11  -4  12    0.92    0.58
 -11  -4  12    0.34    0.72
  11   4 -12   -1.39    0.64
 -10  -4  12    1.13    0.79
 -10  -4  12    0.54    0.95
  10   4 -12    0.46    0.78
   9   4 -12    9.32    1.41
   9   4 -12    7.87    1.41
   9   4 -12    8.71    1.46
   8   4 -12    7.54    1.48
   8   4 -12    7.90    1.52
   8   4 -12   11.98    1.78
   7   4 -12    6.75    1.52
   7   4 -12    6.81    1.38
   7   4 -12   10.35    1.59
   6  -4 -12   23.54    2.54
   6   4 -12   21.36    2.18
   6   4 -12   23.42    2.24
   6   4 -12   20.42    2.35
   5  -4 -12    3.13    1.32
   5   4 -12    3.68    1.16
   5   4 -12    3.70    1.14
   5   4 -12    4.40    1.35
   4  -4 -12    2.10    1.13
   4  -4 -12    3.14    1.14
   4   4 -12    5.17    1.47
   4   4 -12    3.28    1.17
   4   4 -12    4.98    1.37
   3  -4 -12    4.43    1.33
   3  -4 -12    2.72    1.16
   3   4 -12    1.57    1.14
   3   4 -12    3.44    1.25
   3   4 -12    5.38    1.35
  -2  -4  12    2.18    0.83
   2  -4 -12    2.69    1.14
   2   4 -12   -0.36    1.08
   2   4 -12    1.98    0.95
   2   4 -12    0.80    1.00
   2   4 -12    0.45    1.03
  -1  -4  12    5.01    1.04
   1  -4 -12    5.08    1.32
   1   4 -12    3.75    1.29
   1   4 -12    2.48    1.26
   1   4 -12    5.18    1.50
   1   4 -12    4.35    1.21
   0  -4 -12    0.45    0.96
   0  -4 -12    1.56    1.09
   0  -4  12    0.69    0.74
   0   4 -12    1.04    1.15
   0   4 -12    1.01    1.06
   0   4 -12    1.06    0.97
  -1  -4 -12    5.09    1.28
  -1  -4 -12    4.63    1.39
   1  -4  12    3.29    0.96
  -1   4 -12    4.94    1.46
  -1   4 -12    4.90    1.31
  -1   4 -12    4.63    1.32
  -2  -4 -12    7.20    1.53
  -2  -4 -12    5.17    1.19
   2  -4  12    4.04    1.04
  -2   4 -12    7.60    1.42
  -2   4 -12    8.06    1.55
  -3  -4 -12    6.41    1.39
  -3   4 -12    1.91    1.01
  -3   4 -12    4.13    1.20
  -4  -4 -12    3.05    0.86
  -4   4 -12    1.63    0.95
  -4   4 -12    3.37    0.93
  -5  -4 -12   -0.34    0.47
   5  -4  12    0.48    0.62
  -5   4 -12    0.64    0.69
  -6  -4 -12    1.94    0.51
   6  -4  12    2.62    0.52
  -6   4 -12    3.05    0.65
 -12  -5  12    0.10    0.31
 -12  -5  12    0.01    0.57
  12   5 -12   -0.39    0.44
 -11  -5  12    0.79    0.79
 -11  -5  12    0.79    0.53
  11   5 -12    0.49    0.60
 -10  -5  12    0.18    0.68
 -10  -5  12   -0.67    0.58
  10   5 -12    2.12    0.82
  -9  -5  12   -0.63    0.72
   9   5 -12    0.95    0.92
   9   5 -12   -0.16    0.65
   9   5 -12    0.26    0.66
   8   5 -12    2.04    1.11
   8   5 -12    4.56    1.16
   8   5 -12    4.81    1.34
   7   5 -12   -0.04    1.03
   7   5 -12    0.94    1.15
   6   5 -12    0.38    0.98
   6   5 -12    1.00    1.16
   6   5 -12    0.96    1.03
   5  -5 -12   -2.12    1.00
   5   5 -12    0.28    0.93
   5   5 -12    1.40    1.29
   5   5 -12    0.62    0.98
   4  -5 -12   -0.32    1.03
   4   5 -12   -0.38    0.90
   4   5 -12    0.19    1.17
   4   5 -12    0.27    1.01
   3   5 -12    0.64    1.19
   3   5 -12    1.00    1.23
   3   5 -12   -0.45    1.04
   2   5 -12    0.87    1.18
   2   5 -12    1.41    1.00
   2   5 -12    2.08    1.13
   1  -5 -12    5.21    1.42
   1   5 -12    4.24    1.20
   1   5 -12    4.82    1.20
   1   5 -12    4.71    1.31
   0  -5 -12    0.28    1.06
   0   5 -12    0.48    1.12
   0   5 -12   -0.69    0.81
  -1  -5 -12   -0.98    0.95
  -1   5 -12   -0.40    0.89
  -1   5 -12    2.23    1.28
  -2  -5 -12    1.57    1.09
  -2   5 -12    0.77    1.12
  -2   5 -12    1.24    0.94
  -3  -5 -12    0.44    0.65
  -3   5 -12    1.34    0.92
  -3   5 -12   -1.00    0.58
   4  -5  12    2.39    0.83
  -4  -5 -12    2.18    0.89
  -4   5 -12    2.48    0.77
  -4   5 -12    0.94    0.64
  -5  -5 -12    1.02    0.66
   5  -5  12   -0.02    0.46
  -5   5 -12   -0.53    0.56
  12   6 -12    0.11    0.36
 -11  -6  12   -0.66    0.43
 -11  -6  12    0.28    0.37
  11   6 -12    0.28    0.57
 -10  -6  12    1.89    0.84
 -10  -6  12    1.56    0.62
  10   6 -12    1.60    0.85
  -9  -6  12    1.28    0.93
  -9  -6  12    1.10    0.58
   9   6 -12   -0.14    0.90
   9   6 -12    0.23    0.90
  -8  -6  12    0.00    0.77
   8   6 -12   -0.26    0.67
   8   6 -12    0.20    0.96
  -7  -6  12   27.98    2.15
   7   6 -12   27.80    2.33
   7   6 -12   30.83    2.54
   6   6 -12    0.57    0.99
   6   6 -12   -0.41    1.10
   5   6 -12    0.57    1.20
   5   6 -12    0.71    0.96
   5   6 -12    0.45    0.98
   4   6 -12    4.40    1.45
   4   6 -12    4.92    1.25
   3   6 -12    1.42    1.12
   3   6 -12    1.09    1.22
   2   6 -12    3.94    1.44
   2   6 -12    2.67    1.03
   1   6 -12   -0.50    1.10
   1   6 -12    0.48    1.16
   0   6 -12   -0.39    1.11
   0   6 -12    0.02    1.02
  -1   6 -12    1.86    1.19
   2  -6  12   -1.33    0.82
  -2  -6 -12   -0.48    0.90
  -2   6 -12    0.07    1.01
  -3  -6 -12    1.28    0.88
   3  -6  12    1.16    0.77
  -3   6 -12    0.94    0.74
   4  -6  12    0.33    0.40
  -4  -6 -12    0.33    0.66
  -4   6 -12    0.54    0.73
  -4   6 -12    1.54    0.82
   5  -6  12    0.07    0.36
 -11  -7  12    1.27    0.29
 -11  -7  12    0.24    0.53
  11   7 -12    1.34    0.66
 -10  -7  12    0.38    0.41
 -10  -7  12   -1.17    0.60
  10   7 -12    1.42    0.84
  -9  -7  12    0.93    0.80
  -9  -7  12    1.00    0.61
   9   7 -12    3.00    1.06
  -8  -7  12    2.83    0.84
  -8  -7  12    0.26    0.87
   8   7 -12    2.38    0.87
  -7  -7  12    0.23    0.75
   7   7 -12    1.53    1.10
   7   7 -12    3.87    1.15
  -6  -7  12    7.00    1.26
   6   7 -12    5.58    1.43
  -5  -7  12    2.46    0.96
   5   7 -12    3.78    1.35
  -4  -7  12    9.87    1.36
   4   7 -12    7.13    1.38
   4   7 -12    6.52    1.39
  -3  -7  12    6.53    1.29
   3   7 -12    3.30    1.31
   3   7 -12    9.03    1.50
  -2  -7  12    1.76    0.98
   2   7 -12    3.98    1.40
   2   7 -12    2.46    1.16
  -1  -7  12   -0.56    0.79
   1   7 -12    1.76    1.11
   1   7 -12    0.03    1.08
   0  -7  12   -0.72    0.80
   0   7 -12    1.35    1.11
   0   7 -12    2.30    1.13
   1  -7  12    2.88    0.93
  -1   7 -12    3.21    1.28
   2  -7  12    1.06    0.76
  -2   7 -12   -0.52    0.66
   3  -7  12    0.41    0.53
  -3   7 -12    0.71    0.92
   4  -7  12    0.74    0.42
  -4   7 -12   -0.57    0.71
  11   8 -12    0.92    0.46
 -10  -8  12    0.07    0.25
  10   8 -12   -0.62    0.61
  -9  -8  12    1.44    0.44
   9   8 -12    1.14    0.71
  -8  -8  12    2.74    0.70
   8   8 -12    3.05    0.82
  -7  -8  12    0.06    0.61
   7   8 -12   -0.35    0.92
  -6  -8  12    2.14    0.76
   6   8 -12    1.62    0.83
  -5  -8  12    0.60    0.74
   5   8 -12    2.46    1.27
  -4  -8  12   -0.18    0.65
   4   8 -12    1.10    0.98
   4   8 -12   -0.87    0.67
  -3  -8  12    0.87    0.75
   3   8 -12    1.04    1.12
   3   8 -12    0.74    1.00
  -2  -8  12    5.63    1.05
   2   8 -12    3.57    1.29
   2   8 -12    4.45    1.20
  -1  -8  12   -1.78    0.60
   1   8 -12    0.42    0.73
   1   8 -12    1.37    1.11
   0  -8  12    0.47    0.49
   0   8 -12    0.94    1.04
   0   8 -12    1.06    0.78
   1  -8  12   -0.62    0.57
  -1   8 -12    0.46    0.94
   2  -8  12    5.24    0.76
  -2   8 -12    4.38    0.99
   3  -8  12    0.20    0.36
  -3   8 -12   -1.15    0.70
  -4   8 -12    1.52    0.53
  10   9 -12   -0.21    0.47
   9   9 -12    0.60    0.81
  -8  -9  12    1.07    0.42
  -7  -9  12   -0.49    0.42
   7   9 -12   -0.68    0.76
  -6  -9  12    0.17    0.57
   6   9 -12    1.09    0.71
  -5  -9  12   -0.87    0.54
   5   9 -12    0.12    0.95
  -4  -9  12    0.63    0.61
   4   9 -12   -0.41    0.96
  -3  -9  12    0.58    0.60
   3   9 -12    1.32    0.74
  -2  -9  12    0.04    0.54
   2   9 -12   -0.40    0.83
   2   9 -12   -1.05    0.91
  -1  -9  12    0.72    0.60
   1   9 -12    0.97    0.95
   1   9 -12    1.49    0.76
   0  -9  12    0.81    0.56
   0   9 -12    0.09    0.87
   0   9 -12   -0.49    0.84
   1  -9  12   -0.01    0.41
  -1   9 -12    1.10    0.86
   2  -9  12   -0.27    0.34
  -2   9 -12    0.11    0.79
  -3   9 -12    0.61    0.71
   9  10 -12    0.48    0.54
   8  10 -12    1.23    0.82
   7  10 -12    2.30    0.93
  -6 -10  12    1.79    0.40
   6  10 -12    2.11    0.94
  -5 -10  12   -0.24    0.41
   5  10 -12    0.08    0.63
  -4 -10  12    1.00    0.43
   4  10 -12   -0.83    0.87
  -3 -10  12   -0.07    0.42
   3  10 -12    0.84    0.92
  -2 -10  12   -0.22    0.46
   2  10 -12   -1.01    0.66
   2  10 -12    0.22    0.63
  -1 -10  12    0.40    0.36
   1  10 -12    2.16    0.92
   1  10 -12   -0.61    0.69
   0 -10  12    0.75    0.34
   0  10 -12    0.58    0.72
   0  10 -12    0.26    0.76
  -1  10 -12    0.75    0.68
  -2  10 -12   -0.14    0.41
   6  11 -12    0.46    0.65
   5  11 -12    1.64    0.85
   4  11 -12    0.53    0.58
   3  11 -12    0.33    0.82
   2  11 -12   -0.11    0.73
   1  11 -12    0.81    0.76
   0  11 -12    1.80    0.56
   4  12 -12    0.95    0.51
   3  12 -12   -0.12    0.60
 -12   0  13   -0.38    0.38
 -11   0  13    0.33    0.69
  10   0 -13   -0.31    0.89
   9   0 -13    0.30    1.08
   9   0 -13    0.37    1.00
   8   0 -13   -0.68    0.99
   8   0 -13    0.13    0.71
   7   0 -13    0.40    0.98
   7   0 -13   -0.15    1.06
   7   0 -13    0.86    0.99
   6   0 -13   -0.37    0.99
   6   0 -13    0.82    1.02
   6   0 -13    0.54    0.97
   5   0 -13    0.63    1.00
   5   0 -13   -0.11    1.08
   5   0 -13   -0.32    0.95
   4   0 -13   -1.08    0.95
   4   0 -13    1.44    1.03
   4   0 -13   -1.13    0.92
   3   0 -13   -0.91    0.96
   3   0 -13    1.68    1.16
   3   0 -13    0.85    1.06
   2   0 -13    0.53    1.02
   2   0 -13    0.10    0.94
   2   0 -13    0.28    0.98
   1   0 -13   -0.80    0.99
   1   0 -13   -1.71    0.96
   1   0 -13   -0.90    0.91
   0   0 -13   -1.36    0.97
   0   0 -13   -0.13    0.98
   0   0 -13   -0.76    0.94
   1   0  13   -0.01    0.57
  -1   0 -13   -0.14    0.97
  -1   0 -13   -0.26    0.70
  -2   0 -13   -2.07    0.88
   2   0  13   -0.13    0.51
  -2   0 -13   -0.59    0.98
  -3   0 -13    0.32    0.67
  -3   0 -13   -1.90    0.86
  -4   0 -13    0.44    0.82
  -4   0 -13    0.71    0.56
  -5   0 -13    0.20    0.62
  -5   0 -13   -0.10    0.63
 -12  -1  13   -0.26    0.57
 -12  -1  13    0.05    0.39
 -12   1  13    0.14    0.74
 -11  -1  13    1.67    0.65
 -11   1  13    3.31    0.87
  10  -1 -13   10.62    1.51
  10   1 -13    8.97    1.45
   9  -1 -13    3.42    1.14
   9   1 -13    3.77    1.02
   9   1 -13    3.37    1.00
   8  -1 -13    1.13    1.11
   8  -1 -13    0.31    0.96
   8   1 -13   -0.46    0.89
   8   1 -13    1.47    1.02
   8   1 -13   -0.91    0.63
   7  -1 -13    3.20    1.20
   7  -1 -13    2.69    1.15
   7   1 -13    4.38    1.28
   7   1 -13    5.18    1.27
   7   1 -13    2.96    1.26
   6  -1 -13    3.40    1.27
   6  -1 -13    2.99    1.09
   6  -1 -13    1.94    0.88
   6   1 -13    2.92    1.05
   6   1 -13    0.72    1.07
   6   1 -13    0.77    1.01
   5  -1 -13    9.26    1.55
   5  -1 -13    8.15    1.55
   5  -1 -13    7.46    1.38
   5   1 -13    6.78    1.51
   5   1 -13    6.25    1.36
   5   1 -13    6.86    1.45
   4  -1 -13    1.54    0.98
   4  -1 -13   -1.28    0.87
   4  -1 -13    0.18    1.05
  -4  -1  13   -0.27    0.68
   4   1 -13    0.74    1.15
   4   1 -13    0.25    0.71
   4   1 -13    0.96    0.96
   3  -1 -13    9.32    1.61
   3  -1 -13   10.10    1.57
  -3  -1  13   16.35    1.53
   3   1 -13    8.30    1.53
   3   1 -13   10.12    1.58
   3   1 -13    9.37    1.62
   2  -1 -13    2.04    1.19
   2  -1 -13    0.05    1.00
  -2  -1  13    0.63    0.64
   2   1 -13    2.58    1.20
   2   1 -13    2.56    1.20
   2   1 -13    0.31    0.97
   1  -1 -13   -1.64    0.93
  -1  -1  13    0.66    0.63
   1  -1 -13   -0.16    0.92
   1  -1 -13    0.26    1.07
   1   1 -13   -0.21    0.65
   1   1 -13   -0.32    0.69
   1   1 -13   -0.04    0.91
   0  -1 -13    0.19    0.78
   0  -1  13    1.20    0.85
   0  -1 -13    0.15    1.02
   0   1 -13    0.53    1.14
   0   1 -13    2.67    1.03
   0   1 -13    1.70    1.08
  -1  -1 -13   -0.43    1.10
  -1  -1 -13    0.09    1.03
   1  -1  13    1.17    0.76
  -1   1 -13   -0.21    0.95
  -1   1 -13   -1.85    0.91
  -1   1 -13    1.66    1.09
  -2  -1 -13    0.39    1.00
  -2  -1 -13    1.08    1.07
   2  -1  13    0.05    0.76
   2   1  13    0.99    0.60
  -2   1 -13    1.98    1.07
  -2   1 -13    1.18    0.82
  -3  -1 -13   14.67    1.84
  -3  -1 -13   12.59    1.64
  -3   1 -13   15.08    1.81
  -3   1 -13   13.77    1.72
  -4  -1 -13    4.53    1.09
  -4  -1 -13    6.01    1.06
  -4   1 -13    4.86    1.05
  -4   1 -13    4.97    0.92
  -5  -1 -13    1.11    0.66
  -5  -1 -13    0.58    0.63
  -5   1 -13    1.16    0.60
  -5   1 -13    1.29    0.56
 -12  -2  13    0.33    0.46
 -12  -2  13    2.32    0.73
 -11  -2  13   10.98    1.45
  10   2 -13    4.47    1.16
 -10   2  13    4.34    1.04
   9  -2 -13   -0.05    0.87
   9   2 -13   -0.93    0.87
   9   2 -13   -0.09    0.95
   8  -2 -13    2.71    1.26
   8  -2 -13    2.93    1.11
   8   2 -13    4.16    1.08
   8   2 -13    2.44    1.26
   8   2 -13    3.65    1.15
   7  -2 -13    2.62    1.02
   7  -2 -13    2.22    1.10
   7   2 -13    2.44    1.19
   7   2 -13    2.45    1.09
   7   2 -13    1.43    1.17
   6  -2 -13    6.02    1.36
   6  -2 -13    5.86    1.29
   6   2 -13    5.23    1.32
   6   2 -13    4.12    1.27
   6   2 -13    4.24    1.36
   5  -2 -13    5.30    1.23
   5  -2 -13    2.13    1.17
   5   2 -13    1.40    1.09
   5   2 -13    2.53    1.27
   5   2 -13    2.32    1.21
   4  -2 -13    2.02    1.10
   4  -2 -13   -0.33    0.97
   4   2 -13    3.00    1.16
   4   2 -13    1.75    1.14
   4   2 -13    2.95    1.23
   3  -2 -13   12.28    1.90
  -3  -2  13   13.92    1.43
   3  -2 -13   12.30    1.87
   3   2 -13    9.45    1.60
   3   2 -13   10.69    1.70
   3   2 -13   10.78    1.76
  -2  -2  13    3.98    1.05
   2  -2 -13    4.98    1.39
   2  -2 -13    3.52    1.19
   2   2 -13    5.09    1.42
   2   2 -13    4.22    1.28
   2   2 -13    5.79    1.33
  -1  -2  13    8.37    1.22
   1  -2 -13    5.88    1.30
   1  -2 -13    7.50    1.49
   1   2 -13    6.45    1.47
   1   2 -13    5.04    1.37
   1   2 -13    4.61    1.30
   0  -2 -13    6.53    1.53
   0  -2 -13    8.18    1.54
   0  -2  13    8.27    1.26
   0   2 -13    8.87    1.63
   0   2 -13    6.68    1.44
   0   2 -13    7.35    1.53
   1  -2  13    0.44    0.68
  -1  -2 -13    0.33    1.12
  -1  -2 -13   -0.28    0.97
  -1   2 -13    1.93    1.18
  -1   2 -13    1.59    1.04
  -1   2 -13    0.22    1.03
  -2  -2 -13    0.47    0.72
  -2  -2 -13   -0.97    0.71
   2  -2  13   -1.19    0.75
  -2   2 -13    2.06    0.93
  -2   2 -13   -1.29    0.93
  -2   2 -13    0.37    0.98
  -3  -2 -13   13.46    1.36
  -3  -2 -13   15.57    1.54
  -3   2 -13   13.58    1.71
  -3   2 -13   12.55    1.45
  -4  -2 -13    1.60    0.66
  -4  -2 -13    1.20    0.61
  -4   2 -13    1.17    0.75
  -4   2 -13   -0.34    0.79
  -5  -2 -13    1.49    0.60
  -5  -2 -13    1.70    0.66
  -5   2 -13    0.66    0.69
 -12  -3  13    0.49    0.35
 -12  -3  13    0.74    0.50
 -11  -3  13   -0.76    0.54
 -11  -3  13   -0.50    0.67
 -10  -3  13    1.56    0.92
   9   3 -13    6.44    0.84
   9   3 -13    4.92    1.12
   9   3 -13    4.23    0.99
   9   3 -13    4.24    1.10
   8  -3 -13    1.78    0.97
   8   3 -13    2.00    1.13
   8   3 -13    0.66    0.64
   8   3 -13    1.26    0.81
   8   3 -13   -0.03    0.90
   7  -3 -13   -0.58    0.71
   7  -3 -13    0.73    0.93
   7   3 -13   -1.28    0.93
   7   3 -13   -0.18    0.67
   7   3 -13   -0.78    1.10
   7   3 -13    0.31    0.58
   6  -3 -13    0.09    1.05
   6  -3 -13    2.40    1.05
   6   3 -13    0.51    1.16
   6   3 -13    0.16    0.97
   6   3 -13    0.13    0.61
   6   3 -13   -0.16    0.94
   5  -3 -13    2.84    1.21
   5  -3 -13    2.40    1.07
   5   3 -13    4.08    1.20
   5   3 -13    1.42    1.09
   5   3 -13    3.03    1.32
   4  -3 -13    1.63    1.09
   4  -3 -13   -0.74    0.95
   4   3 -13    0.47    1.06
   4   3 -13   -0.61    0.99
   4   3 -13    0.16    1.12
   3  -3 -13    3.24    1.26
   3  -3 -13    2.93    1.17
   3   3 -13    2.82    1.19
   3   3 -13    4.17    1.33
   3   3 -13    5.06    1.31
  -2  -3  13    1.97    0.78
   2  -3 -13    0.48    1.18
   2   3 -13    4.16    1.32
   2   3 -13    1.67    1.09
   2   3 -13    0.57    0.77
  -1  -3  13    5.98    1.06
   1  -3 -13    5.33    1.47
   1   3 -13    4.34    1.38
   1   3 -13    4.74    1.25
   1   3 -13    5.51    1.34
   0  -3  13    1.10    0.77
   0  -3 -13    0.50    0.95
   0  -3 -13    0.81    1.16
   0   3 -13   -0.20    1.00
   0   3 -13    2.08    1.07
   0   3 -13    0.70    1.08
   1  -3  13    3.40    0.90
  -1  -3 -13    1.61    1.19
  -1  -3 -13    3.62    1.16
  -1   3 -13    5.29    1.34
  -1   3 -13    4.33    1.31
  -1   3 -13    2.49    1.11
  -2  -3 -13   -0.01    0.85
  -2  -3 -13    1.04    1.06
  -2   3 -13    1.27    1.01
  -2   3 -13    0.56    0.93
  -2   3 -13    2.09    1.05
  -3  -3 -13    7.23    1.27
  -3  -3 -13    4.05    0.98
  -3   3 -13    3.96    0.92
  -3   3 -13    4.45    1.01
  -3   3 -13    4.15    0.96
  -4  -3 -13    0.21    0.75
  -4  -3 -13    0.82    0.62
  -4   3 -13    0.43    0.52
  -5  -3 -13   -0.54    0.50
  -5   3 -13    0.41    0.42
 -12  -4  13    2.14    0.45
 -12  -4  13    1.69    0.64
 -11  -4  13    2.26    0.79
 -11  -4  13    1.48    0.58
 -10  -4  13    1.59    0.76
 -10  -4  13    1.45    0.71
  10   4 -13    1.49    0.54
   9   4 -13    0.26    0.95
   9   4 -13   -1.24    0.84
   9   4 -13   -0.08    0.60
   8   4 -13    2.39    1.06
   8   4 -13    4.96    1.18
   8   4 -13    2.12    0.94
   8   4 -13    6.04    0.99
   7   4 -13    0.36    0.87
   7   4 -13   -1.22    0.69
   7   4 -13    0.47    1.12
   7   4 -13   -0.37    0.95
   6  -4 -13   -0.87    1.05
   6   4 -13    0.40    0.97
   6   4 -13   -1.38    1.00
   6   4 -13   -0.21    0.97
   5  -4 -13    7.30    1.30
   5  -4 -13    5.78    1.41
   5   4 -13    6.20    1.57
   5   4 -13    5.08    1.31
   5   4 -13    5.72    1.28
   4  -4 -13   -0.63    1.00
   4  -4 -13    1.93    1.12
   4   4 -13   -0.10    1.02
   4   4 -13    2.59    1.28
   4   4 -13    0.93    1.03
   3  -4 -13   12.53    1.72
   3   4 -13   12.04    1.77
   3   4 -13   11.91    1.89
   3   4 -13   10.12    1.65
   2  -4 -13    1.01    1.06
   2   4 -13   -0.49    1.00
   2   4 -13   -0.80    1.04
   2   4 -13    1.17    0.97
  -1  -4  13    3.86    1.06
   1  -4 -13    5.66    1.23
   1   4 -13    2.95    1.17
   1   4 -13    3.52    1.07
   1   4 -13    3.12    1.14
   0  -4 -13    0.78    1.05
   0  -4  13   -0.33    0.68
   0   4 -13    0.23    0.89
   0   4 -13   -0.84    0.85
   0   4 -13   -1.81    0.96
   1  -4  13    2.10    0.98
  -1  -4 -13    0.95    0.83
  -1   4 -13    1.83    1.13
  -1   4 -13    1.48    0.83
  -2  -4 -13    0.02    0.97
  -2   4 -13    1.55    0.80
  -2   4 -13    1.58    0.96
  -3  -4 -13    0.32    0.84
  -3   4 -13    1.47    0.87
  -3   4 -13    0.95    0.82
   4  -4  13    2.21    0.70
  -4  -4 -13    1.95    0.65
  -4   4 -13    1.11    0.74
 -12  -5  13    0.07    0.24
 -11  -5  13    0.14    0.62
 -11  -5  13   -0.19    0.41
 -10  -5  13   -0.16    0.71
 -10  -5  13    0.76    0.58
  10   5 -13   -0.23    0.52
  -9  -5  13    1.30    0.78
  -9  -5  13    1.93    0.97
   9   5 -13    2.89    0.75
   9   5 -13    4.20    1.17
   8   5 -13    6.06    1.07
   8   5 -13    8.22    1.44
   8   5 -13    7.95    1.40
   7   5 -13    5.45    1.41
   7   5 -13    6.10    1.24
   7   5 -13    5.04    1.26
   6   5 -13    2.42    1.13
   6   5 -13    1.74    1.07
   6   5 -13   -0.60    1.09
   5   5 -13    4.83    1.28
   5   5 -13    4.17    1.04
   5   5 -13    3.34    1.17
   4  -5 -13    9.48    1.66
   4   5 -13   10.81    1.47
   4   5 -13   10.23    1.61
   4   5 -13   10.25    1.75
   3   5 -13    1.79    1.09
   3   5 -13    2.08    1.02
   3   5 -13    1.31    1.29
   2  -5 -13   -0.13    1.00
   2   5 -13    0.40    1.12
   2   5 -13    0.82    1.19
   2   5 -13    1.07    1.01
   1  -5 -13    0.80    1.02
   1   5 -13    2.05    1.17
   1   5 -13   -0.06    1.05
   0  -5 -13    0.46    0.71
   0   5 -13   -0.67    0.85
   0   5 -13    0.97    1.10
  -1  -5 -13    5.63    1.24
  -1   5 -13    6.60    1.13
  -1   5 -13    8.20    1.35
  -2  -5 -13    0.05    0.84
  -2   5 -13   -0.10    0.84
  -2   5 -13    0.64    0.72
  -3  -5 -13    3.11    0.90
   3  -5  13    3.30    0.83
  -3   5 -13    3.92    0.97
  -3   5 -13    2.27    0.95
   4  -5  13    2.44    0.49
  -4  -5 -13    2.50    0.60
  -4   5 -13    1.88    0.64
 -11  -6  13    0.50    0.32
 -11  -6  13    0.35    0.54
 -10  -6  13   -0.39    0.29
 -10  -6  13    0.49    0.49
  10   6 -13   -0.20    0.50
  -9  -6  13    0.70    0.64
  -9  -6  13   -1.02    0.69
   9   6 -13    0.12    0.65
   9   6 -13    1.09    0.84
  -8  -6  13    1.27    0.79
   8   6 -13    1.96    0.83
   8   6 -13    2.26    0.90
   8   6 -13    1.09    0.99
  -7  -6  13   26.31    1.99
   7   6 -13   21.61    2.05
   7   6 -13   24.62    2.34
   6   6 -13   -0.08    0.87
   6   6 -13    0.59    1.04
   6   6 -13   -0.64    0.82
   5   6 -13    0.58    1.20
   5   6 -13    0.58    1.00
   5   6 -13    0.52    0.94
   4   6 -13    0.76    0.89
   4   6 -13    1.18    1.05
   3   6 -13    3.94    1.20
   3   6 -13    2.81    1.05
   2   6 -13    0.67    1.02
   2   6 -13    0.92    1.19
   1   6 -13    0.91    1.08
   1   6 -13    0.85    1.08
   0   6 -13    1.87    1.12
   1  -6  13    4.08    1.03
  -1   6 -13    2.81    0.89
   2  -6  13   -0.42    0.45
  -2   6 -13    1.70    0.73
  -3  -6 -13    0.00    0.63
   3  -6  13   -0.19    0.50
  -3   6 -13    0.39    0.73
   4  -6  13    0.03    0.35
 -10  -7  13    0.22    0.31
 -10  -7  13    0.30    0.55
  10   7 -13    0.39    0.56
  -9  -7  13    0.51    0.52
  -9  -7  13   -0.25    0.61
   9   7 -13   -0.73    0.53
   9   7 -13   -0.50    0.57
  -8  -7  13    0.43    0.73
  -8  -7  13    0.24    0.67
   8   7 -13    0.72    0.82
   8   7 -13   -0.25    0.63
  -7  -7  13    1.15    0.71
   7   7 -13    0.21    0.69
  -6  -7  13    4.61    0.99
   6   7 -13    5.09    1.13
  -5  -7  13    0.15    0.73
   5   7 -13   -0.90    0.85
   5   7 -13    0.34    0.78
  -4  -7  13    0.08    0.73
   4   7 -13    0.45    1.15
   4   7 -13    2.11    1.06
  -3  -7  13    1.32    0.86
   3   7 -13    1.97    1.24
   3   7 -13    3.01    1.15
  -2  -7  13   -0.42    0.73
   2   7 -13   -1.29    0.89
   2   7 -13   -1.74    0.93
  -1  -7  13   -0.21    0.76
   1   7 -13    0.49    0.72
   1   7 -13    2.28    1.13
   0  -7  13    0.36    0.71
   0   7 -13    0.66    0.99
   1  -7  13    0.35    0.60
  -1   7 -13    0.15    0.64
   2  -7  13   -0.48    0.46
  -2   7 -13    0.27    0.79
   3  -7  13   -0.12    0.35
  -3   7 -13    0.03    0.68
  10   8 -13    0.08    0.40
  -9  -8  13    0.46    0.31
   9   8 -13    0.38    0.69
  -8  -8  13    0.29    0.47
   8   8 -13    0.48    0.81
   8   8 -13   -0.17    0.88
  -7  -8  13    2.45    0.64
   7   8 -13    1.47    0.97
  -6  -8  13    1.70    0.71
   6   8 -13    2.80    1.04
  -5  -8  13    1.27    0.66
   5   8 -13    0.21    0.98
  -4  -8  13   -0.25    0.59
   4   8 -13    0.72    0.89
   4   8 -13   -3.12    0.78
  -3  -8  13    1.16    0.68
   3   8 -13   -0.11    0.87
   3   8 -13    2.69    0.90
  -2  -8  13    0.30    0.45
   2   8 -13   -0.90    0.84
   2   8 -13   -0.09    0.88
  -1  -8  13    1.39    0.71
   1   8 -13    1.02    0.95
   1   8 -13    1.08    0.93
   0  -8  13    1.30    0.48
   0   8 -13    0.17    0.63
   0   8 -13    0.38    0.79
   1  -8  13   -0.06    0.46
  -1   8 -13    0.34    0.85
   2  -8  13    0.45    0.35
  -2   8 -13    0.92    0.76
   9   9 -13    4.89    0.67
  -8  -9  13    6.45    0.51
   8   9 -13    5.29    0.94
   8   9 -13    5.51    0.84
  -7  -9  13   -0.02    0.41
   7   9 -13    1.38    0.86
  -6  -9  13    0.42    0.44
   6   9 -13    1.55    0.92
  -5  -9  13    0.21    0.49
   5   9 -13   -0.33    0.81
  -4  -9  13   -0.41    0.46
   4   9 -13   -0.24    0.62
  -3  -9  13    0.85    0.51
   3   9 -13    0.56    0.67
   3   9 -13    0.85    0.77
  -2  -9  13    1.30    0.53
   2   9 -13    1.10    0.70
   2   9 -13    1.68    0.86
  -1  -9  13   13.83    1.02
   1   9 -13   16.95    1.61
   1   9 -13   11.13    1.56
   0  -9  13   -0.31    0.40
   0   9 -13   -0.44    0.48
   0   9 -13   -0.91    0.62
   1  -9  13    0.18    0.31
  -1   9 -13   -0.29    0.46
   7  10 -13    0.64    0.67
   7  10 -13    1.31    0.61
   6  10 -13    0.98    0.75
  -5 -10  13    1.31    0.36
   5  10 -13    2.44    0.89
  -4 -10  13    0.67    0.36
   4  10 -13    0.05    0.62
  -3 -10  13    0.33    0.35
   3  10 -13    0.97    0.58
  -2 -10  13    0.12    0.35
   2  10 -13    1.61    0.67
  -1 -10  13    0.21    0.26
   1  10 -13   -0.91    0.69
   1  10 -13    0.44    0.59
   5  11 -13    0.22    0.59
   4  11 -13    0.56    0.48
   3  11 -13    1.33    0.66
 -12   0  14    5.75    0.91
 -11   0  14    5.89    0.96
  10   0 -14   11.62    1.44
   9   0 -14    5.15    1.20
   8   0 -14    3.77    1.33
   8   0 -14    4.46    1.23
   7   0 -14    4.88    1.28
   7   0 -14    6.10    1.36
   6   0 -14    0.26    0.95
   6   0 -14    0.08    0.78
   6   0 -14   -0.36    0.99
   5   0 -14    2.93    1.01
   5   0 -14    3.65    1.25
   5   0 -14    2.03    1.15
   4   0 -14    8.36    1.56
   4   0 -14    4.36    1.31
   4   0 -14    5.42    1.37
   3   0 -14    1.03    1.08
   3   0 -14    2.98    1.23
   2   0 -14    3.60    1.33
   2   0 -14    3.17    1.23
   1   0 -14   -0.24    0.97
   1   0 -14    0.71    1.17
   0   0  14   13.08    1.51
   0   0 -14   13.35    2.01
   0   0 -14   12.29    1.74
   0   0 -14   15.70    1.95
   1   0  14    5.04    0.94
  -1   0 -14    3.20    1.26
  -1   0 -14    5.83    1.35
  -2   0 -14    2.34    0.82
  -2   0 -14    2.49    0.84
  -3   0 -14    0.96    0.81
  -3   0 -14    0.14    0.56
  -4   0 -14   -0.22    0.53
  -4   0 -14    0.23    0.61
 -12  -1  14    1.64    0.62
 -11  -1  14    2.49    0.63
 -11   1  14    2.96    0.77
 -10   1  14    2.75    0.95
  10   1 -14    4.83    1.09
   9  -1 -14    0.18    0.65
   9   1 -14    2.72    0.90
   9   1 -14    1.00    0.97
   8  -1 -14    0.45    0.91
   8  -1 -14    0.81    1.09
   8   1 -14   -0.62    0.88
   8   1 -14    1.65    1.02
   7  -1 -14   -0.45    0.99
   7  -1 -14    1.82    1.09
   7   1 -14    1.37    1.19
   7   1 -14    0.80    0.75
   7   1 -14    0.46    0.71
   6  -1 -14   -0.29    0.89
   6  -1 -14    0.50    1.03
   6   1 -14    1.85    1.16
   6   1 -14    2.60    1.31
   6   1 -14    0.65    0.97
   5  -1 -14    0.14    0.77
   5  -1 -14    1.50    1.03
   5   1 -14    1.27    1.05
   5   1 -14   -0.61    1.02
   5   1 -14    0.58    1.06
   4  -1 -14   -1.03    0.90
   4  -1 -14   -0.27    0.95
   4   1 -14    1.41    1.11
   4   1 -14    2.52    1.14
   4   1 -14   -0.53    0.99
   3  -1 -14    5.18    1.47
  -3  -1  14    5.42    1.04
   3  -1 -14    3.88    1.26
   3   1 -14    6.71    1.41
   3   1 -14    4.38    1.38
   3   1 -14    4.26    1.33
   2  -1 -14    4.50    1.28
   2  -1 -14    7.37    1.51
  -2  -1  14    5.03    0.99
   2   1 -14    6.66    1.42
   2   1 -14    4.44    1.41
   1  -1 -14    1.45    0.95
  -1  -1  14    3.63    0.89
   1  -1 -14    0.76    0.75
   1   1 -14    0.44    1.09
   1   1 -14    3.94    1.25
   1   1 -14    1.22    1.07
   0  -1 -14    1.72    1.16
   0  -1  14   -0.22    0.56
   0  -1 -14    0.03    0.98
   0   1 -14   -0.45    0.57
   0   1 -14    0.05    0.67
   0   1 -14   -0.04    0.75
  -1  -1 -14    5.23    1.04
  -1  -1 -14    4.75    1.33
  -1   1 -14    5.37    1.13
  -1   1 -14    7.72    1.44
  -2  -1 -14    6.00    1.10
  -2  -1 -14    3.14    1.04
  -2   1 -14    5.26    1.02
  -2   1 -14    4.03    1.14
  -3  -1 -14    1.10    0.83
  -3  -1 -14    1.86    0.65
  -3   1 -14    2.12    0.67
  -3   1 -14    2.63    0.71
  -4  -1 -14    0.12    0.41
  -4  -1 -14   -0.95    0.49
  -4   1 -14   -0.20    0.35
  -4   1 -14   -0.63    0.47
 -12  -2  14    1.14    0.46
 -12  -2  14    0.22    0.48
 -11  -2  14    1.93    0.73
 -10  -2  14   -0.20    0.71
 -10   2  14    0.48    0.70
   9  -2 -14   -0.34    0.77
   9   2 -14    1.06    1.02
   9   2 -14   -0.96    0.57
   8  -2 -14    2.54    1.04
   8   2 -14    1.55    0.81
   8   2 -14    2.29    1.16
   8   2 -14    2.39    0.92
   7  -2 -14   -0.81    1.00
   7  -2 -14    1.16    0.68
   7   2 -14    0.16    1.08
   7   2 -14    1.37    1.07
   7   2 -14   -0.56    0.91
   6  -2 -14    0.79    0.95
   6  -2 -14    0.37    1.02
   6   2 -14   -0.57    0.94
   6   2 -14    1.84    1.11
   6   2 -14   -0.41    1.07
   5  -2 -14    1.25    1.03
   5  -2 -14    2.34    1.06
   5   2 -14   -1.47    0.91
   5   2 -14    0.90    1.09
   5   2 -14    0.05    1.13
   4  -2 -14    1.38    1.18
   4  -2 -14    1.48    0.78
   4   2 -14    0.55    1.05
   4   2 -14   -0.09    1.06
   4   2 -14    0.36    1.02
   3  -2 -14    1.07    1.14
   3  -2 -14    1.04    1.04
   3   2 -14    1.21    1.16
   3   2 -14   -1.26    0.58
   3   2 -14    0.23    1.05
  -2  -2  14    0.77    0.63
   2  -2 -14   -0.62    0.89
   2  -2 -14   -0.59    1.09
   2   2 -14    0.04    0.76
   2   2 -14    1.90    1.13
  -1  -2  14    1.94    0.80
   1  -2 -14    3.28    1.35
   1   2 -14    4.11    1.09
   1   2 -14    1.06    1.12
   0  -2  14    4.32    0.90
   0  -2 -14    4.58    1.10
   0   2 -14    4.29    1.29
   0   2 -14    5.02    1.27
   0   2 -14    7.22    1.38
  -1  -2 -14   -0.54    0.56
  -1  -2 -14    0.60    1.06
  -1   2 -14    0.14    0.97
  -1   2 -14    0.92    1.01
  -1   2 -14    0.49    0.91
  -2  -2 -14    1.00    0.82
  -2  -2 -14    1.42    0.96
  -2   2 -14    0.87    0.84
  -2   2 -14    1.70    0.77
  -3  -2 -14    1.69    0.85
  -3  -2 -14    1.02    0.71
  -3   2 -14    2.51    0.83
  -3   2 -14    1.44    0.75
  -4  -2 -14    0.54    0.56
  -4   2 -14   -0.70    0.50
 -12  -3  14   -0.58    0.27
 -12  -3  14    0.50    0.34
 -11  -3  14    2.39    0.52
 -11  -3  14    3.16    0.75
 -10  -3  14    2.09    0.82
   9   3 -14    1.88    0.79
   9   3 -14    1.16    0.96
   8   3 -14   -0.28    0.94
   8   3 -14    0.16    1.05
   8   3 -14    1.07    0.92
   7  -3 -14   -0.47    1.02
   7  -3 -14    0.22    0.64
   7   3 -14    0.05    0.93
   7   3 -14    0.26    1.03
   7   3 -14    2.04    1.22
   6  -3 -14    2.46    1.08
   6  -3 -14    0.88    1.13
   6   3 -14    4.27    1.06
   6   3 -14    4.82    1.39
   6   3 -14    4.71    1.10
   5  -3 -14    3.88    1.01
   5  -3 -14    2.50    0.94
   5   3 -14    3.35    1.34
   5   3 -14    3.04    1.22
   5   3 -14    2.82    1.10
   4  -3 -14    2.31    0.94
   4  -3 -14    1.64    1.15
   4   3 -14    3.03    1.26
   4   3 -14    0.77    1.10
   4   3 -14    1.77    1.15
   3  -3 -14    2.15    1.09
   3  -3 -14    1.50    1.17
   3   3 -14   -0.48    0.69
   3   3 -14    1.06    0.83
   3   3 -14    2.40    1.16
   2  -3 -14    0.62    1.06
   2   3 -14    2.49    0.98
   2   3 -14    0.41    1.01
   1  -3 -14    3.02    1.26
  -1  -3  14    1.44    0.89
   1   3 -14    2.66    1.19
   1   3 -14    2.97    1.17
   0  -3 -14   -1.13    0.98
   0  -3  14   -0.04    0.67
   0   3 -14    1.17    1.01
   0   3 -14   -0.83    0.93
   0   3 -14    0.46    0.99
  -1  -3 -14    1.20    0.77
  -1   3 -14    2.86    0.83
  -1   3 -14    1.02    0.75
  -1   3 -14    1.57    0.76
  -2  -3 -14    5.04    1.11
  -2   3 -14    5.04    1.00
  -2   3 -14    3.71    0.96
  -2   3 -14    3.61    0.87
  -3  -3 -14    0.52    0.50
  -3   3 -14    0.51    0.70
  -4  -3 -14    0.23    0.58
  -4   3 -14    0.21    0.50
 -11  -4  14    0.62    0.44
 -11  -4  14    0.26    0.45
 -10  -4  14    0.43    0.62
 -10  -4  14    0.02    0.51
   9   4 -14    1.91    0.76
   9   4 -14    0.22    0.84
   8   4 -14    8.54    1.30
   8   4 -14   11.29    1.37
   8   4 -14    8.20    1.47
   7   4 -14    6.51    1.18
   7   4 -14    7.32    1.17
   7   4 -14    6.10    1.43
   6  -4 -14    1.73    1.18
   6   4 -14    3.74    1.15
   6   4 -14    0.15    0.98
   6   4 -14    3.13    1.34
   5  -4 -14    5.86    1.21
   5  -4 -14    6.04    1.38
   5   4 -14    7.44    1.30
   5   4 -14   11.75    1.71
   5   4 -14    8.06    1.39
   4  -4 -14    5.80    1.35
   4  -4 -14    4.40    1.21
   4   4 -14    6.65    1.33
   4   4 -14    2.10    1.19
   4   4 -14    3.93    1.11
   3  -4 -14   -0.75    0.97
   3   4 -14   -0.69    0.73
   3   4 -14    1.61    0.98
   3   4 -14   -0.93    0.98
   2  -4 -14    0.14    1.01
   2   4 -14    0.44    1.00
   2   4 -14   -0.29    1.09
   2   4 -14   -0.58    0.89
   1  -4 -14    2.63    0.99
   1   4 -14    1.56    1.10
   1   4 -14    2.61    1.05
   0  -4 -14   -0.17    0.93
   0   4 -14   -0.07    0.83
   0   4 -14    0.37    0.69
  -1  -4 -14    3.31    1.07
  -1   4 -14    3.01    0.88
  -1   4 -14    4.13    0.95
  -1   4 -14    2.84    0.92
  -2  -4 -14    0.62    0.64
  -2   4 -14    0.85    0.77
  -2   4 -14    0.99    0.58
  -3  -4 -14    1.25    0.56
  -3   4 -14    1.68    0.70
 -11  -5  14    0.08    0.35
 -11  -5  14    0.75    0.38
 -10  -5  14   -0.18    0.59
 -10  -5  14   -0.05    0.33
  -9  -5  14    0.27    0.61
  -9  -5  14    0.37    0.77
   9   5 -14   -0.22    0.80
   8   5 -14    2.42    0.81
   8   5 -14    0.68    0.77
   7   5 -14    0.50    0.93
   7   5 -14   -0.35    0.67
   7   5 -14   -0.03    0.68
   7   5 -14    0.28    0.44
   6   5 -14   11.96    1.04
   6   5 -14   16.48    1.96
   6   5 -14   12.09    1.67
   6   5 -14   11.01    1.71
   5   5 -14    6.96    1.37
   5   5 -14    5.93    1.37
   5   5 -14    7.81    1.36
   4   5 -14    1.32    0.90
   4   5 -14    2.61    0.92
   4   5 -14    2.65    0.95
   3   5 -14    0.37    1.09
   3   5 -14   -0.20    0.75
   3   5 -14   -0.37    0.82
   2  -5 -14    0.49    1.07
   2   5 -14    1.36    0.81
   2   5 -14    1.50    0.90
   2   5 -14    1.25    0.86
   1  -5 -14    1.34    1.00
   1   5 -14    2.91    0.93
   0  -5 -14    0.00    0.61
   0   5 -14   -0.67    0.59
  -1  -5 -14    0.34    0.80
  -1   5 -14    0.69    0.86
   2  -5  14    1.39    0.62
  -2  -5 -14    0.67    0.52
  -2   5 -14    0.08    0.72
   3  -5  14    2.35    0.53
 -10  -6  14    0.40    0.38
 -10  -6  14    0.36    0.40
  -9  -6  14    1.05    0.56
  -9  -6  14   -0.15    0.61
   9   6 -14    0.30    0.83
  -8  -6  14   10.25    1.26
  -8  -6  14    7.80    1.07
   8   6 -14    6.27    1.20
   8   6 -14    9.21    1.18
   8   6 -14    8.94    0.79
  -7  -6  14    1.66    0.74
   7   6 -14    1.95    0.66
   7   6 -14    2.21    0.80
   7   6 -14    2.48    1.10
   6   6 -14    1.86    0.74
   6   6 -14    0.79    0.90
   6   6 -14    2.13    0.90
   5   6 -14    3.64    1.11
   5   6 -14    2.09    0.90
   5   6 -14    2.53    0.78
   4   6 -14    0.98    1.06
   4   6 -14   -0.72    0.90
   4   6 -14   -0.28    0.82
   3   6 -14    0.90    0.97
   3   6 -14    0.26    1.06
   2   6 -14   -0.43    0.67
   2   6 -14   -0.27    0.95
   1   6 -14    0.22    0.69
   0  -6  14    4.76    0.85
   0   6 -14    3.00    0.91
   1  -6  14    1.10    0.48
  -1   6 -14    0.83    0.81
   2  -6  14    0.55    0.35
  -2   6 -14   -0.14    0.69
 -10  -7  14    5.66    0.50
  -9  -7  14    1.24    0.44
  -8  -7  14    1.92    0.60
   8   7 -14    2.20    0.50
   8   7 -14    2.96    0.98
  -7  -7  14    3.77    0.67
   7   7 -14    4.39    0.72
   7   7 -14    4.78    1.17
  -6  -7  14    1.46    0.71
   6   7 -14   -0.36    0.63
  -5  -7  14    1.65    0.74
   5   7 -14   -0.08    0.91
   5   7 -14    1.59    0.92
  -4  -7  14    0.86    0.69
   4   7 -14   -0.10    0.63
   4   7 -14    0.68    0.73
  -3  -7  14    1.26    0.56
   3   7 -14    3.60    1.17
   3   7 -14    1.73    0.99
  -2  -7  14   11.70    1.09
   2   7 -14    8.91    1.38
   2   7 -14   13.10    1.75
  -1  -7  14    5.86    0.85
   1   7 -14    4.23    0.93
   1   7 -14    5.35    1.08
   0  -7  14    1.54    0.60
   0   7 -14    2.36    0.93
   1  -7  14    1.60    0.51
  -1   7 -14    1.62    0.82
   2  -7  14    2.99    0.47
  -2   7 -14    1.61    0.54
  -9  -8  14    0.43    0.25
  -8  -8  14    1.61    0.40
   8   8 -14    2.18    0.66
  -7  -8  14    0.02    0.40
   7   8 -14    0.48    0.56
   7   8 -14   -0.27    0.78
  -6  -8  14   -0.15    0.48
   6   8 -14    0.86    0.92
  -5  -8  14   -0.17    0.34
   5   8 -14    0.68    0.65
  -4  -8  14    2.73    0.69
   4   8 -14    0.87    0.79
   4   8 -14    2.85    1.02
  -3  -8  14    0.50    0.55
   3   8 -14    0.30    0.54
   3   8 -14    0.09    0.60
  -2  -8  14    1.37    0.45
   2   8 -14    1.41    0.67
   2   8 -14    1.49    0.84
  -1  -8  14    5.63    0.80
   1   8 -14    5.83    1.05
   1   8 -14    4.32    0.89
   0  -8  14    1.79    0.39
   0   8 -14    3.36    0.92
   1  -8  14    0.38    0.34
  -1   8 -14    0.87    0.69
  -7  -9  14    0.29    0.27
   7   9 -14    0.16    0.48
  -6  -9  14    0.88    0.42
   6   9 -14    0.73    0.53
   6   9 -14   -0.39    0.74
  -5  -9  14    0.68    0.38
   5   9 -14    0.32    0.75
  -4  -9  14    0.32    0.38
   4   9 -14   -0.17    0.76
  -3  -9  14    0.04    0.35
   3   9 -14    0.84    0.60
   3   9 -14   -0.64    0.74
  -2  -9  14    2.52    0.43
   2   9 -14    2.94    0.85
   2   9 -14    4.56    0.83
  -1  -9  14    1.50    0.38
   1   9 -14    0.12    0.61
   5  10 -14   -0.44    0.59
   4  10 -14    0.94    0.65
   3  10 -14    2.27    0.76
 -11   0  15   -0.39    0.52
 -10   0  15   -0.57    0.64
   9   0 -15    0.59    0.86
   8   0 -15    0.07    0.59
   8   0 -15    0.52    1.07
   7   0 -15   -0.28    0.72
   7   0 -15   -0.74    0.82
   6   0 -15   -0.49    0.93
   6   0 -15   -0.17    1.00
   5   0 -15   -0.74    0.66
   5   0 -15   -1.30    0.93
   4   0 -15   -0.88    0.94
   4   0 -15   -1.78    0.93
   3   0 -15   -1.17    0.96
   3   0 -15   -0.54    0.91
   2   0 -15   -0.21    0.61
  -2   0  15    0.78    0.69
   2   0 -15    0.32    0.71
   1   0 -15   -0.46    0.65
   1   0 -15    0.53    0.87
   0   0 -15    0.28    0.63
  -1   0 -15   -1.64    0.72
  -2   0 -15   -1.25    0.60
 -11  -1  15    1.53    0.58
 -10  -1  15    2.71    0.81
 -10   1  15    2.77    0.78
   9  -1 -15    0.03    0.57
   9   1 -15    0.83    0.91
   8  -1 -15    3.07    1.00
   8  -1 -15    2.29    0.94
   8   1 -15    2.20    0.99
   8   1 -15    2.77    1.10
   7  -1 -15   -0.31    0.69
   7  -1 -15    0.49    0.91
   7   1 -15    0.39    0.93
   7   1 -15    0.27    1.02
   6  -1 -15    2.06    1.09
   6  -1 -15   -0.78    0.86
   6   1 -15    1.73    1.11
   6   1 -15    1.14    0.98
   6   1 -15    0.32    1.08
   5  -1 -15    0.61    1.02
   5  -1 -15    1.48    1.13
   5   1 -15    0.96    0.74
   5   1 -15    0.10    1.02
   5   1 -15    1.72    1.12
   4  -1 -15    0.36    1.04
   4  -1 -15   -0.20    0.91
   4   1 -15    0.82    1.12
   4   1 -15    1.76    1.05
   4   1 -15    0.69    0.74
   3  -1 -15   10.98    1.77
   3  -1 -15   13.68    1.94
   3   1 -15    9.55    1.44
   3   1 -15    9.12    1.42
  -2  -1  15    1.21    0.76
   2  -1 -15    1.02    0.86
   2  -1 -15    0.36    0.73
   2   1 -15   -0.06    1.07
   2   1 -15   -0.25    0.92
   1  -1 -15    3.22    0.94
   1   1 -15    2.09    1.03
   1   1 -15    4.63    1.25
   0  -1 -15    2.42    0.90
   0   1 -15    1.08    0.88
   0   1 -15    3.35    0.88
  -1  -1 -15    2.60    1.02
  -1   1 -15    2.47    0.95
  -2  -1 -15    2.41    0.82
  -2   1 -15    2.26    0.65
 -11  -2  15   -0.02    0.36
 -10  -2  15    1.60    0.71
   9  -2 -15    2.65    0.69
   9   2 -15    3.82    0.88
   8  -2 -15    1.12    0.82
   8   2 -15    2.58    1.08
   8   2 -15    1.53    0.78
   7  -2 -15    1.01    0.86
   7  -2 -15    0.52    1.08
   7   2 -15   -0.46    0.86
   7   2 -15   -1.32    0.93
   7   2 -15   -0.05    0.69
   6  -2 -15    7.50    1.23
   6  -2 -15    7.80    1.45
   6   2 -15    9.33    1.53
   6   2 -15    7.98    1.31
   6   2 -15    7.66    1.27
   5  -2 -15    1.87    1.09
   5  -2 -15    2.53    0.85
   5   2 -15    3.31    1.14
   5   2 -15    3.10    1.22
   5   2 -15    2.63    1.01
   4  -2 -15    1.00    0.99
   4  -2 -15    0.02    0.67
   4   2 -15    0.81    0.74
   4   2 -15    1.36    1.14
   4   2 -15    1.87    1.13
   3  -2 -15    1.29    1.02
   3  -2 -15    2.37    0.92
   3   2 -15    1.10    1.10
   3   2 -15    2.85    0.97
   2  -2 -15    6.77    1.25
   2   2 -15    5.68    1.30
   2   2 -15    6.14    1.34
   1  -2 -15    8.23    1.33
   1   2 -15    7.44    1.33
   1   2 -15    8.46    1.29
   0  -2 -15    5.51    1.03
   0   2 -15    5.76    1.14
   0   2 -15    3.21    0.85
  -1  -2 -15    0.33    0.58
  -1   2 -15   -0.28    0.63
  -2  -2 -15    1.26    0.76
  -2   2 -15    2.27    0.72
 -11  -3  15    0.77    0.41
 -10  -3  15   -0.10    0.60
   9   3 -15    0.69    0.59
   8   3 -15    0.30    0.72
   8   3 -15    0.90    0.74
   8   3 -15    0.25    0.67
   7  -3 -15    0.79    0.81
   7   3 -15    0.22    0.89
   7   3 -15    0.61    0.74
   7   3 -15    1.28    0.75
   6  -3 -15   -0.47    0.94
   6  -3 -15   -0.30    0.80
   6   3 -15   -0.37    0.75
   6   3 -15   -0.66    0.88
   6   3 -15   -1.87    0.92
   5  -3 -15    2.10    0.96
   5  -3 -15    3.03    1.17
   5   3 -15    0.59    1.00
   5   3 -15    1.71    0.92
   5   3 -15    2.71    1.18
   4  -3 -15    1.37    0.77
   4  -3 -15    0.80    0.89
   4   3 -15    3.61    0.90
   4   3 -15    2.97    1.21
   4   3 -15   -0.45    0.99
   3  -3 -15    7.06    1.21
   3   3 -15    8.37    1.53
   3   3 -15    6.95    1.19
   3   3 -15    7.85    1.22
   2  -3 -15    3.20    0.90
   2   3 -15    1.24    1.14
   2   3 -15    3.89    0.94
   1  -3 -15    0.63    0.70
   1   3 -15    0.01    0.95
   1   3 -15    0.34    0.89
   0  -3 -15    0.80    0.67
   0   3 -15   -1.00    0.67
   0   3 -15    0.46    0.86
  -1  -3 -15    0.39    0.56
  -1   3 -15   -0.56    0.59
  -1   3 -15   -0.08    0.72
  -2  -3 -15    6.91    1.07
 -10  -4  15    1.65    0.62
 -10  -4  15    0.87    0.39
  -9  -4  15    2.93    0.67
   9   4 -15    4.21    0.83
   8   4 -15    0.10    0.78
   8   4 -15    0.24    0.96
   8   4 -15    1.39    0.89
   7   4 -15    3.62    0.99
   7   4 -15    2.80    1.01
   7   4 -15    4.46    1.15
   6   4 -15    3.34    0.85
   6   4 -15    1.22    0.75
   6   4 -15   -1.08    0.63
   5   4 -15    3.23    0.93
   5   4 -15    2.84    0.91
   5   4 -15    3.23    1.22
   4  -4 -15    1.36    0.89
   4   4 -15    2.20    1.15
   4   4 -15    1.15    0.78
   4   4 -15    1.12    0.88
   3  -4 -15    1.74    0.94
   3   4 -15    2.31    0.77
   3   4 -15    3.44    1.13
   3   4 -15    1.07    1.04
   2  -4 -15    1.39    0.89
   2   4 -15    0.14    0.79
   2   4 -15    0.81    1.00
   1  -4 -15    7.44    1.12
   1   4 -15    8.31    1.31
   1   4 -15    7.48    1.15
   0  -4 -15    2.14    0.73
   0   4 -15    3.14    0.81
   0   4 -15    2.63    0.79
  -1  -4 -15    0.32    0.69
  -1   4 -15    1.04    0.76
 -10  -5  15    2.62    0.49
 -10  -5  15    2.26    0.58
  -9  -5  15    1.14    0.49
  -9  -5  15    0.98    0.49
   8   5 -15    2.22    0.83
   8   5 -15    3.21    1.08
   7   5 -15    0.97    0.82
   7   5 -15    1.32    0.91
   7   5 -15    1.24    0.74
   6   5 -15    1.81    1.06
   6   5 -15    3.94    1.06
   6   5 -15    2.43    0.98
   5   5 -15   -0.25    0.65
   5   5 -15   -0.15    0.60
   5   5 -15    0.37    0.82
   4   5 -15   13.66    1.64
   4   5 -15   16.10    1.91
   4   5 -15   16.25    1.99
   3   5 -15   12.51    1.63
   3   5 -15    9.58    1.42
   3   5 -15   10.23    1.40
   2   5 -15    9.95    1.37
   2   5 -15   10.81    1.52
   1  -5 -15    3.47    0.88
   1   5 -15    3.04    1.04
   0  -5 -15   -0.27    0.68
   0   5 -15   -0.30    0.77
  -1   5 -15    0.02    0.65
  -9  -6  15    3.76    0.57
  -8  -6  15    0.48    0.55
  -8  -6  15    0.35    0.36
   8   6 -15   -0.49    0.78
  -7  -6  15    0.28    0.44
   7   6 -15   -0.88    0.83
   7   6 -15    0.17    0.68
  -6  -6  15    1.12    0.67
   6   6 -15    1.42    0.99
   6   6 -15    0.35    0.69
   6   6 -15    0.25    0.71
   5   6 -15    6.22    1.07
   5   6 -15    4.83    0.98
   4   6 -15   -0.17    0.84
   4   6 -15   -0.91    0.78
   3   6 -15   -0.01    0.55
   3   6 -15    0.46    0.65
   2   6 -15    0.70    0.93
  -1  -6  15    1.41    0.58
   1   6 -15    1.49    0.70
   0  -6  15    0.69    0.49
   0   6 -15    0.77    0.56
  -1   6 -15    0.40    0.62
  -8  -7  15    1.67    0.45
   8   7 -15    1.63    0.75
  -7  -7  15    0.24    0.32
   7   7 -15    1.04    0.63
  -6  -7  15   -0.06    0.48
   6   7 -15   -0.40    0.83
  -5  -7  15    1.86    0.63
   5   7 -15    0.50    0.76
   5   7 -15    0.77    0.92
  -4  -7  15    0.97    0.41
   4   7 -15    0.36    0.76
   4   7 -15    0.96    0.69
  -3  -7  15    1.20    0.57
   3   7 -15    1.04    0.83
   3   7 -15    1.85    0.87
  -2  -7  15    0.17    0.33
   2   7 -15    0.39    0.66
   2   7 -15    0.31    0.56
  -1  -7  15    1.77    0.50
   1   7 -15    0.70    0.83
   0  -7  15    0.72    0.37
   0   7 -15    0.39    0.48
  -7  -8  15    0.05    0.27
   7   8 -15    0.16    0.66
  -6  -8  15    0.12    0.35
   6   8 -15    0.14    0.53
  -5  -8  15    1.33    0.43
   5   8 -15    1.72    0.89
  -4  -8  15    3.97    0.57
   4   8 -15    3.91    0.81
  -3  -8  15    0.11    0.35
   3   8 -15    0.49    0.61
   3   8 -15   -0.82    0.68
  -2  -8  15    1.27    0.43
   2   8 -15    2.75    0.73
 -10   0  16    3.11    0.56
   9   0 -16    2.32    0.76
   8   0 -16    0.20    0.69
   8   0 -16   -0.70    0.68
   7   0 -16    7.98    1.20
   7   0 -16    8.11    1.32
   6   0 -16    1.16    0.78
   6   0 -16    2.23    0.79
   5   0 -16    1.39    0.93
   5   0 -16    0.08    0.94
   4   0 -16    2.06    0.78
   4   0 -16    0.56    0.64
   3   0 -16    4.74    0.92
   3   0 -16    4.39    1.15
   2   0 -16    6.33    1.11
   2   0 -16    9.07    1.39
   1   0 -16    2.28    0.95
   0   0 -16   -0.54    0.65
  -1   0 -16    0.77    0.62
 -10  -1  16    1.05    0.54
   9  -1 -16    0.37    0.61
   9   1 -16    1.39    0.74
   8  -1 -16    0.47    0.78
   8   1 -16    0.32    0.66
   8   1 -16   -0.38    0.74
   7  -1 -16    1.85    1.06
   7  -1 -16    1.65    0.68
   7   1 -16    0.59    0.96
   7   1 -16    1.20    0.87
   6  -1 -16   -0.27    0.50
   6  -1 -16   -1.04    0.87
   6   1 -16    0.30    0.58
   6   1 -16    0.14    0.66
   5  -1 -16    1.64    0.79
   5  -1 -16    1.24    0.86
   5   1 -16   -0.12    0.66
   5   1 -16    0.06    0.57
   4  -1 -16    1.32    0.97
   4  -1 -16    1.08    0.68
   4   1 -16    1.25    0.77
   4   1 -16    0.42    0.82
   3  -1 -16    1.05    0.63
   3  -1 -16    0.91    0.86
   3   1 -16    2.11    0.79
   3   1 -16    0.61    0.64
   2  -1 -16    0.57    0.88
   2  -1 -16    0.16    0.77
   2   1 -16    0.26    0.62
   2   1 -16    0.32    0.56
   1  -1 -16    2.35    0.87
   1   1 -16    0.95    0.77
   1   1 -16    3.08    0.76
   0  -1 -16    4.54    0.93
   0   1 -16    4.69    0.82
  -1  -1 -16    0.92    0.61
  -1   1 -16   -0.25    0.35
 -10  -2  16    0.06    0.35
   9   2 -16    4.02    0.74
   8  -2 -16    1.32    0.75
   8   2 -16   -0.32    0.54
   8   2 -16   -0.50    0.49
   7  -2 -16    1.20    0.79
   7   2 -16    0.66    0.63
   7   2 -16    0.45    0.67
   6  -2 -16    1.89    0.85
   6  -2 -16   -0.76    0.86
   6   2 -16    0.14    0.61
   6   2 -16    1.05    0.87
   5  -2 -16    0.94    0.81
   5  -2 -16    0.30    0.88
   5   2 -16   -0.27    0.62
   5   2 -16    2.30    0.96
   5   2 -16    1.18    0.92
   4  -2 -16    0.16    0.79
   4  -2 -16    0.21    0.81
   4   2 -16    0.69    0.87
   4   2 -16   -0.18    0.81
   4   2 -16    1.38    1.03
   3  -2 -16   -0.35    0.73
   3  -2 -16    0.78    0.82
   3   2 -16    1.56    0.97
   3   2 -16    0.53    0.59
   2  -2 -16    3.63    0.88
   2   2 -16    3.35    0.85
   2   2 -16    4.36    0.96
   1  -2 -16    0.64    0.80
   1   2 -16    0.68    0.73
   1   2 -16   -0.31    0.62
   0  -2 -16    0.19    0.67
   0   2 -16    0.52    0.61
  -1  -2 -16    0.35    0.38
  -9  -3  16    0.06    0.58
   8   3 -16    2.84    0.75
   8   3 -16    3.36    0.86
   7   3 -16    2.01    0.90
   7   3 -16    1.89    0.94
   6  -3 -16    0.74    0.57
   6   3 -16    0.58    0.59
   6   3 -16   -0.03    0.61
   6   3 -16   -0.40    0.59
   5  -3 -16    0.02    0.52
   5  -3 -16    0.83    0.86
   5   3 -16    1.02    0.92
   5   3 -16   -0.10    0.78
   5   3 -16   -0.46    0.91
   4  -3 -16    8.59    1.19
   4  -3 -16    8.17    1.12
   4   3 -16   10.07    1.42
   4   3 -16   10.40    1.37
   4   3 -16   10.61    1.61
   3  -3 -16    7.32    1.14
   3   3 -16    8.49    1.22
   3   3 -16    7.63    1.29
   2  -3 -16    3.81    0.95
   2   3 -16    2.83    0.97
   2   3 -16    2.13    0.83
   1  -3 -16    0.44    0.54
   1   3 -16    1.40    0.69
   1   3 -16    1.20    0.66
   0  -3 -16    0.44    0.46
   0   3 -16    1.26    0.67
   0   3 -16    0.33    0.54
  -9  -4  16    0.21    0.52
   8   4 -16    0.38    0.51
   8   4 -16    1.32    0.71
   7   4 -16    3.09    0.94
   7   4 -16    2.30    0.77
   7   4 -16    3.01    0.71
   6   4 -16    3.99    0.79
   6   4 -16    3.77    0.82
   6   4 -16    2.74    0.84
   5   4 -16    7.12    1.27
   5   4 -16   11.16    1.37
   5   4 -16    8.25    1.28
   4   4 -16    0.80    0.93
   4   4 -16    0.60    0.62
   4   4 -16    0.82    0.79
   3  -4 -16    5.87    0.97
   3   4 -16    5.81    0.97
   3   4 -16    5.86    1.00
   2  -4 -16    1.59    0.68
   2   4 -16    0.30    0.83
   2   4 -16    0.54    0.60
   1  -4 -16    0.54    0.63
   1   4 -16    1.26    0.60
   0   4 -16    0.61    0.64
  -8  -5  16    0.57    0.48
  -8  -5  16    0.90    0.52
   7   5 -16    0.81    0.66
   7   5 -16    1.16    0.51
   7   5 -16    0.73    0.58
   6   5 -16    0.09    0.83
   6   5 -16   -0.35    0.67
   6   5 -16    0.22    0.75
   5   5 -16    0.94    0.64
   5   5 -16    1.17    0.81
   5   5 -16   -0.77    0.62
   4   5 -16    5.13    1.06
   4   5 -16    4.87    0.86
   4   5 -16    2.37    0.93
   3   5 -16    1.54    0.69
   2   5 -16    0.23    0.58
   1   5 -16    0.74    0.53
  -7  -6  16    0.50    0.41
   7   6 -16   -0.14    0.51
  -6  -6  16    5.30    0.71
   6   6 -16    7.69    1.06
   6   6 -16    6.18    1.03
  -5  -6  16    4.23    0.59
   5   6 -16    5.23    1.06
   5   6 -16    4.60    0.87
  -4  -6  16    1.97    0.45
   4   6 -16    1.15    0.77
   4   6 -16    2.11    0.63
  -3  -6  16    0.73    0.37
   3   6 -16    0.92    0.60
   2   6 -16    0.76    0.75
  -5  -7  16    7.08    0.73
   5   7 -16    7.34    0.90
  -4  -7  16    9.29    0.76
   8   0 -17    0.18    0.43
   7   0 -17    0.12    0.65
   7   0 -17    0.72    0.86
   6   0 -17    0.30    0.53
   6   0 -17    0.16    0.88
   5   0 -17    1.35    0.57
   5   0 -17    0.97    0.89
   4   0 -17   -0.09    0.45
   4   0 -17   -1.22    0.78
   3   0 -17    0.19    0.72
   3   0 -17    0.39    0.66
   2   0 -17   -0.48    0.59
   1   0 -17    0.89    0.57
   8   1 -17    1.49    0.69
   7  -1 -17    0.83    0.50
   7   1 -17    0.96    0.90
   7   1 -17    0.41    0.52
   6  -1 -17    0.19    0.47
   6  -1 -17    0.61    0.63
   6   1 -17   -0.42    0.59
   6   1 -17    1.33    0.75
   5  -1 -17   -0.58    0.80
   5  -1 -17    0.71    0.55
   5   1 -17    0.37    0.51
   5   1 -17    0.43    0.63
   4  -1 -17    7.11    1.16
   4  -1 -17    4.52    0.98
   4   1 -17    4.54    1.07
   4   1 -17    6.94    0.90
   3  -1 -17    1.33    0.70
   3   1 -17   -0.12    0.42
   3   1 -17   -0.70    0.69
   2  -1 -17    2.00    0.56
   2   1 -17    1.87    0.56
   8   2 -17    1.53    0.53
   7   2 -17    2.57    0.95
   7   2 -17    2.89    0.77
   6  -2 -17    1.78    0.69
   6   2 -17    1.78    0.90
   6   2 -17    1.85    0.80
   5  -2 -17    0.38    0.46
   5   2 -17    1.03    0.57
   5   2 -17    0.43    0.59
   4  -2 -17   -0.23    0.64
   4   2 -17   -0.50    0.64
   4   2 -17    0.73    0.81
   3  -2 -17    4.02    0.77
   3   2 -17    2.40    0.71
   3   2 -17    3.35    0.78
   2  -2 -17    0.85    0.62
   2   2 -17    0.62    0.38
   2   2 -17    0.01    0.45
   7   3 -17    0.99    0.64
   7   3 -17   -1.22    0.67
   6   3 -17    0.76    0.65
   6   3 -17    1.51    0.73
   5  -3 -17   -0.32    0.59
   5   3 -17    0.05    0.59
   5   3 -17    0.27    0.56
   4   3 -17    3.54    0.80
   4   3 -17    3.18    0.79
   3   3 -17    4.89    0.83
   3   3 -17    5.29    0.99
   2   3 -17    1.99    0.77
   6   4 -17    1.05    0.71
   5   4 -17    0.25    0.52
   4   4 -17    0.21    0.74
   3   4 -17    0.76    0.48
   0   0   0    0.00    0.00
;
_shelx_hkl_checksum     31272
_shelx_res_file
;
TITL GVSU1217E in P21/c #14
    gvsu1217e.res
    created by SHELXL-2018/3 at 12:43:21 on 17-Jul-2019
REM reset to P21/c #14
CELL 1.54178 11.8576 13.2995 14.3948 90 110.3631 90
ZERR 4 0.0005 0.0006 0.0006 0 0.0029 0
LATT 1
SYMM -X,0.5+Y,0.5-Z
SFAC C H O Si
UNIT 108 104 4 4
L.S. 12
PLAN  10
SIZE 0.08 0.09 0.098
TEMP 173
BOND $H
fmap 2
acta
REM <olex2.extras>
REM <HklSrc "%">
REM </olex2.extras>
WGHT    0.079300
FVAR       0.15171
SI1   4    0.379777    0.607297    0.110661    11.00000    0.03191    0.03477 =
         0.02752    0.00236    0.00737    0.00047
O1    3    0.458626    0.507756    0.098236    11.00000    0.04065    0.05436 =
         0.04398   -0.00388    0.00922    0.01342
H1    2    0.525342    0.510517    0.124622    11.00000    0.14264
C1    1    0.458221    0.724731    0.104575    11.00000    0.05555    0.05157 =
         0.03614    0.00810    0.00883   -0.01721
AFIX 137
H1A   2    0.538510    0.722512    0.152061    11.00000   -1.50000
H1B   2    0.415753    0.780473    0.119230    11.00000   -1.50000
H1C   2    0.461428    0.732630    0.039250    11.00000   -1.50000
AFIX   0
C2    1    0.225102    0.596472    0.010223    11.00000    0.03291    0.03117 =
         0.02727    0.00309    0.00799   -0.00348
AFIX  13
H2    2    0.186321    0.541154    0.032661    11.00000   -1.20000
AFIX   0
C3    1    0.349344    0.601834    0.231985    11.00000    0.03693    0.02964 =
         0.02498   -0.00037    0.01085    0.00113
AFIX  13
H3    2    0.304983    0.663543    0.233789    11.00000   -1.20000
AFIX   0
C4    1    0.230975    0.559901   -0.087911    11.00000    0.02951    0.03573 =
         0.02591   -0.00124    0.00568    0.00003
C5    1    0.222113    0.457908   -0.105851    11.00000    0.05687    0.03821 =
         0.04410   -0.00501    0.01704    0.00520
AFIX  43
H5    2    0.212646    0.415105   -0.058001    11.00000   -1.20000
AFIX   0
C6    1    0.226866    0.417276   -0.192792    11.00000    0.06396    0.04764 =
         0.06550   -0.01969    0.02003   -0.00047
AFIX  43
H6    2    0.220922    0.348044   -0.202343    11.00000   -1.20000
AFIX   0
C7    1    0.240278    0.478256   -0.265090    11.00000    0.05092    0.07509 =
         0.05239   -0.03034    0.01803   -0.00891
AFIX  43
H7    2    0.242726    0.451111   -0.323899    11.00000   -1.20000
AFIX   0
C8    1    0.249967    0.579615   -0.249036    11.00000    0.06138    0.07395 =
         0.03631   -0.00752    0.02236   -0.01595
AFIX  43
H8    2    0.259536    0.621704   -0.297355    11.00000   -1.20000
AFIX   0
C9    1    0.245722    0.621013   -0.161133    11.00000    0.05619    0.04333 =
         0.03460   -0.00495    0.01614   -0.00803
AFIX  43
H9    2    0.252840    0.690203   -0.151519    11.00000   -1.20000
AFIX   0
C10   1    0.146122    0.686821    0.007946    11.00000    0.03411    0.03396 =
         0.02241    0.00041    0.00351    0.00237
C11   1    0.167497    0.782230   -0.021989    11.00000    0.04616    0.03373 =
         0.04344    0.00098    0.01909    0.00047
AFIX  43
H11   2    0.233780    0.792719   -0.041198    11.00000   -1.20000
AFIX   0
C12   1    0.091722    0.861570   -0.023592    11.00000    0.05748    0.03349 =
         0.05311    0.00220    0.02012    0.00392
AFIX  43
H12   2    0.106084    0.924134   -0.046117    11.00000   -1.20000
AFIX   0
C13   1   -0.005281    0.849385    0.007821    11.00000    0.05301    0.04008 =
         0.05166   -0.00724    0.01365    0.01442
AFIX  43
H13   2   -0.055857    0.903091    0.006978    11.00000   -1.20000
AFIX   0
C14   1   -0.025265    0.755743    0.040425    11.00000    0.04291    0.05077 =
         0.04679   -0.00198    0.01764    0.00369
AFIX  43
H14   2   -0.089227    0.746580    0.062864    11.00000   -1.20000
AFIX   0
C15   1    0.048460    0.675526    0.040154    11.00000    0.04011    0.03589 =
         0.03605    0.00227    0.01105    0.00224
AFIX  43
H15   2    0.032870    0.612895    0.061775    11.00000   -1.20000
AFIX   0
C16   1    0.465394    0.607538    0.322578    11.00000    0.03436    0.04199 =
         0.02385    0.00220    0.01170    0.00029
C17   1    0.517152    0.700179    0.355520    11.00000    0.04713    0.03896 =
         0.03623   -0.00152    0.01114   -0.00333
AFIX  43
H17   2    0.482228    0.758048    0.321262    11.00000   -1.20000
AFIX   0
C18   1    0.620580    0.708030    0.439065    11.00000    0.05195    0.06006 =
         0.03843   -0.00884    0.01001   -0.01816
AFIX  43
H18   2    0.655291    0.770730    0.459002    11.00000   -1.20000
AFIX   0
C19   1    0.671829    0.623793    0.492349    11.00000    0.03810    0.07327 =
         0.02875    0.00078    0.00540   -0.00608
AFIX  43
H19   2    0.739662    0.629258    0.549267    11.00000   -1.20000
AFIX   0
C20   1    0.621329    0.531135    0.460284    11.00000    0.04072    0.06290 =
         0.03725    0.01181    0.00753    0.00298
AFIX  43
H20   2    0.656040    0.473577    0.495283    11.00000   -1.20000
AFIX   0
C21   1    0.518489    0.522943    0.375692    11.00000    0.03856    0.04329 =
         0.03528    0.00458    0.00846   -0.00044
AFIX  43
H21   2    0.485335    0.459927    0.354838    11.00000   -1.20000
AFIX   0
C22   1    0.266107    0.516462    0.234498    11.00000    0.03661    0.03409 =
         0.02390    0.00585    0.00512   -0.00303
C23   1    0.165406    0.535013    0.260993    11.00000    0.04243    0.04474 =
         0.02899    0.00344    0.00723    0.00175
AFIX  43
H23   2    0.151976    0.599365    0.280198    11.00000   -1.20000
AFIX   0
C24   1    0.084809    0.458054    0.258946    11.00000    0.03772    0.07025 =
         0.03852    0.00889    0.00753   -0.00726
AFIX  43
H24   2    0.018734    0.471259    0.277708    11.00000   -1.20000
AFIX   0
C25   1    0.102206    0.362714    0.229398    11.00000    0.05171    0.05218 =
         0.03559    0.01065   -0.00077   -0.02218
AFIX  43
H25   2    0.047234    0.311931    0.226694    11.00000   -1.20000
AFIX   0
C26   1    0.202065    0.342995    0.203753    11.00000    0.06255    0.03339 =
         0.03369    0.00408    0.00675   -0.00762
AFIX  43
H26   2    0.214929    0.278564    0.184382    11.00000   -1.20000
AFIX   0
C27   1    0.282561    0.418813    0.206890    11.00000    0.04796    0.03704 =
         0.03412    0.00731    0.01276    0.00060
AFIX  43
H27   2    0.349762    0.404301    0.190084    11.00000   -1.20000
AFIX   0
HKLF 4
REM  GVSU1217E in P21/c #14
REM wR2 = 0.1705, GooF = S = 0.973, Restrained GooF = 0.973 for all data
REM R1 = 0.0616 for 2414 Fo > 4sig(Fo) and 0.1175 for all 4113 data
REM 267 parameters refined using 0 restraints
END
WGHT      0.0796      0.0000
REM Highest difference peak  0.287,  deepest hole -0.355,  1-sigma level  0.055
Q1    1   0.2971  0.6098  0.0573  11.00000  0.05    0.29
Q2    1   0.3636  0.6060  0.1733  11.00000  0.05    0.28
Q3    1   0.4023  0.6856  0.1039  11.00000  0.05    0.28
Q4    1   0.4815  0.5402  0.0375  11.00000  0.05    0.22
Q5    1   0.2218  0.7848 -0.1625  11.00000  0.05    0.21
Q6    1   0.2033  0.5828 -0.0428  11.00000  0.05    0.21
Q7    1   0.1949  0.6138 -0.2231  11.00000  0.05    0.20
Q8    1   0.1352  0.3809  0.1823  11.00000  0.05    0.20
Q9    1   0.3218  0.6203 -0.2374  11.00000  0.05    0.20
Q10   1   0.3452  0.4685  0.3436  11.00000  0.05    0.20
;
_shelx_res_checksum     19185
data_I
_chemical_name_systematic
;
2-Methyl-1,1,2,3,3-pentaphenyl-2-silapropane
;
_chemical_name_common     ?
_chemical_formula_moiety     'C33 H30 Si'
_chemical_formula_sum     'C33 H30 Si'
_chemical_formula_weight     454.66
_chemical_melting_point     ?
_space_group_crystal_system     triclinic
_space_group_name_H-M_alt     'P -1'
_space_group_name_Hall     '-P 1'
loop_
    _space_group_symop_operation_xyz
    'x, y, z'
    '-x, -y, -z'
_cell_length_a     10.3879(7)
_cell_length_b     10.5037(7)
_cell_length_c     13.6350(9)
_cell_angle_alpha     68.8212(7)
_cell_angle_beta     70.6364(7)
_cell_angle_gamma     84.7947(8)
_cell_volume     1308.06(15)
_cell_formula_units_Z     2
_cell_measurement_reflns_used     6620
_cell_measurement_theta_min     2.170
_cell_measurement_theta_max     25.393
_cell_measurement_temperature     173(2)
_exptl_crystal_description     'block'
_exptl_crystal_colour     colourless
_exptl_crystal_size_max     0.21
_exptl_crystal_size_mid     0.207
_exptl_crystal_size_min     0.174
_exptl_crystal_density_diffrn     1.154
_exptl_crystal_density_meas     ?
_exptl_crystal_density_method     ?
_exptl_crystal_F_000     484
_exptl_absorpt_coefficient_mu     0.108
_exptl_absorpt_correction_type     multi-scan
_exptl_absorpt_process_details
;
(SADABS; Bruker, 2013)
;
_exptl_absorpt_correction_T_min     0.6948
_exptl_absorpt_correction_T_max     0.7452
_diffrn_ambient_temperature     173.15
_diffrn_source     ?
_diffrn_radiation_type     MoK\a
_diffrn_radiation_wavelength     0.71073
_diffrn_measurement_device_type     'Bruker APEXII CCD'
_diffrn_measurement_method     '\f and \w scans'
_diffrn_detector_area_resol_mean     ?
_diffrn_reflns_number     16773
_diffrn_reflns_av_R_equivalents     0.0363
_diffrn_reflns_av_unetI/netI     0.0390
_diffrn_reflns_theta_min     1.692
_diffrn_reflns_theta_max     25.393
_diffrn_reflns_theta_full     25.242
_diffrn_measured_fraction_theta_max     0.997
_diffrn_measured_fraction_theta_full     0.999
_diffrn_reflns_limit_h_min     -12
_diffrn_reflns_limit_h_max     12
_diffrn_reflns_limit_k_min     -12
_diffrn_reflns_limit_k_max     12
_diffrn_reflns_limit_l_min     -16
_diffrn_reflns_limit_l_max     16
_diffrn_standards_number     0
_refine_special_details     ?
_reflns_number_total     4803
_reflns_number_gt     3734
_reflns_threshold_expression     'I > 2\s(I)'
_refine_ls_structure_factor_coef     Fsqd
_refine_ls_matrix_type     full
_refine_ls_R_factor_all     0.0601
_refine_ls_R_factor_gt     0.0448
_refine_ls_wR_factor_gt     0.1100
_refine_ls_wR_factor_ref     0.1204
_refine_ls_goodness_of_fit_ref     1.076
_refine_ls_restrained_S_all     1.076
_refine_ls_number_reflns     4803
_refine_ls_number_parameters     308
_refine_ls_number_restraints     0
_refine_ls_hydrogen_treatment     constr
_refine_ls_weighting_scheme     calc
_refine_ls_weighting_details
              'w=1/[\s^2^(Fo^2^)+(0.0521P)^2^+0.3536P] where P=(Fo^2^+2Fc^2^)/3'
_atom_sites_solution_hydrogens     geom
_atom_sites_solution_primary     direct
_atom_sites_solution_secondary     difmap
_refine_ls_shift/su_max     0.000
_refine_ls_shift/su_mean     0.000
_refine_diff_density_max     0.335
_refine_diff_density_min     -0.223
_refine_ls_extinction_method     none
_refine_ls_extinction_coef     .
loop_
    _atom_type_symbol
    _atom_type_description
    _atom_type_scat_dispersion_real
    _atom_type_scat_dispersion_imag
    _atom_type_scat_source
    'C' 'C' 0.0033 0.0016
                         'International Tables Vol C Tables 4.2.6.8 and 6.1.1.4'
    'H' 'H' 0.0000 0.0000
                         'International Tables Vol C Tables 4.2.6.8 and 6.1.1.4'
    'Si' 'Si' 0.0817 0.0704
                         'International Tables Vol C Tables 4.2.6.8 and 6.1.1.4'
_computing_data_collection
;
APEX2 (Bruker, 2013)
;
_computing_cell_refinement
;
SAINT (Bruker, 2013)
;
_computing_data_reduction
;
SAINT (Bruker, 2013)
;
_computing_structure_solution
;
SHELXS (Sheldrick, 2008)
;
_computing_structure_refinement
;
SHELXL (Sheldrick, 2015)
;
_computing_molecular_graphics
;
<i>OLEX2</i> (Dolomanov <i>et al.</i>,  2009; Bourhis <i>et al.</i>,
2015)
;
_computing_publication_material
;
CrystalMaker (Palmer, 2007)
;
loop_
    _atom_site_type_symbol
    _atom_site_label
    _atom_site_fract_x
    _atom_site_fract_y
    _atom_site_fract_z
    _atom_site_U_iso_or_equiv
    _atom_site_adp_type
    _atom_site_calc_flag
    _atom_site_occupancy
    _atom_site_disorder_assembly
    _atom_site_disorder_group
    Si Si1 0.75666(5) 0.17147(5) 0.27134(4) 0.02998(15) Uani d 1 . .
    C C1 0.58208(18) 0.0942(2) 0.31735(16) 0.0399(5) Uani d 1 . .
    H H1A 0.580675 0.040999 0.271655 0.060 Uiso calc 1 . .
    H H1B 0.516044 0.166936 0.309113 0.060 Uiso calc 1 . .
    H H1C 0.557892 0.034234 0.395435 0.060 Uiso calc 1 . .
    C C2 0.78889(17) 0.32685(18) 0.13751(14) 0.0293(4) Uani d 1 . .
    H H2 0.875549 0.371155 0.128137 0.035 Uiso calc 1 . .
    C C3 0.88432(17) 0.03163(18) 0.25388(14) 0.0290(4) Uani d 1 . .
    H H3 0.879419 0.013883 0.187902 0.035 Uiso calc 1 . .
    C C4 0.77121(19) 0.23587(18) 0.37890(15) 0.0337(4) Uani d 1 . .
    C C5 0.6560(2) 0.2462(2) 0.46416(16) 0.0436(5) Uani d 1 . .
    H H5 0.569129 0.220352 0.467114 0.052 Uiso calc 1 . .
    C C6 0.6643(3) 0.2927(2) 0.54426(18) 0.0549(6) Uani d 1 . .
    H H6 0.583678 0.298764 0.601188 0.066 Uiso calc 1 . .
    C C7 0.7882(3) 0.3304(2) 0.54221(19) 0.0539(6) Uani d 1 . .
    H H7 0.793896 0.361141 0.598221 0.065 Uiso calc 1 . .
    C C8 0.9045(2) 0.3235(2) 0.45856(19) 0.0492(6) Uani d 1 . .
    H H8 0.990631 0.350498 0.456297 0.059 Uiso calc 1 . .
    C C9 0.8961(2) 0.2771(2) 0.37750(17) 0.0401(5) Uani d 1 . .
    H H9 0.976882 0.273302 0.319904 0.048 Uiso calc 1 . .
    C C10 0.67921(17) 0.43090(18) 0.15447(14) 0.0294(4) Uani d 1 . .
    C C11 0.55994(19) 0.4316(2) 0.12873(16) 0.0361(4) Uani d 1 . .
    H H11 0.546285 0.365865 0.099890 0.043 Uiso calc 1 . .
    C C12 0.46085(19) 0.5266(2) 0.14451(16) 0.0415(5) Uani d 1 . .
    H H12 0.380019 0.525025 0.126874 0.050 Uiso calc 1 . .
    C C13 0.4791(2) 0.6233(2) 0.18562(16) 0.0416(5) Uani d 1 . .
    H H13 0.411325 0.688460 0.196376 0.050 Uiso calc 1 . .
    C C14 0.5969(2) 0.6242(2) 0.21100(16) 0.0403(5) Uani d 1 . .
    H H14 0.610168 0.690778 0.239220 0.048 Uiso calc 1 . .
    C C15 0.69603(19) 0.52935(19) 0.19580(15) 0.0348(4) Uani d 1 . .
    H H15 0.776475 0.531510 0.213801 0.042 Uiso calc 1 . .
    C C16 0.81390(17) 0.30119(18) 0.02966(15) 0.0302(4) Uani d 1 . .
    C C17 0.89389(19) 0.3951(2) -0.06919(16) 0.0395(5) Uani d 1 . .
    H H17 0.929517 0.474662 -0.068264 0.047 Uiso calc 1 . .
    C C18 0.9227(2) 0.3751(2) -0.16910(17) 0.0481(5) Uani d 1 . .
    H H18 0.977671 0.440845 -0.235724 0.058 Uiso calc 1 . .
    C C19 0.8724(2) 0.2603(2) -0.17273(17) 0.0458(5) Uani d 1 . .
    H H19 0.894110 0.245561 -0.241102 0.055 Uiso calc 1 . .
    C C20 0.7903(2) 0.1675(2) -0.07596(18) 0.0454(5) Uani d 1 . .
    H H20 0.753497 0.089032 -0.077590 0.054 Uiso calc 1 . .
    C C21 0.7611(2) 0.1883(2) 0.02404(16) 0.0387(5) Uani d 1 . .
    H H21 0.703758 0.123685 0.090102 0.046 Uiso calc 1 . .
    C C22 1.03391(17) 0.06948(17) 0.22632(14) 0.0288(4) Uani d 1 . .
    C C23 1.10054(19) 0.16811(19) 0.12395(15) 0.0365(5) Uani d 1 . .
    H H23 1.051484 0.211263 0.073556 0.044 Uiso calc 1 . .
    C C24 1.2365(2) 0.2044(2) 0.09431(17) 0.0438(5) Uani d 1 . .
    H H24 1.279369 0.272864 0.024624 0.053 Uiso calc 1 . .
    C C25 1.3101(2) 0.1413(2) 0.16568(18) 0.0446(5) Uani d 1 . .
    H H25 1.403699 0.165709 0.145408 0.054 Uiso calc 1 . .
    C C26 1.2463(2) 0.0427(2) 0.26653(17) 0.0421(5) Uani d 1 . .
    H H26 1.296597 -0.001657 0.315750 0.050 Uiso calc 1 . .
    C C27 1.10940(19) 0.00747(19) 0.29711(15) 0.0341(4) Uani d 1 . .
    H H27 1.066750 -0.060027 0.367444 0.041 Uiso calc 1 . .
    C C28 0.82851(17) -0.09864(18) 0.35234(15) 0.0300(4) Uani d 1 . .
    C C29 0.80721(19) -0.10980(19) 0.46160(15) 0.0347(4) Uani d 1 . .
    H H29 0.833986 -0.035807 0.475796 0.042 Uiso calc 1 . .
    C C30 0.74772(19) -0.2268(2) 0.54981(16) 0.0388(5) Uani d 1 . .
    H H30 0.734851 -0.232753 0.623661 0.047 Uiso calc 1 . .
    C C31 0.7071(2) -0.3347(2) 0.53092(17) 0.0432(5) Uani d 1 . .
    H H31 0.664258 -0.414051 0.591663 0.052 Uiso calc 1 . .
    C C32 0.7288(2) -0.3271(2) 0.42349(18) 0.0452(5) Uani d 1 . .
    H H32 0.702693 -0.401861 0.409890 0.054 Uiso calc 1 . .
    C C33 0.78895(19) -0.20994(19) 0.33547(16) 0.0365(4) Uani d 1 . .
    H H33 0.803491 -0.205565 0.261749 0.044 Uiso calc 1 . .
loop_
    _atom_site_aniso_label
    _atom_site_aniso_U_11
    _atom_site_aniso_U_22
    _atom_site_aniso_U_33
    _atom_site_aniso_U_12
    _atom_site_aniso_U_13
    _atom_site_aniso_U_23
    Si1 0.0258(3) 0.0328(3) 0.0277(3) 0.0011(2) -0.0077(2) -0.0073(2)
    C1 0.0296(10) 0.0442(11) 0.0373(11) -0.0004(9) -0.0088(9) -0.0059(9)
    C2 0.0258(9) 0.0315(10) 0.0295(10) -0.0010(7) -0.0094(8) -0.0086(8)
    C3 0.0280(9) 0.0321(10) 0.0258(9) 0.0014(7) -0.0088(7) -0.0092(8)
    C4 0.0377(10) 0.0305(10) 0.0282(10) 0.0086(8) -0.0126(8) -0.0050(8)
    C5 0.0459(12) 0.0458(12) 0.0319(11) 0.0053(10) -0.0075(9) -0.0111(9)
    C6 0.0677(16) 0.0552(14) 0.0333(12) 0.0104(12) -0.0060(11) -0.0173(11)
    C7 0.0861(19) 0.0466(13) 0.0412(13) 0.0236(12) -0.0339(13) -0.0222(11)
    C8 0.0592(14) 0.0445(12) 0.0609(15) 0.0170(11) -0.0375(12) -0.0249(11)
    C9 0.0383(11) 0.0410(11) 0.0459(12) 0.0115(9) -0.0176(9) -0.0196(10)
    C10 0.0282(9) 0.0312(9) 0.0241(9) -0.0005(7) -0.0076(7) -0.0048(8)
    C11 0.0328(10) 0.0414(11) 0.0353(11) 0.0007(8) -0.0139(8) -0.0122(9)
    C12 0.0290(10) 0.0557(13) 0.0368(11) 0.0079(9) -0.0134(9) -0.0120(10)
    C13 0.0374(11) 0.0489(12) 0.0340(11) 0.0151(9) -0.0098(9) -0.0141(10)
    C14 0.0447(12) 0.0412(11) 0.0372(11) 0.0068(9) -0.0121(9) -0.0184(9)
    C15 0.0340(10) 0.0409(11) 0.0305(10) 0.0027(8) -0.0136(8) -0.0113(9)
    C16 0.0256(9) 0.0351(10) 0.0304(10) 0.0053(8) -0.0119(8) -0.0106(8)
    C17 0.0360(11) 0.0473(12) 0.0336(11) -0.0033(9) -0.0106(9) -0.0121(9)
    C18 0.0414(12) 0.0656(15) 0.0312(11) -0.0012(11) -0.0091(9) -0.0118(10)
    C19 0.0427(12) 0.0668(15) 0.0368(12) 0.0137(11) -0.0168(10) -0.0274(11)
    C20 0.0543(13) 0.0442(12) 0.0526(14) 0.0126(10) -0.0287(11) -0.0263(11)
    C21 0.0429(11) 0.0366(11) 0.0365(11) 0.0002(9) -0.0163(9) -0.0094(9)
    C22 0.0272(9) 0.0292(9) 0.0303(10) 0.0055(7) -0.0085(8) -0.0126(8)
    C23 0.0324(10) 0.0384(11) 0.0302(10) 0.0056(8) -0.0082(8) -0.0052(9)
    C24 0.0336(11) 0.0433(12) 0.0379(12) -0.0025(9) -0.0027(9) -0.0028(9)
    C25 0.0310(11) 0.0460(12) 0.0513(13) -0.0058(9) -0.0122(10) -0.0101(10)
    C26 0.0371(11) 0.0444(12) 0.0457(12) 0.0000(9) -0.0211(9) -0.0096(10)
    C27 0.0350(10) 0.0329(10) 0.0317(10) -0.0004(8) -0.0112(8) -0.0075(8)
    C28 0.0239(9) 0.0294(9) 0.0328(10) 0.0044(7) -0.0077(8) -0.0086(8)
    C29 0.0339(10) 0.0343(10) 0.0336(10) 0.0046(8) -0.0097(8) -0.0112(8)
    C30 0.0337(10) 0.0417(11) 0.0306(10) 0.0069(9) -0.0050(8) -0.0069(9)
    C31 0.0373(11) 0.0367(11) 0.0401(12) -0.0019(9) -0.0065(9) -0.0007(9)
    C32 0.0477(12) 0.0345(11) 0.0498(13) -0.0036(9) -0.0161(10) -0.0090(10)
    C33 0.0354(10) 0.0367(11) 0.0337(11) 0.0015(8) -0.0090(8) -0.0104(9)
_geom_special_details
;
 All esds (except the esd in the dihedral angle between two l.s. planes)
 are estimated using the full covariance matrix.  The cell esds are taken
 into account individually in the estimation of esds in distances, angles
 and torsion angles; correlations between esds in cell parameters are only
 used when they are defined by crystal symmetry.  An approximate (isotropic)
 treatment of cell esds is used for estimating esds involving l.s. planes.
;
loop_
    _geom_bond_atom_site_label_1
    _geom_bond_atom_site_label_2
    _geom_bond_site_symmetry_2
    _geom_bond_distance
    _geom_bond_publ_flag
    Si1 C1 . 1.8669(18) ?
    Si1 C2 . 1.9099(18) ?
    Si1 C3 . 1.9138(18) ?
    Si1 C4 . 1.8744(19) ?
    C1 H1A . 0.9800 ?
    C1 H1B . 0.9800 ?
    C1 H1C . 0.9800 ?
    C2 H2 . 1.0000 ?
    C2 C10 . 1.526(2) ?
    C2 C16 . 1.524(2) ?
    C3 H3 . 1.0000 ?
    C3 C22 . 1.527(2) ?
    C3 C28 . 1.520(2) ?
    C4 C5 . 1.393(3) ?
    C4 C9 . 1.396(3) ?
    C5 H5 . 0.9500 ?
    C5 C6 . 1.376(3) ?
    C6 H6 . 0.9500 ?
    C6 C7 . 1.369(3) ?
    C7 H7 . 0.9500 ?
    C7 C8 . 1.377(3) ?
    C8 H8 . 0.9500 ?
    C8 C9 . 1.389(3) ?
    C9 H9 . 0.9500 ?
    C10 C11 . 1.394(2) ?
    C10 C15 . 1.392(3) ?
    C11 H11 . 0.9500 ?
    C11 C12 . 1.387(3) ?
    C12 H12 . 0.9500 ?
    C12 C13 . 1.377(3) ?
    C13 H13 . 0.9500 ?
    C13 C14 . 1.380(3) ?
    C14 H14 . 0.9500 ?
    C14 C15 . 1.385(3) ?
    C15 H15 . 0.9500 ?
    C16 C17 . 1.388(3) ?
    C16 C21 . 1.387(3) ?
    C17 H17 . 0.9500 ?
    C17 C18 . 1.384(3) ?
    C18 H18 . 0.9500 ?
    C18 C19 . 1.380(3) ?
    C19 H19 . 0.9500 ?
    C19 C20 . 1.376(3) ?
    C20 H20 . 0.9500 ?
    C20 C21 . 1.388(3) ?
    C21 H21 . 0.9500 ?
    C22 C23 . 1.395(2) ?
    C22 C27 . 1.388(3) ?
    C23 H23 . 0.9500 ?
    C23 C24 . 1.382(3) ?
    C24 H24 . 0.9500 ?
    C24 C25 . 1.381(3) ?
    C25 H25 . 0.9500 ?
    C25 C26 . 1.376(3) ?
    C26 H26 . 0.9500 ?
    C26 C27 . 1.388(3) ?
    C27 H27 . 0.9500 ?
    C28 C29 . 1.394(3) ?
    C28 C33 . 1.390(3) ?
    C29 H29 . 0.9500 ?
    C29 C30 . 1.384(3) ?
    C30 H30 . 0.9500 ?
    C30 C31 . 1.378(3) ?
    C31 H31 . 0.9500 ?
    C31 C32 . 1.379(3) ?
    C32 H32 . 0.9500 ?
    C32 C33 . 1.386(3) ?
    C33 H33 . 0.9500 ?
loop_
    _geom_angle_atom_site_label_1
    _geom_angle_atom_site_label_2
    _geom_angle_atom_site_label_3
    _geom_angle_site_symmetry_1
    _geom_angle_site_symmetry_3
    _geom_angle
    _geom_angle_publ_flag
    C1 Si1 C2 . . 111.34(8) ?
    C1 Si1 C3 . . 107.30(9) ?
    C1 Si1 C4 . . 109.22(9) ?
    C2 Si1 C3 . . 111.98(8) ?
    C4 Si1 C2 . . 106.03(8) ?
    C4 Si1 C3 . . 110.98(8) ?
    Si1 C1 H1A . . 109.5 ?
    Si1 C1 H1B . . 109.5 ?
    Si1 C1 H1C . . 109.5 ?
    H1A C1 H1B . . 109.5 ?
    H1A C1 H1C . . 109.5 ?
    H1B C1 H1C . . 109.5 ?
    Si1 C2 H2 . . 105.2 ?
    C10 C2 Si1 . . 109.56(11) ?
    C10 C2 H2 . . 105.2 ?
    C16 C2 Si1 . . 117.65(12) ?
    C16 C2 H2 . . 105.2 ?
    C16 C2 C10 . . 112.90(14) ?
    Si1 C3 H3 . . 105.4 ?
    C22 C3 Si1 . . 116.07(12) ?
    C22 C3 H3 . . 105.4 ?
    C28 C3 Si1 . . 107.51(11) ?
    C28 C3 H3 . . 105.4 ?
    C28 C3 C22 . . 116.09(14) ?
    C5 C4 Si1 . . 120.97(15) ?
    C5 C4 C9 . . 116.66(18) ?
    C9 C4 Si1 . . 122.36(15) ?
    C4 C5 H5 . . 119.0 ?
    C6 C5 C4 . . 122.0(2) ?
    C6 C5 H5 . . 119.0 ?
    C5 C6 H6 . . 119.9 ?
    C7 C6 C5 . . 120.3(2) ?
    C7 C6 H6 . . 119.9 ?
    C6 C7 H7 . . 120.2 ?
    C6 C7 C8 . . 119.7(2) ?
    C8 C7 H7 . . 120.2 ?
    C7 C8 H8 . . 120.0 ?
    C7 C8 C9 . . 120.0(2) ?
    C9 C8 H8 . . 120.0 ?
    C4 C9 H9 . . 119.3 ?
    C8 C9 C4 . . 121.4(2) ?
    C8 C9 H9 . . 119.3 ?
    C11 C10 C2 . . 121.61(16) ?
    C15 C10 C2 . . 120.62(16) ?
    C15 C10 C11 . . 117.78(17) ?
    C10 C11 H11 . . 119.4 ?
    C12 C11 C10 . . 121.14(18) ?
    C12 C11 H11 . . 119.4 ?
    C11 C12 H12 . . 119.8 ?
    C13 C12 C11 . . 120.32(18) ?
    C13 C12 H12 . . 119.8 ?
    C12 C13 H13 . . 120.4 ?
    C12 C13 C14 . . 119.21(18) ?
[truncated: 497,336 more chars]
