# Supplementary material for: Syntheses and crystal structures of 2-methyl-1,1,2,3,3-penta­phenyl-2-sila­propane and 2-methyl-1,1,3,3-tetra­phenyl-2-silapropan-2-ol
Source: Acta Crystallogr E Crystallogr Commun. 2019 Aug 23;75(Pt 9):1339–43. doi: 10.1107/S2056989019011265 (PMC6727049; doi:10.1107/S2056989019011265)
Supplement: Supplementary file 2 [file e-75-01339-Isup2.hkl]

data_I                                                                          
_shelx_title ' GVSU1217J in P-1 No2' 
_shelx_refln_list_code          4                                               
_shelx_F_calc_maximum      128.54                                               
_exptl_crystal_F_000       484.00                                               
_reflns_d_resolution_high  0.8287                                               
                                                                                
loop_                                                                           
 _space_group_symop_operation_xyz                                               
 'x, y, z'                                                                      
 '-x, -y, -z'                                                                   
                                                                                
_cell_length_a    10.3879                                                       
_cell_length_b    10.5037                                                       
_cell_length_c    13.6350                                                       
_cell_angle_alpha  68.821                                                       
_cell_angle_beta   70.636                                                       
_cell_angle_gamma  84.795                                                       
                                                                                
_shelx_F_squared_multiplier     1.000                                           
                                                                                
loop_                                                                           
 _refln_index_h                                                                 
 _refln_index_k                                                                 
 _refln_index_l                                                                 
 _refln_F_squared_calc                                                          
 _refln_F_squared_meas                                                          
 _refln_F_squared_sigma                                                         
 _refln_observed_status                                                         
   2   0   0      11790.17      12090.96       205.99 o                         
   3   0   0       1356.91       1445.93        23.21 o                         
   4   0   0        656.82        681.95         9.65 o                         
   5   0   0         89.09         87.90         2.68 o                         
   6   0   0       1279.43       1372.55        16.12 o                         
   7   0   0        110.60        107.55         3.08 o                         
   8   0   0         24.90         22.62         1.91 o                         
   9   0   0        505.01        531.17         9.41 o                         
  10   0   0         14.48         11.30         2.42 o                         
  11   0   0         19.28         25.49         5.69 o                         
 -11   1   0          0.10          4.44         3.10 o                         
 -10   1   0        172.36        175.33         8.31 o                         
  -9   1   0         25.06         33.01         3.37 o                         
  -8   1   0       1329.38       1439.64        20.13 o                         
  -7   1   0         54.97         47.25         2.89 o                         
  -6   1   0        248.10        264.84         6.46 o                         
  -5   1   0        155.65        168.12         5.15 o                         
  -4   1   0        448.04        474.53         8.41 o                         
  -3   1   0       1828.65       1901.71        26.60 o                         
  -2   1   0       3773.83       3827.92        46.64 o                         
  -1   1   0          3.98         -2.24         2.24 o                         
   0   1   0          8.13          4.71         0.99 o                         
   1   1   0      10049.16       9892.27       130.64 o                         
   2   1   0         12.17          9.93         1.42 o                         
   3   1   0         34.02         21.06         1.47 o                         
   4   1   0         90.95        106.64         3.96 o                         
   5   1   0        536.33        538.06         9.20 o                         
   6   1   0         39.18         34.06         2.21 o                         
   7   1   0        119.19        104.51         4.90 o                         
   8   1   0         76.71         87.09         3.48 o                         
   9   1   0         57.83         56.69         3.33 o                         
  10   1   0         13.34          6.62         2.12 o                         
  11   1   0         69.12         75.73         5.65 o                         
 -11   2   0         83.31         76.93         8.63 o                         
 -10   2   0          2.09          0.82         2.18 o                         
  -9   2   0        227.19        213.10         9.02 o                         
  -8   2   0        709.14        727.18        21.64 o                         
  -7   2   0       1767.94       1864.95        32.32 o                         
  -6   2   0        213.97        213.30         5.57 o                         
  -5   2   0        652.25        663.62        11.51 o                         
  -4   2   0        487.70        512.32         9.00 o                         
  -3   2   0       2017.22       2066.76        28.97 o                         
  -2   2   0      16522.89      16722.00       220.90 o                         
  -1   2   0        235.95        241.88         4.30 o                         
   0   2   0       4093.75       4163.22        62.08 o                         
   1   2   0       2638.58       2734.63        37.12 o                         
   2   2   0        316.65        310.60         5.25 o                         
   3   2   0        605.85        596.68        10.25 o                         
   4   2   0        459.88        505.87         9.45 o                         
   5   2   0          5.28         10.17         1.52 o                         
   6   2   0        162.20        174.62         6.40 o                         
   7   2   0         20.77         11.66         1.87 o                         
   8   2   0          6.46          4.21         1.53 o                         
   9   2   0         21.17         20.72         2.60 o                         
  10   2   0         28.26         31.06         3.61 o                         
  11   2   0         20.93         23.43         3.86 o                         
 -11   3   0         50.61         51.31         8.60 o                         
 -10   3   0        151.13        177.99        32.47 o                         
  -9   3   0         24.49         17.60         4.64 o                         
  -8   3   0          2.92          2.83         2.01 o                         
  -7   3   0         91.72         81.02         4.19 o                         
  -6   3   0        429.14        428.47         8.92 o                         
  -5   3   0       1147.33       1126.87        17.82 o                         
  -4   3   0        930.20        959.10        15.12 o                         
  -3   3   0        244.29        282.27         5.51 o                         
  -2   3   0       2067.71       2157.32        30.10 o                         
  -1   3   0       2078.80       2138.20        29.73 o                         
   0   3   0         93.70         95.30         2.99 o                         
   1   3   0          0.33         -0.36         0.70 o                         
   2   3   0        302.09        280.24         5.63 o                         
   3   3   0        143.17        156.16         4.40 o                         
   4   3   0       1276.41       1331.63        21.00 o                         
   5   3   0         13.63          7.51         2.03 o                         
   6   3   0         39.94         51.11         3.80 o                         
   7   3   0          0.25         -1.03         1.03 o                         
   8   3   0         52.19         49.91         3.73 o                         
   9   3   0         52.80         62.98         4.24 o                         
  10   3   0        124.63        147.47         7.96 o                         
  11   3   0         18.08         15.60         3.90 o                         
 -11   4   0         72.83         69.59         8.82 o                         
 -10   4   0         32.46         24.44         6.55 o                         
  -9   4   0        608.95        602.70        17.72 o                         
  -8   4   0        250.05        249.65        10.00 o                         
  -7   4   0          3.50          3.50         1.90 o                         
  -6   4   0          0.05         -0.27         1.34 o                         
  -5   4   0        148.57        138.92         7.91 o                         
  -4   4   0         50.37         45.79         2.52 o                         
  -3   4   0        372.15        373.66         7.10 o                         
  -2   4   0        550.39        661.12        17.48 o                         
  -1   4   0        136.96        120.66         3.76 o                         
   0   4   0         48.83         48.43         2.39 o                         
   1   4   0          9.34         12.23         1.38 o                         
   2   4   0         92.44         84.22         2.93 o                         
   3   4   0        606.94        634.47        12.06 o                         
   4   4   0         36.15         25.14         2.43 o                         
   5   4   0        758.90        797.98        14.34 o                         
   6   4   0          9.33          5.68         1.77 o                         
   7   4   0          0.24         -1.20         1.27 o                         
   8   4   0         11.87          7.55         2.29 o                         
   9   4   0         33.99         37.63         4.65 o                         
  10   4   0         19.70         22.94         3.86 o                         
 -10   5   0         51.38         45.84        12.06 o                         
  -9   5   0        316.26        319.06        12.44 o                         
  -8   5   0        259.56        264.43        10.73 o                         
  -7   5   0        189.08        191.60        10.97 o                         
  -6   5   0          5.96          7.62         2.17 o                         
  -5   5   0        240.24        230.22         9.04 o                         
  -4   5   0          7.31          8.96         2.51 o                         
  -3   5   0       1370.35       1407.97        21.42 o                         
  -2   5   0        132.09        133.80         3.80 o                         
  -1   5   0         50.89         48.90         2.36 o                         
   0   5   0        123.17        108.91         3.93 o                         
   1   5   0          5.89          4.85         1.07 o                         
   2   5   0        569.80        575.04        10.58 o                         
   3   5   0        557.23        518.93        10.33 o                         
   4   5   0        367.34        347.22        14.65 o                         
   5   5   0        686.11        636.13        14.45 o                         
   6   5   0       1471.31       1586.65        29.59 o                         
   7   5   0          0.25          3.86         1.86 o                         
   8   5   0        384.53        412.63        12.20 o                         
   9   5   0          6.15          1.28         1.94 o                         
  10   5   0         20.88         18.21         6.32 o                         
 -10   6   0         49.90         41.46         7.43 o                         
  -9   6   0         19.99          8.58         3.14 o                         
  -8   6   0         54.77         49.09         5.57 o                         
  -7   6   0         75.80         67.64         5.85 o                         
  -6   6   0         79.03         84.57         5.72 o                         
  -5   6   0          0.48         -0.17         1.36 o                         
  -4   6   0        107.95         89.47         5.20 o                         
  -3   6   0         21.59         18.87         2.21 o                         
  -2   6   0        888.32        923.32        15.41 o                         
  -1   6   0        154.55        160.29         6.11 o                         
   0   6   0        336.42        326.07        10.34 o                         
   1   6   0          1.34         -0.71         0.78 o                         
   2   6   0        300.15        293.10         6.97 o                         
   3   6   0         55.17         56.54         6.47 o                         
   4   6   0        540.76        533.39        12.89 o                         
   5   6   0        109.18        106.40         6.27 o                         
   6   6   0        387.04        408.53        11.63 o                         
   7   6   0         12.32          8.54         2.83 o                         
   8   6   0         62.92         67.46         6.37 o                         
   9   6   0          0.93          1.95         2.33 o                         
  -9   7   0         24.53         22.74         5.73 o                         
  -8   7   0          1.01          2.87         2.60 o                         
  -7   7   0          8.67          2.79         4.01 o                         
  -6   7   0         73.05         63.78         5.49 o                         
  -5   7   0        323.12        334.77        11.80 o                         
  -4   7   0         17.90         16.66         3.12 o                         
  -3   7   0        235.72        246.68         9.31 o                         
  -2   7   0         55.68         49.57         4.70 o                         
  -1   7   0        108.26        107.95         3.99 o                         
   0   7   0          7.81          8.76         1.80 o                         
   1   7   0        122.43        101.38         4.02 o                         
   2   7   0         59.87         57.85         3.72 o                         
   3   7   0        106.96         97.62         4.94 o                         
   4   7   0        989.30       1052.78        21.66 o                         
   5   7   0         30.36         30.05         3.93 o                         
   6   7   0        269.56        274.15         9.59 o                         
   7   7   0         12.87         11.08         2.81 o                         
   8   7   0         30.34         39.20         4.69 o                         
   9   7   0         70.88        101.09         6.86 o                         
  -8   8   0          0.36          0.60         2.54 o                         
  -7   8   0         15.91         18.25         3.96 o                         
  -6   8   0         56.41         53.56         6.02 o                         
  -5   8   0         62.69         70.60         5.98 o                         
  -4   8   0        282.78        294.86        16.10 o                         
  -3   8   0         93.17         89.50        10.58 o                         
  -2   8   0         49.39         55.20         4.80 o                         
  -1   8   0        490.44        501.73        14.62 o                         
   0   8   0        146.51        129.62         6.14 o                         
   1   8   0        275.99        260.71         8.28 o                         
   2   8   0        455.33        442.49        11.84 o                         
   3   8   0        148.30        148.15         7.46 o                         
   4   8   0        189.34        181.40         8.70 o                         
   5   8   0         23.00         19.41         3.10 o                         
   6   8   0         26.77         25.52         3.79 o                         
   7   8   0          0.10         -0.68         2.23 o                         
   8   8   0          0.14         -1.88         2.17 o                         
  -7   9   0          0.02         -2.27         2.27 o                         
  -6   9   0         21.67         23.02         4.49 o                         
  -5   9   0         29.40         29.03         4.58 o                         
  -4   9   0          2.04         -0.10         2.04 o                         
  -3   9   0         41.04         38.98         5.94 o                         
  -2   9   0        196.00        207.63         9.29 o                         
  -1   9   0          6.92          5.24         6.72 o                         
   0   9   0          0.09          1.61         2.57 o                         
   1   9   0         79.19         72.88         4.68 o                         
   2   9   0          1.00          0.94         1.72 o                         
   3   9   0         13.36          8.10         2.32 o                         
   4   9   0          1.11          2.53         1.99 o                         
   5   9   0          3.89          0.35         2.54 o                         
   6   9   0         51.46         63.59         7.21 o                         
   7   9   0         10.56         15.61         3.48 o                         
  -6  10   0          0.51          1.25         2.74 o                         
  -5  10   0        157.80        184.31        10.14 o                         
  -4  10   0         34.95         41.69         6.25 o                         
  -3  10   0        325.18        378.68        14.04 o                         
  -2  10   0          2.04          0.16         2.77 o                         
  -1  10   0        103.11        108.14         9.01 o                         
   0  10   0          1.06          0.86         2.68 o                         
   1  10   0         25.65         28.76         8.18 o                         
   2  10   0          0.27          1.32         1.95 o                         
   3  10   0         11.01          9.27         3.95 o                         
   4  10   0          4.31         10.96         2.93 o                         
   5  10   0          7.47          5.04         2.80 o                         
  -4  11   0         74.98         68.58         9.38 o                         
  -3  11   0        133.67        146.01        11.33 o                         
  -2  11   0          4.40         10.47         4.26 o                         
  -1  11   0         70.37         83.88         9.73 o                         
   0  11   0          8.82          8.72         4.09 o                         
   1  11   0         63.07         70.51         9.13 o                         
   2  11   0         19.55         20.89         5.54 o                         
   3  11   0         30.35         37.92         5.73 o                         
  -2 -11   1         74.01         91.19        10.11 o                         
  -1 -11   1          0.51         -1.48         3.04 o                         
   0 -11   1         48.47         53.31         8.04 o                         
   1 -11   1         13.02          9.06         4.35 o                         
   2 -11   1         92.61         81.25         9.44 o                         
   3 -11   1         36.63         38.24         7.00 o                         
   4 -11   1          1.93         -2.26         3.19 o                         
  -5 -10   1          8.84          5.20         3.36 o                         
  -4 -10   1          3.11          1.54         2.24 o                         
  -3 -10   1          2.81          0.44         2.18 o                         
  -2 -10   1          6.10          3.95         2.83 o                         
  -1 -10   1          0.10         -1.31         2.08 o                         
   0 -10   1         19.87         18.13         4.80 o                         
   1 -10   1         58.79         78.81         7.97 o                         
   2 -10   1          9.55          7.35         8.61 o                         
   3 -10   1          1.32          0.72         3.70 o                         
   4 -10   1         60.06         56.12         8.08 o                         
   5 -10   1         20.56         27.74         4.97 o                         
   6 -10   1         43.63         38.73         9.01 o                         
  -6  -9   1          1.01          0.83         2.38 o                         
  -5  -9   1         11.31          9.39         3.01 o                         
  -4  -9   1          3.56          2.56         2.29 o                         
  -3  -9   1          3.12          0.52         1.94 o                         
  -2  -9   1          4.00          1.05         1.90 o                         
  -1  -9   1         46.20         38.58         4.97 o                         
   0  -9   1        327.57        353.43        28.00 o                         
   1  -9   1         44.83         38.50         6.08 o                         
   2  -9   1          7.67          4.86         3.43 o                         
   3  -9   1          7.35         10.33         3.02 o                         
   4  -9   1         82.68         85.96         6.62 o                         
   5  -9   1         36.20         36.58         6.88 o                         
   6  -9   1         70.00         72.43         6.99 o                         
   7  -9   1        174.01        192.19        14.56 o                         
  -7  -8   1          0.56          0.49         2.22 o                         
  -6  -8   1         33.90         22.56         3.72 o                         
  -5  -8   1        101.15         80.93         5.55 o                         
  -4  -8   1          1.07          0.97         1.76 o                         
  -3  -8   1          0.00          0.04         1.69 o                         
  -2  -8   1          0.09         -0.46         1.40 o                         
  -1  -8   1         46.21         38.36         3.84 o                         
   0  -8   1        103.10         85.66         9.01 o                         
   1  -8   1          5.20          4.92         2.50 o                         
   2  -8   1         38.02         39.09         4.50 o                         
   3  -8   1          0.82         -0.03         1.57 o                         
   4  -8   1          7.28          7.32         2.87 o                         
   5  -8   1        296.29        285.18        11.40 o                         
   6  -8   1          1.09          2.66         2.58 o                         
   7  -8   1         45.99         42.49         9.28 o                         
   8  -8   1        138.83        152.42         9.12 o                         
  -8  -7   1         30.00         21.53         4.53 o                         
  -7  -7   1          0.38         -1.81         1.85 o                         
  -6  -7   1         28.50         32.62         5.42 o                         
  -5  -7   1         15.26         13.11         2.68 o                         
  -4  -7   1          0.16         -0.09         1.48 o                         
  -3  -7   1        275.27        277.67         8.89 o                         
  -2  -7   1        621.82        589.49        17.40 o                         
  -1  -7   1        127.92        123.44         5.35 o                         
   0  -7   1        727.33        760.01        14.03 o                         
   1  -7   1         37.14         32.89         2.82 o                         
   2  -7   1         16.92         14.86         2.33 o                         
   3  -7   1         28.57         22.97         2.80 o                         
   4  -7   1        117.61        115.01         6.46 o                         
   5  -7   1         56.66         51.50         7.83 o                         
   6  -7   1        119.77        121.03         7.13 o                         
   7  -7   1          2.00          3.55         2.52 o                         
   8  -7   1         12.32          9.14         3.32 o                         
   9  -7   1         54.01         81.75        11.46 o                         
  -9  -6   1         36.12         45.35         5.14 o                         
  -8  -6   1         10.43         12.00         3.25 o                         
  -7  -6   1          6.14          2.94         2.23 o                         
  -6  -6   1        107.86        106.03         8.01 o                         
  -5  -6   1          0.91         -1.14         1.32 o                         
  -4  -6   1        227.77        215.57        11.92 o                         
  -3  -6   1        117.44        114.09         5.09 o                         
  -2  -6   1        442.98        463.03        11.35 o                         
  -1  -6   1          4.06          8.26         1.46 o                         
   0  -6   1        119.56        109.23         4.41 o                         
   1  -6   1         69.57         69.49         5.25 o                         
   2  -6   1        101.84        101.86         3.70 o                         
   3  -6   1        596.92        617.07        16.26 o                         
   4  -6   1          1.87         -0.01         1.06 o                         
   5  -6   1        452.17        464.42        13.94 o                         
   6  -6   1        134.53        117.70         8.93 o                         
   7  -6   1         37.03         35.90         4.64 o                         
   8  -6   1        103.41         99.12         8.64 o                         
   9  -6   1        181.68        173.91        11.75 o                         
  10  -6   1         44.18         26.05         9.73 o                         
 -10  -5   1          2.02         -1.50         2.71 o                         
  -9  -5   1         22.44         33.78         4.02 o                         
  -8  -5   1          0.62         -0.11         1.82 o                         
  -7  -5   1          0.18          1.20         1.70 o                         
  -6  -5   1        151.01        148.09         7.54 o                         
  -5  -5   1         72.00         67.83         4.28 o                         
  -4  -5   1        142.26        135.64         5.53 o                         
  -3  -5   1        272.02        263.48         7.71 o                         
  -2  -5   1        649.36        630.09        11.42 o                         
  -1  -5   1          2.59          1.02         0.81 o                         
   0  -5   1        798.66        848.25        14.15 o                         
   1  -5   1        121.99        111.65         3.98 o                         
   2  -5   1         11.48         11.70         1.41 o                         
   3  -5   1        360.32        371.71         8.94 o                         
   4  -5   1        108.67         89.18         3.97 o                         
   5  -5   1         12.85         13.72         2.74 o                         
   6  -5   1         24.26         17.39         3.70 o                         
   7  -5   1          0.00         -1.18         1.53 o                         
   8  -5   1          3.13          1.86         2.04 o                         
   9  -5   1         69.41         74.45         8.28 o                         
  10  -5   1         91.29         89.74        10.08 o                         
 -10  -4   1         14.52         12.33         6.07 o                         
  -9  -4   1         14.18         15.70         2.72 o                         
  -8  -4   1          0.66          1.56         1.79 o                         
  -7  -4   1          0.07          2.51         1.61 o                         
  -6  -4   1        175.23        174.83        10.83 o                         
  -5  -4   1        137.66        121.41         5.27 o                         
  -4  -4   1        329.88        340.49        12.13 o                         
  -3  -4   1        612.76        662.95        11.64 o                         
  -2  -4   1        253.13        257.45         5.67 o                         
  -1  -4   1        326.52        358.51         7.05 o                         
   0  -4   1        286.89        255.02         5.51 o                         
   1  -4   1         75.78         75.80         2.94 o                         
   2  -4   1        368.69        348.95         9.50 o                         
   3  -4   1         21.77         13.40         1.39 o                         
   4  -4   1        202.98        232.20         6.44 o                         
   5  -4   1        140.27        137.03         5.74 o                         
   6  -4   1        119.22        110.79         6.44 o                         
   7  -4   1        177.49        166.50         7.93 o                         
   8  -4   1        714.65        727.51        19.37 o                         
   9  -4   1        131.46        136.59        11.80 o                         
  10  -4   1        178.25        169.86        11.51 o                         
  11  -4   1         55.13         44.20         7.30 o                         
 -10  -3   1          0.99         -1.22         2.06 o                         
  -9  -3   1         54.55         63.52         5.54 o                         
  -8  -3   1        187.17        211.32         7.20 o                         
  -7  -3   1          3.16          2.94         1.64 o                         
  -6  -3   1         64.95         70.54         5.12 o                         
  -5  -3   1        647.66        621.19        14.56 o                         
  -4  -3   1         16.42         13.45         1.93 o                         
  -3  -3   1        231.20        226.79         5.40 o                         
  -2  -3   1        406.48        430.18         7.73 o                         
  -1  -3   1       1494.05       1528.16        22.11 o                         
   0  -3   1       1809.92       1806.95        25.61 o                         
   1  -3   1       2210.98       2193.54        34.24 o                         
   2  -3   1        330.13        353.94         6.36 o                         
   3  -3   1         71.91         78.65         3.82 o                         
   4  -3   1        323.17        354.12         6.74 o                         
   5  -3   1         70.79         77.34         2.73 o                         
   6  -3   1         61.46         57.27         4.82 o                         
   7  -3   1         42.35         49.36         3.42 o                         
   8  -3   1         92.26         92.39         7.03 o                         
   9  -3   1         59.07         78.55        14.64 o                         
  10  -3   1         33.89         27.01         9.04 o                         
  11  -3   1          7.48          8.70         4.09 o                         
 -11  -2   1         41.76         48.94         6.25 o                         
 -10  -2   1         60.67         69.28         5.33 o                         
  -9  -2   1        191.39        211.38         7.36 o                         
  -8  -2   1         36.85         33.07         3.28 o                         
  -7  -2   1         17.99         16.87         2.29 o                         
  -6  -2   1         12.49         16.00         2.10 o                         
  -5  -2   1         96.45        110.39         4.02 o                         
  -4  -2   1         36.11         36.61         4.18 o                         
  -3  -2   1          2.71          0.32         0.96 o                         
  -2  -2   1        882.32        958.03        14.43 o                         
  -1  -2   1        664.39        668.25        11.35 o                         
   0  -2   1      10876.63      10921.11       143.95 o                         
   1  -2   1       1293.41       1293.06        20.42 o                         
   2  -2   1        732.91        722.64        14.75 o                         
   3  -2   1       4956.18       5169.62        69.34 o                         
   4  -2   1       1604.15       1659.58        24.14 o                         
   5  -2   1       1536.36       1659.86        27.64 o                         
   6  -2   1       3687.84       3861.70        60.57 o                         
   7  -2   1         53.68         54.26         4.21 o                         
   8  -2   1        625.34        671.00        17.53 o                         
   9  -2   1         14.76         17.44         4.74 o                         
  10  -2   1         32.66         36.87         4.87 o                         
  11  -2   1          6.97          1.82         2.58 o                         
 -11  -1   1          0.02          3.10         2.98 o                         
 -10  -1   1         45.34         46.10         4.86 o                         
  -9  -1   1          0.19          1.45         1.32 o                         
  -8  -1   1        578.19        595.91        10.77 o                         
  -7  -1   1         61.04         56.37         3.49 o                         
  -6  -1   1        414.30        411.55         7.68 o                         
  -5  -1   1          0.54         -0.01         0.74 o                         
  -4  -1   1       1081.24       1168.05        16.51 o                         
  -3  -1   1         34.60         41.87         1.76 o                         
  -2  -1   1       1684.79       1747.78        24.49 o                         
  -1  -1   1       2725.43       2874.79        43.43 o                         
   0  -1   1          2.82          1.15         0.53 o                         
   1  -1   1        475.49        450.82         9.02 o                         
   2  -1   1       2550.11       2531.76        38.28 o                         
   3  -1   1       7173.82       7507.05       111.39 o                         
   4  -1   1        858.58        940.86        14.71 o                         
   5  -1   1        207.81        206.63         6.95 o                         
   6  -1   1        428.06        463.39         8.24 o                         
   7  -1   1        199.88        199.47         7.00 o                         
   8  -1   1         11.54          8.73         1.55 o                         
   9  -1   1        289.82        305.56         9.63 o                         
  10  -1   1         37.80         40.17         4.47 o                         
  11  -1   1        174.64        198.89        12.04 o                         
  12  -1   1          4.59          9.07         4.80 o                         
 -10   0   1         21.00         21.70         2.75 o                         
  -9   0   1         89.03         73.90         5.02 o                         
  -8   0   1         25.27         21.73         1.89 o                         
  -7   0   1         58.26         47.38         2.16 o                         
  -6   0   1        124.46        130.12         3.25 o                         
  -5   0   1         16.88          8.89         0.99 o                         
  -4   0   1        865.49        982.00        13.19 o                         
  -3   0   1        101.88        102.00         2.66 o                         
  -2   0   1       3074.04       3086.88        38.14 o                         
  -1   0   1       1840.22       1959.54        24.16 o                         
   0   0   1        183.04        171.73         3.65 o                         
   1   0   1       1964.35       2001.29        34.74 o                         
   2   0   1         97.23         88.36         1.84 o                         
   3   0   1       2528.09       2559.83        35.10 o                         
   4   0   1       1182.71       1265.46        22.89 o                         
   5   0   1          0.48          2.30         0.88 o                         
   6   0   1         71.04         70.88         2.77 o                         
   7   0   1        111.08         85.69         3.30 o                         
   8   0   1          3.05          3.57         1.21 o                         
   9   0   1          0.30         -0.20         1.46 o                         
  10   0   1         87.44         99.92         5.64 o                         
  11   0   1         83.76         92.48         6.01 o                         
  12   0   1         23.66         17.40         7.58 o                         
 -10   1   1        288.44        286.54        11.38 o                         
  -9   1   1        198.39        197.20         5.66 o                         
  -8   1   1         19.34         13.82         1.57 o                         
  -7   1   1          0.02         -0.44         0.72 o                         
  -6   1   1        314.09        306.82         5.81 o                         
  -5   1   1        152.73        142.00         3.52 o                         
  -4   1   1        865.13        967.61        13.91 o                         
  -3   1   1        783.06        803.69        11.39 o                         
  -2   1   1        677.31        674.81         9.34 o                         
  -1   1   1          0.45          1.48         0.49 o                         
   0   1   1       4633.05       4668.20        79.74 o                         
   1   1   1        190.54        177.14         3.60 o                         
   2   1   1       2245.08       2233.82        30.55 o                         
   3   1   1        154.22        139.55         3.38 o                         
   4   1   1       4133.02       4575.44        62.25 o                         
   5   1   1         55.47         41.20         2.72 o                         
   6   1   1        229.03        249.64         6.37 o                         
   7   1   1         10.08          9.70         1.36 o                         
   8   1   1          1.06          0.12         0.99 o                         
   9   1   1         77.81         72.12         3.43 o                         
  10   1   1         27.80         16.27         2.58 o                         
  11   1   1          4.99          1.77         2.58 o                         
 -11   2   1         42.62         46.34        10.85 o                         
 -10   2   1          0.94          2.12         2.53 o                         
  -9   2   1        124.78        121.79         5.92 o                         
  -8   2   1        422.70        431.95        13.05 o                         
  -7   2   1         64.79         58.71         3.37 o                         
  -6   2   1        408.45        434.47         8.18 o                         
  -5   2   1        654.31        705.82        12.27 o                         
  -4   2   1          1.34          1.39         0.79 o                         
  -3   2   1        139.44        131.72         3.30 o                         
  -2   2   1        154.32        158.30         3.32 o                         
  -1   2   1         24.72         22.65         1.39 o                         
   0   2   1       1247.12       1245.65        15.81 o                         
   1   2   1        649.38        636.89         8.82 o                         
   2   2   1         52.38         54.89         2.22 o                         
   3   2   1        128.24        144.58         4.87 o                         
   4   2   1        487.37        503.49        10.50 o                         
   5   2   1       1256.17       1386.96        24.40 o                         
   6   2   1        606.81        639.84        13.80 o                         
   7   2   1         61.54         59.90         3.80 o                         
   8   2   1         39.50         33.29         6.43 o                         
   9   2   1         24.08         17.31         2.89 o                         
  10   2   1          0.02         -1.49         1.49 o                         
  11   2   1         41.02         52.34         6.96 o                         
 -11   3   1          1.78          0.69         5.00 o                         
 -10   3   1          2.15          3.24         2.75 o                         
  -9   3   1          0.50         -1.73         1.94 o                         
  -8   3   1         99.14         83.86         5.54 o                         
  -7   3   1        463.19        480.22        11.52 o                         
  -6   3   1        149.01        145.56         4.54 o                         
  -5   3   1       1274.53       1315.78        20.46 o                         
  -4   3   1          1.38          2.99         0.92 o                         
  -3   3   1       4217.12       4479.08        60.76 o                         
  -2   3   1        118.56        111.70         4.38 o                         
  -1   3   1         22.09         26.23         1.37 o                         
   0   3   1       2375.90       2479.27        34.08 o                         
   1   3   1        131.86        136.88         3.21 o                         
   2   3   1         93.41         81.93         3.65 o                         
   3   3   1        158.05        137.86         3.45 o                         
   4   3   1         29.73         27.87         2.09 o                         
   5   3   1          9.03          2.60         1.11 o                         
   6   3   1          1.70          3.30         1.49 o                         
   7   3   1          6.21          5.26         1.69 o                         
   8   3   1         42.69         33.44         3.74 o                         
   9   3   1        314.86        324.99        16.56 o                         
  10   3   1          1.84         -1.64         1.79 o                         
  11   3   1        135.99        144.12         6.83 o                         
 -11   4   1         37.10         47.89        11.03 o                         
 -10   4   1          7.68         13.46         4.73 o                         
  -9   4   1          0.05         -0.62         2.15 o                         
  -8   4   1          0.00         -1.16         2.04 o                         
  -7   4   1          9.33          9.46         2.50 o                         
  -6   4   1          0.08          0.00         1.43 o                         
  -5   4   1        187.06        183.04         6.33 o                         
  -4   4   1          0.78          0.80         0.73 o                         
  -3   4   1        108.58        135.19         3.70 o                         
  -2   4   1       1145.02       1212.24        18.13 o                         
  -1   4   1         25.74         36.18         2.34 o                         
   0   4   1        240.24        250.84         5.24 o                         
   1   4   1        481.53        494.85         9.00 o                         
   2   4   1        104.57         81.20         3.43 o                         
   3   4   1        333.67        342.28         6.55 o                         
   4   4   1        895.60        946.54        14.54 o                         
   5   4   1          2.98          0.88         0.83 o                         
   6   4   1          4.53          4.52         1.36 o                         
   7   4   1        237.00        218.57         6.76 o                         
   8   4   1          4.24          6.58         1.93 o                         
   9   4   1        186.54        187.62         8.07 o                         
  10   4   1        217.87        244.51         9.74 o                         
  11   4   1         69.58         62.45         7.69 o                         
 -10   5   1         24.03         42.44         7.00 o                         
  -9   5   1         22.69         20.95         3.94 o                         
  -8   5   1          0.21          2.10         2.17 o                         
  -7   5   1          6.63          6.42         2.42 o                         
  -6   5   1         22.65         16.55         2.90 o                         
  -5   5   1        272.88        294.27         9.96 o                         
  -4   5   1         16.39         10.68         1.58 o                         
  -3   5   1          8.47         11.83         1.32 o                         
  -2   5   1         37.31         27.03         2.38 o                         
  -1   5   1        213.24        214.41         5.04 o                         
   0   5   1        432.35        434.35         8.27 o                         
   1   5   1          5.67         13.44         1.76 o                         
   2   5   1        675.48        707.01        12.30 o                         
   3   5   1          6.76          5.42         1.19 o                         
   4   5   1         24.53         25.55         2.29 o                         
   5   5   1          4.85          3.25         1.03 o                         
   6   5   1         31.15         27.20         4.17 o                         
   7   5   1          5.84          6.71         1.85 o                         
   8   5   1          2.35          0.91         1.76 o                         
   9   5   1        133.37        141.11        12.86 o                         
  10   5   1         47.75         42.82         7.17 o                         
 -10   6   1          6.30         13.90         4.80 o                         
  -9   6   1        144.57        147.76         8.63 o                         
  -8   6   1         41.01         44.45         6.74 o                         
  -7   6   1         20.57         14.72         3.26 o                         
  -6   6   1         26.18         24.75         3.71 o                         
  -5   6   1          0.04          1.18         1.52 o                         
  -4   6   1        512.35        530.01        14.62 o                         
  -3   6   1         45.18         42.87         2.97 o                         
  -2   6   1          8.41          7.41         1.21 o                         
  -1   6   1        193.91        198.59         6.69 o                         
   0   6   1          0.81          0.81         0.90 o                         
   1   6   1          1.78          3.19         1.26 o                         
   2   6   1        115.94        118.26         4.06 o                         
   3   6   1        372.56        366.31         8.21 o                         
   4   6   1         93.85         76.81         6.09 o                         
   5   6   1        579.95        557.48        13.50 o                         
   6   6   1         30.90         36.78         4.35 o                         
   7   6   1        665.07        723.20        17.11 o                         
   8   6   1        114.59        122.77         6.48 o                         
   9   6   1        147.89        160.48        15.41 o                         
  10   6   1         71.46         57.51         6.83 o                         
  -9   7   1         94.75        106.78         7.81 o                         
  -8   7   1        210.26        211.96        10.32 o                         
  -7   7   1          0.29          0.16         2.22 o                         
  -6   7   1         55.59         61.88         5.47 o                         
  -5   7   1         43.71         29.36         4.24 o                         
  -4   7   1          0.01          0.75         1.71 o                         
  -3   7   1        303.94        299.42        10.41 o                         
  -2   7   1        111.90        118.16        11.53 o                         
  -1   7   1        179.11        190.46         5.36 o                         
   0   7   1        190.74        190.14         5.49 o                         
   1   7   1        125.98        126.17         6.16 o                         
   2   7   1        120.59        123.69         4.72 o                         
   3   7   1          0.78         -0.59         1.13 o                         
   4   7   1          1.11         -0.80         1.28 o                         
   5   7   1        219.85        222.90         8.02 o                         
   6   7   1        193.14        183.82        12.41 o                         
   7   7   1        122.45        135.01         6.74 o                         
   8   7   1        185.73        178.10         8.12 o                         
   9   7   1          6.83         13.88         3.87 o                         
  -8   8   1         26.29         26.88         5.48 o                         
  -7   8   1          2.73         -0.04         2.45 o                         
  -6   8   1         96.07         65.98         6.23 o                         
  -5   8   1          1.66          0.28         1.87 o                         
  -4   8   1          6.61          3.09         2.15 o                         
  -3   8   1          0.54         -0.38         1.61 o                         
  -2   8   1        294.65        282.76        10.37 o                         
  -1   8   1        113.26        119.93         6.40 o                         
   0   8   1        559.24        570.25        11.64 o                         
   1   8   1        304.82        290.51         8.60 o                         
   2   8   1        272.21        249.34         8.13 o                         
   3   8   1        229.89        223.85         7.86 o                         
   4   8   1         75.73         68.56         6.32 o                         
   5   8   1         45.12         38.12         4.26 o                         
   6   8   1         87.82         91.74         6.56 o                         
   7   8   1         22.47         20.09         3.47 o                         
   8   8   1         13.33         16.36         3.43 o                         
  -7   9   1         15.28          9.85         3.61 o                         
  -6   9   1          8.40          8.46         3.44 o                         
  -5   9   1          0.04          0.86         2.25 o                         
  -4   9   1          0.20         -0.55         1.85 o                         
  -3   9   1          4.73          9.53         2.88 o                         
  -2   9   1         95.55        103.77         8.22 o                         
  -1   9   1         21.31         19.24         5.86 o                         
   0   9   1         90.20         87.52         6.16 o                         
   1   9   1        225.62        231.22         9.52 o                         
   2   9   1        160.40        162.27         9.02 o                         
   3   9   1        261.76        265.53         9.20 o                         
   4   9   1          5.71          4.56         2.14 o                         
   5   9   1          5.46          4.23         2.31 o                         
   6   9   1          0.04         -0.29         2.04 o                         
   7   9   1         37.39         49.82         7.26 o                         
  -6  10   1         37.15         32.50         5.87 o                         
  -5  10   1         26.00         20.45         4.36 o                         
  -4  10   1         88.49         87.03         6.86 o                         
  -3  10   1         16.20         16.55         3.87 o                         
  -2  10   1         17.67         18.21         3.78 o                         
  -1  10   1          0.00          1.36         2.60 o                         
   0  10   1         10.04         10.93         3.96 o                         
   1  10   1        125.59        114.17         9.07 o                         
   2  10   1         62.50         67.97         4.98 o                         
   3  10   1          1.23         -0.69         1.81 o                         
   4  10   1         71.28         75.57         5.74 o                         
   5  10   1         17.74         15.61         3.46 o                         
   6  10   1         41.13         43.57         5.74 o                         
  -5  11   1          3.26          0.06         3.85 o                         
  -4  11   1        200.52        211.05        10.94 o                         
  -3  11   1         36.24         39.21         5.82 o                         
  -2  11   1         57.42         54.57         7.95 o                         
  -1  11   1         82.08         95.32         9.07 o                         
   0  11   1        227.69        250.70        14.37 o                         
   1  11   1          7.91         10.89         4.29 o                         
   2  11   1         13.91         14.26        11.89 o                         
   3  11   1          0.02          1.94         4.48 o                         
   4  11   1         24.76         17.17         3.69 o                         
  -1  12   1          5.74          6.13         4.56 o                         
   0  12   1         42.58         47.71        16.88 o                         
   1  12   1         78.74         71.77         9.62 o                         
  -1 -11   2         69.55         90.78        19.55 o                         
   0 -11   2         75.45         84.75        22.57 o                         
   1 -11   2         24.73         29.69         6.98 o                         
   2 -11   2         21.61         19.10         5.59 o                         
  -4 -10   2          1.02          2.41         2.45 o                         
  -3 -10   2         26.49         41.25         5.92 o                         
  -2 -10   2         18.24          4.81         3.82 o                         
  -1 -10   2          0.01          2.86         2.71 o                         
   0 -10   2        193.72        210.71        13.03 o                         
   1 -10   2          7.67          3.27         3.63 o                         
   2 -10   2         78.45         76.79         8.65 o                         
   3 -10   2          1.02         -0.85         2.79 o                         
   4 -10   2        153.05        157.44        14.47 o                         
   5 -10   2          7.47          6.00         4.14 o                         
  -5  -9   2          0.95          1.24         2.34 o                         
  -4  -9   2         21.90         16.43         3.41 o                         
  -3  -9   2          8.99          6.44         2.55 o                         
  -2  -9   2        213.62        235.78         8.98 o                         
  -1  -9   2          7.46          5.35         2.57 o                         
   0  -9   2          0.48         -0.15         2.01 o                         
   1  -9   2         20.32         17.60        10.16 o                         
   2  -9   2         70.81         51.06        11.54 o                         
   3  -9   2        127.72        128.05         9.48 o                         
   4  -9   2         92.09         90.83         6.69 o                         
   5  -9   2          1.63          1.37         2.68 o                         
   6  -9   2        150.74        162.52         9.41 o                         
   7  -9   2          0.43         -2.03         2.48 o                         
  -7  -8   2         98.98        131.59         7.67 o                         
  -6  -8   2          2.33          2.24         2.41 o                         
  -5  -8   2         20.02         19.24         4.63 o                         
  -4  -8   2          5.13          4.08         2.24 o                         
  -3  -8   2        168.70        191.75         7.88 o                         
  -2  -8   2         13.38         11.71         3.31 o                         
  -1  -8   2         16.40         10.76         2.69 o                         
   0  -8   2         19.19         16.16         3.19 o                         
   1  -8   2        135.75        132.36        12.46 o                         
   2  -8   2         88.23         82.04         7.13 o                         
   3  -8   2        152.29        133.73         7.25 o                         
   4  -8   2         70.39         62.99         5.58 o                         
   5  -8   2          2.63          2.56         2.11 o                         
   6  -8   2          1.67          3.07         2.54 o                         
   7  -8   2         50.68         52.60         8.66 o                         
   8  -8   2          1.79         -1.91         3.14 o                         
  -8  -7   2          0.20         -0.91         2.45 o                         
  -7  -7   2          4.78          2.06         2.56 o                         
  -6  -7   2          0.47          2.02         2.10 o                         
  -5  -7   2          1.71          2.31         1.93 o                         
  -4  -7   2         12.55         13.15         3.40 o                         
  -3  -7   2          0.29         -1.79         1.79 o                         
  -2  -7   2        188.41        203.50         7.45 o                         
  -1  -7   2         25.83         16.17         2.59 o                         
   0  -7   2         64.68         59.32         3.75 o                         
   1  -7   2         55.61         48.22         4.29 o                         
   2  -7   2          0.67         -1.11         1.37 o                         
   3  -7   2          6.53          6.12         1.80 o                         
   4  -7   2         21.87         24.93         3.67 o                         
   5  -7   2        119.08        126.33         7.50 o                         
   6  -7   2          6.22          2.39         2.16 o                         
   7  -7   2         38.28         45.49         5.49 o                         
   8  -7   2          3.25          8.25         4.00 o                         
   9  -7   2         65.34         47.65        11.80 o                         
  -9  -6   2          1.59          1.72         5.69 o                         
  -8  -6   2         16.20         15.57         3.04 o                         
  -7  -6   2          3.43          1.92         2.15 o                         
  -6  -6   2          8.61          4.46         2.09 o                         
  -5  -6   2        154.50        137.33         6.40 o                         
  -4  -6   2          0.24         -0.81         1.43 o                         
  -3  -6   2          0.17         -0.14         1.35 o                         
  -2  -6   2          0.61         -1.30         1.77 o                         
  -1  -6   2          0.15         -1.01         1.01 o                         
   0  -6   2        120.57        112.15         4.01 o                         
   1  -6   2        182.31        162.64         7.25 o                         
   2  -6   2        579.14        608.95        22.28 o                         
   3  -6   2          1.11          2.65         1.31 o                         
   4  -6   2          7.95          4.69         1.56 o                         
   5  -6   2         51.42         40.10         4.38 o                         
   6  -6   2          6.04          8.92         2.65 o                         
   7  -6   2         56.60         62.51         5.34 o                         
   8  -6   2         56.77         53.69         7.55 o                         
   9  -6   2         14.10         13.34         4.85 o                         
  10  -6   2         18.29         12.33        10.85 o                         
  -9  -5   2          3.98          3.00         2.67 o                         
  -8  -5   2        127.67        152.52         6.64 o                         
  -7  -5   2          0.03          0.36         2.48 o                         
  -6  -5   2        189.63        184.27         7.43 o                         
  -5  -5   2        357.73        337.59        10.03 o                         
  -4  -5   2         41.84         30.75         3.24 o                         
  -3  -5   2        292.89        263.79         7.97 o                         
  -2  -5   2        396.73        423.99        10.45 o                         
  -1  -5   2         40.29         37.00         2.12 o                         
   0  -5   2       1057.49       1117.52        17.95 o                         
   1  -5   2        438.47        440.40        13.66 o                         
   2  -5   2        592.46        616.51        14.45 o                         
   3  -5   2       1779.30       1898.59        32.24 o                         
   4  -5   2         37.61         40.40         3.15 o                         
   5  -5   2         86.40         81.79         4.18 o                         
   6  -5   2         92.53         79.70         4.50 o                         
   7  -5   2         42.12         37.71         4.92 o                         
   8  -5   2         10.73         12.40         4.08 o                         
   9  -5   2        171.88        198.81        16.80 o                         
  10  -5   2         40.53         36.73         6.72 o                         
  11  -5   2          5.12          6.70         4.75 o                         
 -10  -4   2         10.91          7.20         2.90 o                         
  -9  -4   2         27.22         32.08         5.19 o                         
  -8  -4   2         13.54         13.78         2.64 o                         
  -7  -4   2        113.81        131.38         5.70 o                         
  -6  -4   2        257.97        272.57         9.56 o                         
  -5  -4   2        687.71        694.69        15.43 o                         
  -4  -4   2         67.69         68.13         4.63 o                         
  -3  -4   2         39.72         26.43         3.29 o                         
  -2  -4   2         88.77         88.77         3.69 o                         
  -1  -4   2        153.72        178.11         4.44 o                         
   0  -4   2          4.61          3.38         1.01 o                         
   1  -4   2        569.03        521.02         9.34 o                         
   2  -4   2        125.13        113.68         3.68 o                         
   3  -4   2        199.83        181.38         3.74 o                         
   4  -4   2        924.64        998.29        18.60 o                         
   5  -4   2         45.86         43.51         3.38 o                         
   6  -4   2         96.61         82.62         4.12 o                         
   7  -4   2         14.48          8.63         3.11 o                         
   8  -4   2         90.41         90.28         9.18 o                         
   9  -4   2        669.97        694.06        24.72 o                         
  10  -4   2        273.69        285.36        15.20 o                         
  11  -4   2         27.28         41.19         7.00 o                         
 -10  -3   2         56.27         68.03         6.71 o                         
  -9  -3   2         55.14         67.52         5.87 o                         
  -8  -3   2         72.38         83.82         4.68 o                         
  -7  -3   2          1.89          1.27         1.36 o                         
  -6  -3   2         14.10         11.60         2.29 o                         
  -5  -3   2          1.83         -0.91         0.99 o                         
  -4  -3   2       1163.68       1250.85        22.90 o                         
  -3  -3   2        210.70        216.87         5.54 o                         
  -2  -3   2       1202.82       1302.78        22.61 o                         
  -1  -3   2        961.56       1077.32        16.35 o                         
   0  -3   2        780.00        817.41        12.87 o                         
   1  -3   2       1677.82       1725.05        24.76 o                         
   2  -3   2       1753.51       1800.29        23.29 o                         
   3  -3   2         10.77         11.10         1.87 o                         
   4  -3   2        405.83        452.54        11.61 o                         
   5  -3   2        197.38        204.72         7.26 o                         
   6  -3   2        523.11        537.75        16.46 o                         
   7  -3   2        262.84        266.03        12.62 o                         
   8  -3   2        545.07        519.39        19.29 o                         
   9  -3   2         44.63         39.39         6.30 o                         
  10  -3   2          6.68          7.47         3.70 o                         
  11  -3   2         18.56          5.76         4.05 o                         
 -10  -2   2         37.43         36.18         4.06 o                         
  -9  -2   2         25.33         14.62         2.94 o                         
  -8  -2   2        116.22        130.48         5.56 o                         
  -7  -2   2        328.35        305.42         8.29 o                         
  -6  -2   2          0.24         -0.67         0.98 o                         
  -5  -2   2         65.13         51.53         2.92 o                         
  -4  -2   2         52.37         54.64         3.46 o                         
  -3  -2   2        225.78        263.87         6.76 o                         
  -2  -2   2        138.03        142.42         4.37 o                         
  -1  -2   2        652.53        633.23        11.71 o                         
   0  -2   2       2162.44       2212.71        30.60 o                         
   1  -2   2       5748.18       5822.93        70.75 o                         
   2  -2   2       4589.86       4678.18        62.80 o                         
   3  -2   2         87.31         67.67         3.85 o                         
   4  -2   2        505.99        483.91         9.26 o                         
   5  -2   2         96.31        101.53         5.05 o                         
   6  -2   2         18.39         15.06         1.61 o                         
   7  -2   2       1020.81       1015.39        19.64 o                         
   8  -2   2        101.14         99.38         8.74 o                         
   9  -2   2        107.54         98.38         7.88 o                         
  10  -2   2        247.14        264.66        11.37 o                         
  11  -2   2          0.39          0.40         2.86 o                         
  12  -2   2          2.61          0.58         3.27 o                         
 -11  -1   2         16.50         15.79         5.18 o                         
 -10  -1   2        124.48        124.29         7.05 o                         
  -9  -1   2        395.37        448.50        11.45 o                         
  -8  -1   2        295.13        296.36         7.67 o                         
  -7  -1   2        247.76        263.08         6.59 o                         
  -6  -1   2       1504.67       1547.66        22.45 o                         
  -5  -1   2         37.16         33.14         3.13 o                         
  -4  -1   2         35.20         30.56         1.99 o                         
  -3  -1   2          8.60          7.73         1.05 o                         
  -2  -1   2       1357.37       1430.79        18.88 o                         
  -1  -1   2         66.15         66.59         2.19 o                         
   0  -1   2       1555.90       1554.87        21.84 o                         
   1  -1   2       6780.62       7127.40        94.10 o                         
   2  -1   2          1.29          0.19         0.55 o                         
   3  -1   2         21.11         18.00         1.14 o                         
   4  -1   2       1083.03       1108.50        16.69 o                         
   5  -1   2       2429.81       2601.38        36.86 o                         
   6  -1   2         14.32         13.49         1.58 o                         
   7  -1   2        840.21        920.87        14.27 o                         
   8  -1   2        606.94        627.29        13.96 o                         
   9  -1   2        188.80        189.48        10.19 o                         
  10  -1   2         10.17          6.69         3.42 o                         
  11  -1   2          1.53         -0.50         2.44 o                         
  12  -1   2         35.76         42.89         9.04 o                         
 -10   0   2          2.70          1.90         2.57 o                         
  -9   0   2          0.00         -0.99         1.53 o                         
  -8   0   2        361.78        330.93         9.26 o                         
  -7   0   2        214.49        199.81         5.66 o                         
  -6   0   2        185.57        180.18         5.01 o                         
  -5   0   2        244.16        240.81         6.09 o                         
  -4   0   2         52.09         45.11         2.12 o                         
  -3   0   2        454.11        478.98         7.07 o                         
  -2   0   2        132.78        125.54         2.79 o                         
  -1   0   2       2432.07       2475.43        33.52 o                         
   0   0   2        579.19        587.39         8.57 o                         
   1   0   2       2086.55       2119.56        36.86 o                         
   2   0   2       9398.08       9554.30       140.56 o                         
   3   0   2        554.56        570.10         9.96 o                         
   4   0   2         41.65         51.46         2.26 o                         
   5   0   2         80.07         78.59         3.08 o                         
   6   0   2        325.05        306.45         7.46 o                         
   7   0   2          3.52          4.20         1.21 o                         
   8   0   2          5.16          2.31         2.08 o                         
   9   0   2         52.56         56.20         5.00 o                         
  10   0   2         44.60         38.22         5.39 o                         
  11   0   2         82.75        112.78         6.57 o                         
  12   0   2          5.47          2.21         3.32 o                         
 -10   1   2         37.53         44.57         6.50 o                         
  -9   1   2         10.82         11.65         2.24 o                         
  -8   1   2         84.46         71.95         3.48 o                         
  -7   1   2         43.56         38.16         2.75 o                         
  -6   1   2          6.95          4.82         1.07 o                         
  -5   1   2        132.29        137.80         3.60 o                         
  -4   1   2        285.50        294.18         5.80 o                         
  -3   1   2       1130.75       1140.20        15.67 o                         
  -2   1   2        381.14        367.76         5.87 o                         
  -1   1   2         39.47         30.97         1.14 o                         
   0   1   2       1730.65       1716.87        21.28 o                         
   1   1   2       4259.00       4246.13        56.30 o                         
   2   1   2       3872.65       3864.91        51.66 o                         
   3   1   2       1474.03       1565.52        22.20 o                         
   4   1   2         34.95         40.04         1.91 o                         
   5   1   2        527.93        538.91         9.70 o                         
   6   1   2         36.05         39.39         2.50 o                         
   7   1   2          1.08         -0.02         0.81 o                         
   8   1   2         66.89         67.20         3.52 o                         
   9   1   2         31.03         20.34         2.90 o                         
  10   1   2         44.02         42.25         3.90 o                         
  11   1   2         45.88         55.10         6.18 o                         
  12   1   2         26.42         27.01         5.92 o                         
 -11   2   2         89.15         99.92        13.61 o                         
 -10   2   2        133.35        103.91         8.71 o                         
  -9   2   2          3.53          5.21         2.57 o                         
  -8   2   2         37.71         34.04         2.91 o                         
  -7   2   2         10.92          9.52         1.53 o                         
  -6   2   2         39.06         46.32         3.17 o                         
  -5   2   2        664.56        712.29        12.45 o                         
  -4   2   2        192.12        206.92         6.13 o                         
  -3   2   2          8.72          4.11         0.80 o                         
  -2   2   2        138.36        140.06         3.21 o                         
  -1   2   2       2815.48       2912.36        44.27 o                         
   0   2   2      10841.13      10920.36       160.84 o                         
   1   2   2        126.57        120.50         3.17 o                         
   2   2   2         71.45         68.71         2.15 o                         
   3   2   2        472.88        501.49         9.48 o                         
   4   2   2       3047.63       3270.77        50.70 o                         
   5   2   2       1208.41       1408.86        24.62 o                         
   6   2   2        283.24        281.85         7.45 o                         
   7   2   2         35.61         35.91         2.88 o                         
   8   2   2          0.72          1.33         1.16 o                         
   9   2   2          0.08         -0.32         1.41 o                         
  10   2   2         13.68         15.75         2.96 o                         
  11   2   2          0.08          0.84         2.11 o                         
  12   2   2          2.57          0.00         2.96 o                         
 -11   3   2          3.19          2.93         5.34 o                         
 -10   3   2         27.52         31.23         8.79 o                         
  -9   3   2         42.35         38.11         4.72 o                         
  -8   3   2          3.84          0.70         1.76 o                         
  -7   3   2         21.44         21.38         3.13 o                         
  -6   3   2        211.74        200.04         5.58 o                         
  -5   3   2        220.08        251.98         5.38 o                         
  -4   3   2        976.24       1039.12        16.10 o                         
  -3   3   2        863.07        907.54        13.81 o                         
  -2   3   2       1083.57       1061.74        21.07 o                         
  -1   3   2       3021.65       3008.99        46.51 o                         
   0   3   2         18.57         10.78         0.90 o                         
   1   3   2        351.91        340.66         6.19 o                         
   2   3   2          0.02          0.10         0.85 o                         
   3   3   2        119.62        127.08         4.02 o                         
   4   3   2         88.05         72.18         3.23 o                         
   5   3   2        246.51        268.50         7.07 o                         
   6   3   2          7.93         11.60         1.62 o                         
   7   3   2        142.83        161.92         7.42 o                         
   8   3   2          4.23          1.50         1.27 o                         
   9   3   2          2.47          1.45         1.87 o                         
  10   3   2         60.00         61.40         5.09 o                         
  11   3   2         12.67          9.09         2.91 o                         
 -10   4   2          0.00         -2.84         2.84 o                         
  -9   4   2         18.30         25.22         6.12 o                         
  -8   4   2          0.28         -0.34         1.87 o                         
  -7   4   2          4.08          2.36         1.75 o                         
  -6   4   2        200.18        207.23         9.18 o                         
  -5   4   2        207.62        195.48         5.17 o                         
  -4   4   2        256.38        290.09         5.42 o                         
  -3   4   2        795.78        844.40        11.94 o                         
  -2   4   2        110.39        120.58         4.00 o                         
  -1   4   2       2405.24       2489.12        34.71 o                         
   0   4   2          9.13          9.07         1.15 o                         
   1   4   2        101.57        112.02         3.33 o                         
   2   4   2       1274.99       1362.35        18.66 o                         
   3   4   2        191.12        229.63         4.99 o                         
   4   4   2         23.14         22.59         2.85 o                         
   5   4   2        111.96         93.18         3.71 o                         
   6   4   2          6.83          2.08         1.37 o                         
   7   4   2          1.96          0.97         1.30 o                         
   8   4   2          2.49          3.42         1.60 o                         
   9   4   2         61.93         58.58         5.67 o                         
  10   4   2         63.08         59.49         5.57 o                         
  11   4   2        195.36        220.59         9.55 o                         
 -10   5   2          3.00          4.71         4.24 o                         
  -9   5   2         13.54         17.20         3.65 o                         
  -8   5   2         38.29         43.77         5.22 o                         
  -7   5   2          9.81         12.61         3.05 o                         
  -6   5   2         25.80         19.93         3.29 o                         
  -5   5   2         90.37         85.05         8.19 o                         
  -4   5   2         67.45         64.89         4.70 o                         
  -3   5   2         42.53         32.42         2.49 o                         
  -2   5   2        206.86        206.09         4.60 o                         
  -1   5   2         23.89         21.93         1.63 o                         
   0   5   2         46.75         43.92         4.46 o                         
   1   5   2         45.46         47.26         3.93 o                         
   2   5   2        304.68        331.16         6.43 o                         
   3   5   2          8.56         10.74         1.73 o                         
   4   5   2         34.89         39.60         2.28 o                         
   5   5   2         32.84         24.50         2.18 o                         
   6   5   2         37.47         35.08         2.57 o                         
   7   5   2         77.80         76.60         4.75 o                         
   8   5   2        116.91        116.07         6.14 o                         
   9   5   2         67.54         71.57         5.57 o                         
  10   5   2          5.11          3.65         2.43 o                         
  11   5   2         71.31         77.77         6.52 o                         
 -10   6   2          0.53         -2.58         5.69 o                         
  -9   6   2         31.55         27.55         4.62 o                         
  -8   6   2        254.85        287.29        11.66 o                         
  -7   6   2         18.14          9.96         2.94 o                         
  -6   6   2          3.87          2.26         1.91 o                         
  -5   6   2         48.04         51.16         4.75 o                         
  -4   6   2        111.35         95.10         6.90 o                         
  -3   6   2          0.02          0.21         0.89 o                         
  -2   6   2         14.86         20.02         1.59 o                         
  -1   6   2          1.41          2.31         1.14 o                         
   0   6   2         54.70         74.87         3.02 o                         
   1   6   2          0.03          0.60         0.79 o                         
   2   6   2        268.75        263.61         6.43 o                         
   3   6   2         30.92         21.83         2.16 o                         
   4   6   2        314.59        303.10         6.84 o                         
   5   6   2          0.59         -0.62         0.91 o                         
   6   6   2        483.11        479.30        11.15 o                         
   7   6   2          6.10          5.62         1.85 o                         
   8   6   2         97.51         95.98         5.12 o                         
   9   6   2         79.72         99.91         8.11 o                         
  10   6   2         66.61         58.35         6.96 o                         
  -9   7   2          5.07          3.43         3.19 o                         
  -8   7   2         48.11         43.38         5.42 o                         
  -7   7   2        159.55        144.48        12.78 o                         
  -6   7   2         54.19         35.54         4.67 o                         
  -5   7   2         47.35         51.12         5.00 o                         
  -4   7   2         95.49         96.91         5.80 o                         
  -3   7   2         10.47          6.41         2.39 o                         
  -2   7   2         56.13         43.38         3.20 o                         
  -1   7   2         78.53         73.57         3.17 o                         
   0   7   2        168.82        166.41         5.01 o                         
   1   7   2          0.35         -0.13         0.89 o                         
   2   7   2        137.73        136.01         5.64 o                         
   3   7   2         12.05         13.80         2.81 o                         
   4   7   2        109.96         94.58         4.84 o                         
   5   7   2        110.20        101.00         5.27 o                         
   6   7   2        376.48        387.74        11.32 o                         
   7   7   2        178.90        207.30         8.26 o                         
   8   7   2        135.35        127.49         7.71 o                         
   9   7   2        170.48        189.36        10.23 o                         
  10   7   2          1.27          1.85         3.77 o                         
  -8   8   2          0.14          0.23         2.58 o                         
  -7   8   2          1.64          1.53         2.50 o                         
  -6   8   2          4.61          5.33         2.46 o                         
  -5   8   2        102.49         95.94        19.20 o                         
  -4   8   2         62.44         69.79         6.94 o                         
  -3   8   2         17.35         17.71         3.37 o                         
  -2   8   2         65.23         62.18         9.70 o                         
  -1   8   2        339.74        323.43         9.17 o                         
   0   8   2          2.54          0.93         1.10 o                         
   1   8   2         23.71         21.38         2.41 o                         
   2   8   2        164.55        156.29         6.29 o                         
   3   8   2         45.25         45.63         4.03 o                         
   4   8   2        104.57        102.43         5.36 o                         
   5   8   2        148.61        160.67         8.06 o                         
   6   8   2          3.61          2.24         2.00 o                         
   7   8   2        150.57        164.49         7.67 o                         
   8   8   2        140.17        160.01         7.93 o                         
   9   8   2          2.50         -1.18         2.64 o                         
  -7   9   2          2.61          5.18         3.27 o                         
  -6   9   2          1.22          1.68         2.30 o                         
  -5   9   2          0.96         -0.21         2.24 o                         
  -4   9   2         82.57         90.86         6.38 o                         
  -3   9   2         15.42          9.70         3.05 o                         
  -2   9   2         56.75         57.76         5.07 o                         
  -1   9   2         35.85         34.93         4.43 o                         
   0   9   2        986.78       1043.13        25.36 o                         
   1   9   2         30.92         27.03         3.03 o                         
   2   9   2        377.61        418.51        13.58 o                         
   3   9   2          4.38          0.41         1.63 o                         
   4   9   2        500.42        551.21        14.40 o                         
   5   9   2         31.94         28.93         3.92 o                         
   6   9   2        164.23        157.63         7.55 o                         
   7   9   2         41.18         55.75         5.80 o                         
   8   9   2          0.00         -0.93         2.30 o                         
  -6  10   2          0.12          2.32         3.03 o                         
  -5  10   2          9.33         10.71         3.47 o                         
  -4  10   2          0.43         -0.89         2.18 o                         
  -3  10   2         17.93         20.59         4.00 o                         
  -2  10   2          7.10          0.96         2.07 o                         
  -1  10   2         67.42         48.97         5.44 o                         
   0  10   2         48.83         55.03         7.43 o                         
   1  10   2         29.09         26.57         4.96 o                         
   2  10   2          0.68         -1.66         1.66 o                         
   3  10   2          3.41          2.72         2.02 o                         
   4  10   2          1.53         -0.60         1.78 o                         
   5  10   2          5.83          3.96         2.24 o                         
   6  10   2          0.08          1.43         2.38 o                         
   7  10   2         32.28         30.95         4.67 o                         
  -5  11   2         24.77         21.06         5.61 o                         
  -4  11   2         59.02         58.08         7.10 o                         
  -3  11   2         87.28        110.56         7.71 o                         
  -2  11   2        224.80        261.12        11.66 o                         
  -1  11   2         31.61         23.36         8.96 o                         
   0  11   2         40.94         45.50         7.28 o                         
   1  11   2          0.71          0.03         2.93 o                         
   2  11   2          9.55          6.97         3.89 o                         
   3  11   2         10.80          9.51         3.33 o                         
   4  11   2          0.05          0.23         2.31 o                         
   5  11   2         13.61         13.58         3.90 o                         
  -2  12   2         19.50         19.63         5.66 o                         
  -1  12   2         26.60         25.83         6.03 o                         
   0  12   2         10.15         14.11         4.92 o                         
   1  12   2         30.35         24.71         5.97 o                         
   2  12   2          3.90          3.32         4.13 o                         
  -3 -10   3          0.17         -0.22         2.72 o                         
  -2 -10   3        101.40        130.69         8.60 o                         
  -1 -10   3         33.98         38.33        10.09 o                         
   0 -10   3        188.70        225.56        11.16 o                         
   1 -10   3         44.77         58.68         8.70 o                         
   2 -10   3          3.90          5.38         4.74 o                         
   3 -10   3          0.16          7.17         6.98 o                         
   4 -10   3         17.83         16.14         5.30 o                         
   5 -10   3         13.59         26.61         6.25 o                         
  -5  -9   3         13.80         13.13         3.17 o                         
  -4  -9   3          0.30         -1.16         2.14 o                         
  -3  -9   3          1.69          0.44         2.15 o                         
  -2  -9   3          2.53          0.56         2.43 o                         
  -1  -9   3         73.76         68.22         5.98 o                         
   0  -9   3          5.79          4.90         2.48 o                         
   1  -9   3         48.22         52.70         5.67 o                         
   2  -9   3        176.06        229.27        13.32 o                         
   3  -9   3         22.67         14.08         4.50 o                         
   4  -9   3         81.07         86.87         8.52 o                         
   5  -9   3         35.70         34.40        10.60 o                         
   6  -9   3         21.01         19.04         4.41 o                         
   7  -9   3         36.45         31.35         7.76 o                         
  -6  -8   3         71.40         88.61         5.90 o                         
  -5  -8   3          1.70          0.73         2.34 o                         
  -4  -8   3        148.79        160.25         8.31 o                         
  -3  -8   3         53.70         44.74         5.43 o                         
  -2  -8   3        350.53        364.09        15.62 o                         
  -1  -8   3          3.55          3.91         1.91 o                         
   0  -8   3        188.61        213.19         9.49 o                         
   1  -8   3         16.83         14.11         3.93 o                         
   2  -8   3         68.57         82.86         6.37 o                         
   3  -8   3         25.20         16.23         4.44 o                         
   4  -8   3         48.61         50.56         5.52 o                         
   5  -8   3          0.71         -1.62         1.82 o                         
   6  -8   3         28.71         27.66         4.55 o                         
   7  -8   3          0.75         -1.61         2.43 o                         
   8  -8   3        116.19        136.00        11.49 o                         
  -7  -7   3          1.48          2.24         2.88 o                         
  -6  -7   3         17.12         16.46         3.94 o                         
  -5  -7   3          6.55          4.95         3.11 o                         
  -4  -7   3          0.59         -1.46         1.73 o                         
  -3  -7   3         96.95         94.55         5.42 o                         
  -2  -7   3        247.64        240.52         8.41 o                         
  -1  -7   3        140.81        148.92         6.29 o                         
   0  -7   3        124.57        103.68         7.19 o                         
   1  -7   3         15.52         13.09         2.97 o                         
   2  -7   3        171.75        166.30         7.68 o                         
   3  -7   3         17.73          9.14         2.80 o                         
   4  -7   3        374.52        391.35        10.88 o                         
   5  -7   3         10.13          7.23         2.59 o                         
   6  -7   3         31.64         32.10         4.50 o                         
   7  -7   3          4.36          3.55         2.76 o                         
   8  -7   3         80.52         81.83         9.11 o                         
   9  -7   3        212.61        232.16        31.61 o                         
  -8  -6   3          4.36          2.54         3.06 o                         
  -7  -6   3         44.47         49.37         5.30 o                         
  -6  -6   3         16.30         15.76         2.80 o                         
  -5  -6   3        185.72        197.14         9.10 o                         
  -4  -6   3          7.68          5.89         2.18 o                         
  -3  -6   3         17.42         18.32         3.97 o                         
  -2  -6   3         49.82         46.33         4.52 o                         
  -1  -6   3         19.94         13.06         2.20 o                         
   0  -6   3         14.92         13.93         2.16 o                         
   1  -6   3        681.33        682.66        13.36 o                         
   2  -6   3          0.42          0.55         1.21 o                         
   3  -6   3        158.08        152.32         6.88 o                         
   4  -6   3        180.64        175.67         7.71 o                         
   5  -6   3          6.23          5.99         1.82 o                         
   6  -6   3          8.50          7.70         2.44 o                         
   7  -6   3          0.68          1.03         2.01 o                         
   8  -6   3         56.73         69.44         8.03 o                         
   9  -6   3        157.17        140.35        21.53 o                         
  10  -6   3        328.80        423.25        20.16 o                         
  -9  -5   3         78.06        103.39         7.04 o                         
  -8  -5   3         23.10         26.63         4.05 o                         
  -7  -5   3        223.35        221.07        11.99 o                         
  -6  -5   3         15.47          9.63         2.20 o                         
  -5  -5   3        127.59        119.96         7.50 o                         
  -4  -5   3        225.56        227.77         9.55 o                         
  -3  -5   3         19.92         17.42         3.16 o                         
  -2  -5   3         61.25         57.71         5.47 o                         
  -1  -5   3         31.46         27.80         2.84 o                         
   0  -5   3        270.68        254.06         6.16 o                         
   1  -5   3         34.16         33.43         2.28 o                         
   2  -5   3       4784.70       5149.03        64.53 o                         
   3  -5   3         20.26         21.50         2.51 o                         
   4  -5   3        914.64        938.96        21.71 o                         
   5  -5   3         29.43         34.25         3.15 o                         
   6  -5   3        477.33        480.92        17.83 o                         
   7  -5   3          0.58          2.43         1.90 o                         
   8  -5   3         78.95         75.91         7.54 o                         
   9  -5   3        128.11        129.88        14.73 o                         
  10  -5   3          7.10         13.26         5.05 o                         
  -9  -4   3         11.47          8.50         3.01 o                         
  -8  -4   3         33.83         32.31         4.28 o                         
  -7  -4   3         88.27         86.05         5.52 o                         
  -6  -4   3         74.70         71.64         4.22 o                         
  -5  -4   3         25.67         23.66         2.68 o                         
  -4  -4   3          0.80         -0.50         1.14 o                         
  -3  -4   3          1.01          1.16         1.47 o                         
  -2  -4   3        225.21        237.74         7.10 o                         
  -1  -4   3         96.37        104.71         6.19 o                         
   0  -4   3          0.34         -0.60         0.60 o                         
   1  -4   3        878.94        878.72        13.08 o                         
   2  -4   3        221.93        245.46         4.94 o                         
   3  -4   3        628.50        606.02        10.61 o                         
   4  -4   3         49.19         35.18         3.82 o                         
   5  -4   3          5.99          2.80         1.55 o                         
   6  -4   3          0.04          0.99         1.32 o                         
   7  -4   3       1656.75       1659.91        35.14 o                         
   8  -4   3        140.89        106.33         8.33 o                         
   9  -4   3         46.96         35.92        12.06 o                         
  10  -4   3        325.14        307.50        16.02 o                         
  11  -4   3          5.11          3.20         4.00 o                         
 -10  -3   3         33.18         37.49         7.22 o                         
  -9  -3   3        118.84        125.41         7.19 o                         
  -8  -3   3          0.04          0.69         1.96 o                         
  -7  -3   3        381.33        386.02        10.42 o                         
  -6  -3   3        196.19        178.54         9.69 o                         
  -5  -3   3       1400.61       1438.09        23.94 o                         
  -4  -3   3         93.83         80.44         3.65 o                         
  -3  -3   3       1328.99       1421.13        22.69 o                         
  -2  -3   3          8.55          7.80         1.46 o                         
  -1  -3   3       2975.00       3433.16        48.15 o                         
   0  -3   3       2386.22       2607.49        36.66 o                         
   1  -3   3          8.80          4.78         0.89 o                         
   2  -3   3       2502.49       2606.59        36.57 o                         
   3  -3   3         49.60         42.69         2.56 o                         
   4  -3   3        530.38        565.35        11.78 o                         
   5  -3   3        449.66        424.71        11.55 o                         
   6  -3   3        217.31        206.59         9.17 o                         
   7  -3   3         19.03         10.23         2.43 o                         
   8  -3   3        753.47        774.57        25.34 o                         
   9  -3   3         78.51         56.11         8.87 o                         
  10  -3   3          4.82         -0.53         3.53 o                         
  11  -3   3         14.90         13.78         6.72 o                         
 -10  -2   3         31.33         37.62         4.38 o                         
  -9  -2   3         43.60         45.40         4.82 o                         
  -8  -2   3         29.75         22.03         3.41 o                         
  -7  -2   3         42.56         43.62         3.73 o                         
  -6  -2   3         11.00         13.67         2.14 o                         
  -5  -2   3        323.59        323.25         7.96 o                         
  -4  -2   3        520.38        493.08        10.08 o                         
  -3  -2   3       1166.91       1246.60        19.86 o                         
  -2  -2   3        119.59        109.14         4.45 o                         
  -1  -2   3        615.55        614.94        10.60 o                         
   0  -2   3       1583.29       1616.35        23.46 o                         
   1  -2   3         91.11        101.91         2.57 o                         
   2  -2   3         14.51         13.78         1.21 o                         
   3  -2   3        243.87        269.72         5.23 o                         
   4  -2   3       1586.02       1660.80        27.65 o                         
   5  -2   3        775.03        778.67        11.30 o                         
   6  -2   3        169.02        167.89         4.55 o                         
   7  -2   3          4.43          5.40         2.57 o                         
   8  -2   3        532.15        548.71        15.59 o                         
   9  -2   3         24.06         24.11         5.36 o                         
  10  -2   3          2.08          0.05         2.35 o                         
  11  -2   3          2.13          8.96         5.17 o                         
  12  -2   3          2.64          1.61         3.58 o                         
 -10  -1   3         43.12         37.89         4.26 o                         
  -9  -1   3         37.06         26.10         3.40 o                         
  -8  -1   3         13.30         12.35         2.69 o                         
  -7  -1   3        253.16        220.40         6.88 o                         
  -6  -1   3         83.62         72.54         4.78 o                         
  -5  -1   3         74.14         57.95         2.61 o                         
  -4  -1   3         94.61         98.35         3.14 o                         
  -3  -1   3        614.69        638.75        10.03 o                         
  -2  -1   3         42.87         30.82         1.46 o                         
  -1  -1   3        269.65        286.86         4.91 o                         
   0  -1   3       7108.84       7404.31       110.00 o                         
   1  -1   3       1217.38       1236.35        19.89 o                         
   2  -1   3        167.70        163.48         3.88 o                         
   3  -1   3        247.17        215.12         4.72 o                         
   4  -1   3         14.51         14.57         1.25 o                         
   5  -1   3       1323.79       1379.02        20.72 o                         
   6  -1   3         35.14         32.78         2.01 o                         
   7  -1   3        551.21        530.05        10.33 o                         
   8  -1   3        101.14         92.86         6.72 o                         
   9  -1   3         30.65         29.62         4.99 o                         
  10  -1   3          4.43          4.22         2.51 o                         
  11  -1   3         21.20         26.22         4.59 o                         
  12  -1   3          0.08         -1.24         3.38 o                         
 -10   0   3          0.78          1.24         2.42 o                         
  -9   0   3          4.67          4.36         2.19 o                         
  -8   0   3         35.28         28.47         3.26 o                         
  -7   0   3        389.36        399.88         9.43 o                         
  -6   0   3        186.59        174.11         4.61 o                         
  -5   0   3       1011.81       1071.06        16.19 o                         
  -4   0   3         69.49         62.22         2.48 o                         
  -3   0   3       1232.34       1228.57        17.05 o                         
  -2   0   3        493.23        498.11         8.41 o                         
  -1   0   3       2467.02       2537.84        34.71 o                         
   0   0   3       4069.76       4088.00        54.67 o                         
   1   0   3         18.60         18.99         1.49 o                         
   2   0   3         30.05         26.91         1.62 o                         
   3   0   3        285.74        296.28         5.85 o                         
   4   0   3        144.03        140.48         4.33 o                         
   5   0   3        543.85        615.95        11.62 o                         
   6   0   3        236.05        239.17         6.20 o                         
   7   0   3        308.38        307.41         7.74 o                         
   8   0   3        323.04        318.39         9.01 o                         
   9   0   3         56.22         59.82         5.20 o                         
  10   0   3         97.70         95.34         6.46 o                         
  11   0   3         12.14         11.50         3.45 o                         
  12   0   3        160.52        196.15        11.72 o                         
 -10   1   3         18.56         23.09         7.24 o                         
  -9   1   3         18.65         20.47         3.33 o                         
  -8   1   3        112.79        105.93         4.89 o                         
  -7   1   3         31.89         29.64         2.34 o                         
  -6   1   3         87.35         87.32         3.11 o                         
  -5   1   3         47.71         47.73         2.16 o                         
  -4   1   3        100.72         88.97         2.96 o                         
  -3   1   3         60.94         60.57         2.32 o                         
  -2   1   3         19.43         13.89         1.21 o                         
  -1   1   3       1323.62       1354.33        21.94 o                         
   0   1   3       3841.92       3908.15        52.48 o                         
   1   1   3        187.56        181.82         2.94 o                         
   2   1   3        679.09        630.74        11.05 o                         
   3   1   3        848.80        870.91        17.60 o                         
   4   1   3        929.05        932.89        14.06 o                         
   5   1   3        178.04        185.16         4.31 o                         
   6   1   3         14.52          6.56         1.15 o                         
   7   1   3          3.08          3.86         1.14 o                         
   8   1   3        199.56        200.31         8.32 o                         
   9   1   3          0.02          0.11         1.88 o                         
  10   1   3         61.75         64.28         5.89 o                         
  11   1   3          0.12          2.05         2.13 o                         
  12   1   3         16.46         12.79         3.83 o                         
 -10   2   3         64.73         55.56         7.53 o                         
  -9   2   3         75.64         67.63         7.46 o                         
  -8   2   3        194.21        205.51         8.98 o                         
  -7   2   3         32.83         39.50         3.32 o                         
  -6   2   3        122.13        124.42         4.35 o                         
  -5   2   3        745.81        791.46        12.69 o                         
  -4   2   3         83.75        103.94         3.18 o                         
  -3   2   3        169.59        162.74         3.77 o                         
  -2   2   3         73.91         87.85         2.41 o                         
  -1   2   3       1766.36       1737.37        24.32 o                         
   0   2   3       1835.36       1855.86        25.69 o                         
   1   2   3       3866.24       3932.81        68.50 o                         
   2   2   3         78.96         68.94         2.98 o                         
   3   2   3        381.06        353.48         9.81 o                         
   4   2   3        349.30        361.47         6.96 o                         
   5   2   3       2253.28       2437.28        35.02 o                         
   6   2   3          9.25          6.51         1.29 o                         
   7   2   3          8.79          4.58         1.23 o                         
   8   2   3         24.49         31.39         3.36 o                         
   9   2   3         70.17         65.94         5.71 o                         
  10   2   3         81.28         75.55         6.79 o                         
  11   2   3        152.50        169.71         7.97 o                         
  12   2   3          5.06          4.32         3.58 o                         
 -10   3   3         18.26          7.47         4.57 o                         
  -9   3   3          0.68         -0.95         2.37 o                         
  -8   3   3          5.01          4.26         2.77 o                         
  -7   3   3        268.61        269.03        13.95 o                         
  -6   3   3         30.72         26.73         5.19 o                         
  -5   3   3        570.35        577.02        10.88 o                         
  -4   3   3        199.29        219.16         6.31 o                         
  -3   3   3         93.19         78.34         3.98 o                         
  -2   3   3        109.40        103.44         4.30 o                         
  -1   3   3        123.63        109.26         2.69 o                         
   0   3   3        868.33        905.00        15.25 o                         
   1   3   3       5371.04       5449.54        72.99 o                         
   2   3   3         11.12          6.95         1.12 o                         
   3   3   3        518.45        552.03         9.48 o                         
   4   3   3        107.95        105.19         3.72 o                         
   5   3   3          4.16          2.04         1.14 o                         
   6   3   3         60.59         55.86         3.22 o                         
   7   3   3        121.65        109.14         4.63 o                         
   8   3   3          5.08          7.86         2.75 o                         
   9   3   3         94.10         67.74         5.66 o                         
  10   3   3         98.27         96.42         5.87 o                         
  11   3   3         28.59         26.98         4.01 o                         
  12   3   3          5.41          3.20         2.82 o                         
 -10   4   3         22.88         16.82         5.69 o                         
  -9   4   3         36.69         32.01        11.89 o                         
  -8   4   3         37.01         43.58         6.39 o                         
  -7   4   3         21.50         20.51         4.35 o                         
  -6   4   3          2.53          0.26         1.44 o                         
  -5   4   3          6.60          5.72         1.95 o                         
  -4   4   3         88.57        100.47         4.91 o                         
  -3   4   3        194.71        212.23         7.10 o                         
  -2   4   3        134.47        147.96         5.50 o                         
  -1   4   3        256.49        251.32         8.09 o                         
   0   4   3       1784.55       1899.46        24.53 o                         
   1   4   3         30.83         35.76         1.86 o                         
   2   4   3        121.20        133.07         3.74 o                         
   3   4   3       1012.16       1075.79        19.25 o                         
   4   4   3          0.75          2.46         1.05 o                         
   5   4   3         62.46         61.27         2.86 o                         
   6   4   3         12.49         17.99         2.26 o                         
   7   4   3          2.10          2.34         1.28 o                         
   8   4   3         25.22         31.12         3.63 o                         
   9   4   3         27.84         48.62         4.71 o                         
  10   4   3        113.23        110.48         6.50 o                         
  11   4   3          0.41          1.05         2.48 o                         
 -10   5   3         68.62         86.58         9.20 o                         
  -9   5   3         42.39         48.55         7.26 o                         
  -8   5   3          0.03          0.42         2.65 o                         
  -7   5   3        115.32        118.23         6.81 o                         
  -6   5   3          0.32          0.73         1.62 o                         
  -5   5   3         20.34         14.05         2.11 o                         
  -4   5   3         28.39         20.13         2.32 o                         
  -3   5   3          8.44          2.96         1.82 o                         
  -2   5   3        226.46        236.67         7.19 o                         
  -1   5   3       2535.83       2797.26        39.29 o                         
   0   5   3          0.46          0.67         0.74 o                         
   1   5   3        687.84        703.42        10.82 o                         
   2   5   3          5.09          8.47         1.34 o                         
   3   5   3        175.83        164.13         4.25 o                         
   4   5   3          5.59          1.23         0.92 o                         
   5   5   3        116.44        125.11         4.60 o                         
   6   5   3         30.04         26.14         2.48 o                         
   7   5   3         53.90         56.85         3.15 o                         
   8   5   3         26.89         17.55         2.98 o                         
   9   5   3          0.64          0.14         1.87 o                         
  10   5   3          6.20          7.92         2.76 o                         
  11   5   3          0.24         -2.04         2.28 o                         
  -9   6   3          9.11         12.58         4.87 o                         
  -8   6   3          0.19         -0.14         2.34 o                         
  -7   6   3         36.30         23.83         3.94 o                         
  -6   6   3         33.86         22.11         3.51 o                         
  -5   6   3          1.62          3.46         1.88 o                         
  -4   6   3         45.40         46.03         3.23 o                         
  -3   6   3         60.42         64.46         3.52 o                         
  -2   6   3        119.75        115.09         4.55 o                         
  -1   6   3       1193.07       1237.94        19.33 o                         
   0   6   3          4.86          2.68         0.95 o                         
   1   6   3         92.91         93.44         4.25 o                         
   2   6   3         42.57         38.21         2.36 o                         
   3   6   3        147.79        154.99         4.40 o                         
   4   6   3          4.77          8.39         1.44 o                         
   5   6   3        239.08        235.93         6.09 o                         
   6   6   3         67.12         76.53         3.70 o                         
   7   6   3         14.63          7.75         2.25 o                         
   8   6   3        173.38        188.80        12.68 o                         
   9   6   3         83.54         78.75         5.63 o                         
  10   6   3         57.91         66.11         6.16 o                         
  -9   7   3          0.04          5.75         4.32 o                         
  -8   7   3        140.17        139.26         9.10 o                         
  -7   7   3         10.66         11.43         3.16 o                         
  -6   7   3          9.38         20.61         3.66 o                         
  -5   7   3         19.83         15.37         3.17 o                         
  -4   7   3        104.87        106.01         7.20 o                         
  -3   7   3          5.75          1.60         1.89 o                         
  -2   7   3         59.74         43.13         3.46 o                         
  -1   7   3         28.97         29.95         3.50 o                         
   0   7   3        338.77        324.25         7.46 o                         
   1   7   3         84.32         92.21         3.71 o                         
   2   7   3         34.46         23.75         2.62 o                         
   3   7   3         33.19         39.24         2.82 o                         
   4   7   3        419.58        439.44         9.00 o                         
   5   7   3         18.69         17.39         2.13 o                         
   6   7   3        560.82        570.01        12.74 o                         
   7   7   3         11.35         14.60         2.56 o                         
   8   7   3        394.71        449.10        13.51 o                         
   9   7   3          5.67          7.01         2.85 o                         
  10   7   3        136.73        166.06         9.90 o                         
  -8   8   3        272.78        303.19        16.62 o                         
  -7   8   3          6.86          7.08         3.30 o                         
  -6   8   3        156.84        151.96        16.16 o                         
  -5   8   3         18.47         21.49         3.74 o                         
  -4   8   3        156.35        128.11         7.18 o                         
  -3   8   3        151.50        152.30         7.60 o                         
  -2   8   3        576.03        553.31        15.74 o                         
  -1   8   3         28.45         24.62         4.49 o                         
   0   8   3        102.39         97.58         7.26 o                         
   1   8   3        256.14        251.82         6.83 o                         
   2   8   3          2.22          0.33         1.34 o                         
   3   8   3         14.14         10.09         1.87 o                         
   4   8   3         13.23          9.58         2.18 o                         
   5   8   3         35.68         32.80         3.76 o                         
   6   8   3         10.19          7.20         2.54 o                         
   7   8   3         12.55         15.90         3.11 o                         
   8   8   3         24.78         21.09         4.40 o                         
   9   8   3        122.17        142.80        12.14 o                         
  -7   9   3         20.39         23.50        10.53 o                         
  -6   9   3          0.43         -0.01         2.28 o                         
  -5   9   3          0.80         -0.05         2.18 o                         
  -4   9   3         74.16         72.02         5.89 o                         
  -3   9   3          0.11          1.70         1.99 o                         
  -2   9   3        146.17        161.54        12.76 o                         
  -1   9   3        155.23        172.04         8.12 o                         
   0   9   3         61.86         62.37         4.29 o                         
   1   9   3        323.52        304.72         9.35 o                         
   2   9   3        125.89        123.93         5.77 o                         
   3   9   3        193.98        201.18         9.60 o                         
   4   9   3         93.77         84.44         5.13 o                         
   5   9   3          3.01          3.07         2.00 o                         
   6   9   3          0.01          0.40         1.92 o                         
   7   9   3          2.54          5.15         3.66 o                         
   8   9   3          9.93         12.49         3.92 o                         
  -6  10   3         65.59         58.71         6.77 o                         
  -5  10   3          5.86          9.34         3.39 o                         
  -4  10   3        101.52         97.83         7.19 o                         
  -3  10   3          4.12          4.45         2.56 o                         
  -2  10   3          0.01          0.97         2.17 o                         
  -1  10   3         68.74         67.16         6.13 o                         
   0  10   3         22.57         24.91         4.17 o                         
   1  10   3         28.98         27.70         3.69 o                         
   2  10   3         33.72         27.22         4.30 o                         
   3  10   3         11.08          3.78         2.03 o                         
   4  10   3        212.28        222.19        11.34 o                         
   5  10   3        111.46         99.83         6.02 o                         
   6  10   3          1.63         -0.52         2.26 o                         
   7  10   3         88.96        110.96         6.84 o                         
  -5  11   3         13.20         16.35         4.48 o                         
  -4  11   3         62.07         61.72         6.95 o                         
  -3  11   3         55.40         50.85         6.12 o                         
  -2  11   3          3.23          0.86         2.44 o                         
  -1  11   3         26.48         17.55         3.93 o                         
   0  11   3         19.80         13.83         4.46 o                         
   1  11   3          9.06         10.58         4.19 o                         
   2  11   3          0.08          2.81         2.34 o                         
   3  11   3         32.85         35.26         5.27 o                         
   4  11   3         47.98         47.40         5.82 o                         
   5  11   3        174.69        182.12         8.56 o                         
   6  11   3          3.83          4.65         2.84 o                         
  -2  12   3          3.37          5.07         3.57 o                         
  -1  12   3          0.93         -2.00         3.36 o                         
   0  12   3          2.93          4.92         3.85 o                         
   1  12   3         34.94         27.12         6.20 o                         
   2  12   3         13.69         13.50         4.91 o                         
   3  12   3          8.19          5.80         5.69 o                         
  -1 -10   4         12.07         15.74         4.05 o                         
   0 -10   4         64.79         70.27        11.20 o                         
   1 -10   4        109.99        104.32         9.91 o                         
   2 -10   4          2.25         -0.60         3.23 o                         
   3 -10   4        167.78        196.58        13.21 o                         
   4 -10   4         62.57         79.40        18.43 o                         
  -4  -9   4         12.00         10.42         3.00 o                         
  -3  -9   4         14.48         11.38         3.10 o                         
  -2  -9   4        118.70        124.30         9.85 o                         
  -1  -9   4          6.91          8.32         3.26 o                         
   0  -9   4         46.01         60.87         6.45 o                         
   1  -9   4         59.90         39.45         5.23 o                         
   2  -9   4        199.74        199.44        10.64 o                         
   3  -9   4         64.13         75.18         8.50 o                         
   4  -9   4        460.80        495.16        20.83 o                         
   5  -9   4         78.27         81.01        15.42 o                         
   6  -9   4         63.87         79.76         9.31 o                         
  -5  -8   4         12.05          8.95         3.24 o                         
  -4  -8   4         27.02         28.99         3.76 o                         
  -3  -8   4         14.56         15.98         3.14 o                         
  -2  -8   4          6.53          7.77         2.32 o                         
  -1  -8   4         70.41         69.77         5.77 o                         
   0  -8   4          9.42         10.79         3.10 o                         
   1  -8   4        118.95        122.67         7.36 o                         
   2  -8   4          4.30          1.84         2.38 o                         
   3  -8   4         18.86          8.25         6.58 o                         
   4  -8   4         15.49         10.32         3.77 o                         
   5  -8   4         22.85         21.96         6.19 o                         
   6  -8   4          7.76          3.93         2.67 o                         
   7  -8   4         10.92         14.56         5.24 o                         
   8  -8   4          1.67         -0.89         3.71 o                         
  -6  -7   4         11.92         13.92         3.47 o                         
  -5  -7   4         90.32         98.65         5.63 o                         
  -4  -7   4         55.01         56.65         4.70 o                         
  -3  -7   4         20.15         13.59         2.62 o                         
  -2  -7   4         25.53         25.83         3.67 o                         
  -1  -7   4        204.14        202.87         6.85 o                         
   0  -7   4         35.74         26.52         3.94 o                         
   1  -7   4        107.64         95.67         6.08 o                         
   2  -7   4       1064.41       1158.05        27.27 o                         
   3  -7   4         15.30          9.48         2.61 o                         
   4  -7   4        160.41        164.23         9.98 o                         
   5  -7   4         56.00         59.69         5.62 o                         
   6  -7   4         12.81         11.97         3.43 o                         
   7  -7   4         72.29         76.79        16.88 o                         
   8  -7   4        204.58        210.97        13.28 o                         
   9  -7   4          2.22          7.25         4.57 o                         
  -7  -6   4          7.59          6.28         3.03 o                         
  -6  -6   4        141.31        166.85         8.21 o                         
  -5  -6   4          2.52          2.73         1.85 o                         
  -4  -6   4          3.09          3.81         1.72 o                         
  -3  -6   4         21.53         20.23         3.47 o                         
  -2  -6   4          1.78          2.08         1.50 o                         
  -1  -6   4          4.89          4.32         2.03 o                         
   0  -6   4        140.81        140.34         5.73 o                         
   1  -6   4          2.52          1.87         1.43 o                         
   2  -6   4        242.77        228.98        13.96 o                         
   3  -6   4        257.33        239.30         8.70 o                         
   4  -6   4         78.30         61.01         4.00 o                         
   5  -6   4         44.28         45.14         4.58 o                         
   6  -6   4         23.12         30.12         4.21 o                         
   7  -6   4         30.19         33.15         6.98 o                         
   8  -6   4        112.93        115.97         9.66 o                         
   9  -6   4          6.44         10.74         4.34 o                         
  10  -6   4         62.10         58.65        18.95 o                         
  -8  -5   4         48.78         46.74         5.40 o                         
  -7  -5   4        132.49        135.67         7.36 o                         
  -6  -5   4          5.44          3.48         2.21 o                         
  -5  -5   4        592.89        606.29        13.72 o                         
  -4  -5   4         26.60         28.96         3.15 o                         
  -3  -5   4        210.05        173.44        10.26 o                         
  -2  -5   4         20.00         17.33         2.32 o                         
  -1  -5   4         99.03         88.86         6.65 o                         
   0  -5   4         21.02         24.58         3.08 o                         
   1  -5   4        249.62        254.67         5.84 o                         
   2  -5   4         15.15         13.05         1.65 o                         
   3  -5   4        671.44        652.24        14.14 o                         
   4  -5   4         24.46         23.69         2.74 o                         
   5  -5   4        364.19        328.92         9.64 o                         
   6  -5   4         13.86         15.76         3.03 o                         
   7  -5   4          0.85          1.38         2.44 o                         
   8  -5   4          8.58          5.33         4.48 o                         
   9  -5   4        184.99        182.24        12.05 o                         
  10  -5   4          2.16          3.45         4.38 o                         
  -9  -4   4         24.70         21.40         4.14 o                         
  -8  -4   4         19.50         19.51         3.68 o                         
  -7  -4   4        232.19        243.58         9.56 o                         
  -6  -4   4          5.37          4.53         2.17 o                         
  -5  -4   4        250.91        248.27         7.64 o                         
  -4  -4   4        168.52        151.51         5.56 o                         
  -3  -4   4        279.69        281.97         7.57 o                         
  -2  -4   4        202.34        234.49         8.62 o                         
  -1  -4   4        128.47        123.91         4.37 o                         
   0  -4   4         90.87        105.73         4.39 o                         
   1  -4   4         90.30         91.84         2.99 o                         
   2  -4   4         85.75         72.36         2.93 o                         
   3  -4   4        303.11        308.76         6.67 o                         
   4  -4   4        572.09        585.53        12.79 o                         
   5  -4   4        169.86        181.48         6.22 o                         
   6  -4   4        718.98        706.93        15.31 o                         
   7  -4   4        374.79        415.07        54.96 o                         
   8  -4   4        138.32        112.77         8.57 o                         
   9  -4   4         88.68         79.58         8.36 o                         
  10  -4   4        156.79        129.72        10.49 o                         
  11  -4   4         13.25         18.61         7.92 o                         
  -9  -3   4         11.30          8.76         2.98 o                         
  -8  -3   4         35.42         34.39         4.32 o                         
  -7  -3   4        211.56        209.11        10.23 o                         
  -6  -3   4         23.82         22.87         3.35 o                         
  -5  -3   4          2.06          4.08         1.45 o                         
  -4  -3   4        109.28        102.43         4.34 o                         
  -3  -3   4         40.00         43.53         2.75 o                         
  -2  -3   4        703.25        663.50        12.41 o                         
  -1  -3   4        365.44        361.73         7.83 o                         
   0  -3   4        386.11        424.96         9.34 o                         
   1  -3   4        119.42        124.07         4.14 o                         
   2  -3   4         14.91         15.92         1.57 o                         
   3  -3   4         15.50         19.17         1.61 o                         
   4  -3   4        192.17        186.81         6.19 o                         
   5  -3   4          0.03          0.15         0.96 o                         
   6  -3   4        132.76        128.20         5.05 o                         
   7  -3   4        781.17        749.43        19.09 o                         
   8  -3   4        114.61        112.79         7.85 o                         
   9  -3   4         49.12         43.83         5.16 o                         
  10  -3   4         85.08         80.45        11.72 o                         
  11  -3   4         44.43         36.35         9.13 o                         
  -9  -2   4         60.93         53.86         5.85 o                         
  -8  -2   4          4.20          1.53         1.93 o                         
  -7  -2   4        140.98        132.28         6.46 o                         
  -6  -2   4        558.50        566.71        18.25 o                         
  -5  -2   4         26.96         25.37         2.62 o                         
  -4  -2   4         17.23         26.97         2.41 o                         
  -3  -2   4        402.77        407.10         8.79 o                         
  -2  -2   4          6.22         10.48         1.68 o                         
  -1  -2   4       7771.49       8462.96       113.62 o                         
   0  -2   4         71.09         56.78         2.45 o                         
   1  -2   4        664.79        664.82        12.53 o                         
   2  -2   4        126.49        131.89         3.96 o                         
   3  -2   4         37.77         31.70         1.81 o                         
   4  -2   4        134.39        128.84         4.27 o                         
   5  -2   4        204.50        184.08         4.66 o                         
   6  -2   4         17.79         19.00         2.20 o                         
   7  -2   4        263.45        250.41        10.33 o                         
   8  -2   4        556.78        533.15        18.62 o                         
   9  -2   4        132.97        129.39        23.09 o                         
  10  -2   4          4.07          2.83         2.70 o                         
  11  -2   4          7.61          5.06         3.88 o                         
  12  -2   4         13.03         16.70         5.77 o                         
 -10  -1   4        160.40        203.03        21.79 o                         
  -9  -1   4        162.29        171.68         8.09 o                         
  -8  -1   4          0.05          0.42         1.81 o                         
  -7  -1   4         23.71         20.87         3.18 o                         
  -6  -1   4        121.51         98.98         9.13 o                         
  -5  -1   4         11.38          9.60         1.49 o                         
  -4  -1   4         58.97         51.82         2.33 o                         
  -3  -1   4        765.40        788.85        12.11 o                         
  -2  -1   4        285.65        307.51         5.69 o                         
  -1  -1   4         20.86         17.31         1.26 o                         
   0  -1   4       2940.59       3123.49        42.90 o                         
   1  -1   4        202.18        188.83         5.57 o                         
   2  -1   4        304.57        327.44         6.89 o                         
   3  -1   4          4.94          8.42         2.13 o                         
   4  -1   4        919.87        962.45        16.48 o                         
   5  -1   4          6.92          8.62         1.57 o                         
   6  -1   4        708.74        677.69        12.94 o                         
   7  -1   4         19.33         11.25         5.17 o                         
   8  -1   4        764.19        764.99        23.81 o                         
   9  -1   4         14.58          9.23         3.21 o                         
  10  -1   4         27.43         27.04         5.15 o                         
  11  -1   4          3.92          2.04         2.51 o                         
  12  -1   4          0.39          2.12         3.09 o                         
 -10   0   4         14.71         15.01         4.05 o                         
  -9   0   4        106.25        103.53         7.16 o                         
  -8   0   4         84.86         81.65         5.16 o                         
  -7   0   4         13.84         11.57         2.98 o                         
  -6   0   4         48.57         42.13         3.43 o                         
  -5   0   4         42.87         45.61         2.86 o                         
  -4   0   4        506.09        514.00         9.73 o                         
  -3   0   4        363.15        387.27         7.53 o                         
  -2   0   4        201.51        185.26         4.25 o                         
  -1   0   4          1.14          2.79         0.71 o                         
   0   0   4          0.73          2.09         0.97 o                         
   1   0   4        286.75        283.96         5.92 o                         
   2   0   4        847.51        830.32        16.31 o                         
   3   0   4        142.41        149.44         4.97 o                         
   4   0   4         18.28         23.45         1.96 o                         
   5   0   4        606.14        633.57        11.81 o                         
   6   0   4          4.72          2.68         0.91 o                         
   7   0   4         59.05         60.99         3.87 o                         
   8   0   4        421.58        410.51        11.91 o                         
   9   0   4          8.11         10.94         3.07 o                         
  10   0   4         71.78         64.89         6.19 o                         
  11   0   4         78.40         78.48         6.55 o                         
  12   0   4          0.64          2.91         3.14 o                         
 -10   1   4         46.90         45.94         6.06 o                         
  -9   1   4         40.21         29.22         4.77 o                         
  -8   1   4         14.08         13.06         3.07 o                         
  -7   1   4         46.89         47.88         4.20 o                         
  -6   1   4         10.69          8.44         2.06 o                         
  -5   1   4        104.64         94.69         3.75 o                         
  -4   1   4         51.57         54.75         2.61 o                         
  -3   1   4        456.72        448.14         8.52 o                         
  -2   1   4        226.34        233.59         7.51 o                         
  -1   1   4        283.44        267.51         7.21 o                         
   0   1   4        144.40        158.91         3.70 o                         
   1   1   4       1568.51       1552.54        21.98 o                         
   2   1   4        260.67        253.31         4.57 o                         
   3   1   4        212.14        179.43         6.82 o                         
   4   1   4        401.48        409.41        15.16 o                         
   5   1   4        114.15        165.21         4.41 o                         
   6   1   4          2.26          1.08         0.91 o                         
   7   1   4        176.86        160.81        15.46 o                         
   8   1   4         33.07         29.31         3.95 o                         
   9   1   4        307.05        311.63        11.42 o                         
  10   1   4          6.88          5.44         4.20 o                         
  11   1   4         90.46        102.14         7.28 o                         
  12   1   4         56.73         68.88         7.49 o                         
 -10   2   4         56.83         66.16        12.23 o                         
  -9   2   4         13.64         11.02         3.31 o                         
  -8   2   4         18.19         14.29         4.18 o                         
  -7   2   4          1.09         -1.36         1.36 o                         
  -6   2   4         41.48         41.51         2.71 o                         
  -5   2   4        119.52        122.97         3.49 o                         
  -4   2   4         16.27         19.82         2.12 o                         
  -3   2   4        495.63        586.41         9.44 o                         
  -2   2   4        212.84        197.49         4.07 o                         
  -1   2   4        687.37        711.25        10.23 o                         
   0   2   4        473.25        513.91         7.71 o                         
   1   2   4        710.33        729.34        12.72 o                         
   2   2   4        251.44        262.77         5.25 o                         
   3   2   4         82.38         72.13         2.24 o                         
   4   2   4         68.61         57.45         2.02 o                         
   5   2   4        185.35        198.89         4.69 o                         
   6   2   4          5.00          1.08         0.77 o                         
   7   2   4        122.58        128.15         5.25 o                         
   8   2   4         31.96         32.16         3.30 o                         
   9   2   4          4.09          2.70         1.71 o                         
  10   2   4        138.26        145.52         9.22 o                         
  11   2   4         50.08         54.87         7.72 o                         
  12   2   4        115.99        161.48         9.89 o                         
 -10   3   4         73.66         67.61        11.11 o                         
  -9   3   4         58.84         60.16         7.73 o                         
  -8   3   4         52.25         54.50        11.87 o                         
  -7   3   4          0.25          1.60         1.86 o                         
  -6   3   4        205.56        216.04        11.46 o                         
  -5   3   4         25.16         29.25         2.79 o                         
  -4   3   4        525.46        500.85         9.50 o                         
  -3   3   4         32.46         39.70         2.00 o                         
  -2   3   4         15.56         19.87         1.82 o                         
  -1   3   4       1908.88       1950.77        27.60 o                         
   0   3   4        267.37        269.43         5.27 o                         
   1   3   4          9.25          2.58         1.09 o                         
   2   3   4        778.91        795.35        12.63 o                         
   3   3   4          0.55         -0.63         0.63 o                         
   4   3   4        949.88        994.93        15.78 o                         
   5   3   4       1847.00       1939.67        31.94 o                         
   6   3   4        464.61        482.52        15.12 o                         
   7   3   4        543.26        601.31        13.14 o                         
   8   3   4         18.71         12.43         4.47 o                         
   9   3   4         23.08         31.14         4.23 o                         
  10   3   4          0.71          1.76         2.69 o                         
  11   3   4         80.72         82.20         6.49 o                         
  12   3   4         46.89         55.24         7.78 o                         
 -10   4   4          0.90          0.09         3.53 o                         
  -9   4   4         11.46          9.46         4.82 o                         
  -8   4   4          2.12          1.16         2.55 o                         
  -7   4   4         53.97         72.29         5.38 o                         
  -6   4   4         35.89         33.92         5.22 o                         
  -5   4   4         58.01         42.69         3.21 o                         
  -4   4   4        170.51        182.97         6.82 o                         
  -3   4   4         84.59         73.37         3.42 o                         
  -2   4   4         87.15         84.55         3.48 o                         
  -1   4   4       1214.73       1214.10        18.19 o                         
   0   4   4        123.60        131.14         3.84 o                         
   1   4   4        166.93        132.31         6.18 o                         
   2   4   4        165.24        180.94         5.14 o                         
   3   4   4        883.14        950.86        15.37 o                         
   4   4   4        601.02        725.52        12.62 o                         
   5   4   4       1917.40       2091.84        31.04 o                         
   6   4   4         10.87          8.42         1.49 o                         
   7   4   4        243.33        241.06         7.32 o                         
   8   4   4         36.14         34.25         4.31 o                         
   9   4   4        107.12         90.46         5.40 o                         
  10   4   4         80.37         70.16         6.22 o                         
  11   4   4         23.03         30.96         4.38 o                         
  -9   5   4          1.30          5.34         5.60 o                         
  -8   5   4        148.89        151.03        10.60 o                         
  -7   5   4         45.08         53.89         7.24 o                         
  -6   5   4        259.75        252.81        10.14 o                         
  -5   5   4        132.06        114.36         5.57 o                         
  -4   5   4        121.30        108.76         7.78 o                         
  -3   5   4         21.73         22.80         2.94 o                         
  -2   5   4         31.44         27.38         3.07 o                         
  -1   5   4        338.44        317.96         9.17 o                         
   0   5   4        120.87        116.10         2.96 o                         
   1   5   4       1284.70       1396.23        21.22 o                         
   2   5   4         25.21         19.73         1.82 o                         
   3   5   4        373.24        413.17         9.54 o                         
   4   5   4        202.94        198.41         6.26 o                         
   5   5   4          1.05          1.56         0.99 o                         
   6   5   4         51.02         39.84         2.88 o                         
   7   5   4          0.28          0.25         0.99 o                         
   8   5   4        259.66        259.46         9.10 o                         
   9   5   4         28.44         29.17         5.03 o                         
  10   5   4        404.44        443.95        13.66 o                         
  11   5   4         11.26          9.49         2.97 o                         
  -9   6   4          5.57          2.11         3.68 o                         
  -8   6   4        132.83        136.80        15.51 o                         
  -7   6   4         24.06         18.58         6.03 o                         
  -6   6   4          1.47         -0.11         2.50 o                         
  -5   6   4          0.12          0.69         2.11 o                         
  -4   6   4         41.08         40.30         3.82 o                         
  -3   6   4         20.21         13.39         2.36 o                         
  -2   6   4        217.11        210.86         6.52 o                         
  -1   6   4          6.11          4.19         1.33 o                         
   0   6   4        569.37        643.26        11.48 o                         
   1   6   4         92.61         89.32         2.96 o                         
   2   6   4       1260.25       1388.36        22.38 o                         
   3   6   4        304.40        313.58         6.67 o                         
   4   6   4          8.62          5.10         1.23 o                         
   5   6   4         32.95         28.78         2.72 o                         
   6   6   4         65.93         52.25         3.11 o                         
   7   6   4         11.74          7.20         1.64 o                         
   8   6   4         93.90         91.58         8.53 o                         
   9   6   4         58.69         56.12         5.31 o                         
  10   6   4          4.63          4.60         2.54 o                         
  11   6   4          0.01         -0.29         2.32 o                         
  -9   7   4         21.17         28.78         6.41 o                         
  -8   7   4          0.00         -1.61         3.35 o                         
  -7   7   4        109.08         92.87        20.76 o                         
  -6   7   4          1.37          1.64         2.01 o                         
  -5   7   4         27.52         17.62         3.33 o                         
  -4   7   4         34.95         32.86         4.09 o                         
  -3   7   4         42.74         32.15         5.85 o                         
  -2   7   4          8.93          9.55         2.54 o                         
  -1   7   4         95.68         96.56         4.44 o                         
   0   7   4        142.58        141.45         4.39 o                         
   1   7   4        220.15        196.24         5.56 o                         
   2   7   4        200.81        215.71         7.27 o                         
   3   7   4        390.17        408.58         8.32 o                         
   4   7   4          5.47          5.29         1.73 o                         
   5   7   4        223.46        214.43         5.96 o                         
   6   7   4         10.83         11.58         2.13 o                         
   7   7   4        527.33        569.71        15.34 o                         
   8   7   4         29.93         29.49         4.02 o                         
   9   7   4          1.50          0.10         2.10 o                         
  10   7   4         66.29         54.58         5.68 o                         
  -8   8   4         37.43         37.94         7.28 o                         
  -7   8   4          9.52          8.75         4.31 o                         
  -6   8   4        136.37        154.94         8.56 o                         
  -5   8   4         48.61         44.91         5.17 o                         
  -4   8   4        210.87        212.20        13.27 o                         
  -3   8   4         25.83         15.90         2.93 o                         
  -2   8   4        111.46        109.15         7.63 o                         
  -1   8   4        193.79        196.68        10.02 o                         
   0   8   4         93.42         97.00         4.73 o                         
   1   8   4         91.02         80.08         5.44 o                         
   2   8   4         61.60         53.19         3.30 o                         
   3   8   4          1.03         -1.05         1.09 o                         
   4   8   4         51.64         48.45         3.54 o                         
   5   8   4         14.91         12.10         2.30 o                         
   6   8   4          0.92         -1.33         1.38 o                         
   7   8   4         27.93         26.59         3.24 o                         
   8   8   4        173.88        192.01        11.71 o                         
   9   8   4          9.78         11.46         3.12 o                         
  -7   9   4          4.02          2.33         4.02 o                         
  -6   9   4          2.86          0.01         2.96 o                         
  -5   9   4          0.76         -0.54         2.12 o                         
  -4   9   4        112.86        109.59         7.04 o                         
  -3   9   4         12.04         14.08         3.26 o                         
  -2   9   4         90.58         89.48         5.99 o                         
  -1   9   4        178.73        185.96         7.17 o                         
   0   9   4        156.44        155.95         8.70 o                         
   1   9   4        125.40        122.18         5.71 o                         
   2   9   4          0.01          0.90         1.43 o                         
   3   9   4        142.85        157.60        13.45 o                         
   4   9   4         84.38         93.45         5.45 o                         
   5   9   4        184.50        182.50         7.88 o                         
   6   9   4          2.72          3.25         2.02 o                         
   7   9   4         31.33         35.26         4.30 o                         
   8   9   4          3.65          2.92         2.96 o                         
   9   9   4         53.57         61.27         7.26 o                         
  -6  10   4         12.62         12.28         4.94 o                         
  -5  10   4          1.86         -2.13         2.37 o                         
  -4  10   4          0.14         -2.13         2.13 o                         
  -3  10   4         84.64         81.47         6.39 o                         
  -2  10   4          0.47          0.31         2.11 o                         
  -1  10   4          0.72         -0.50         1.84 o                         
   0  10   4         99.83        105.80         5.64 o                         
   1  10   4        170.81        170.85        10.19 o                         
   2  10   4         15.16         12.52         2.71 o                         
   3  10   4        141.62        148.86         8.08 o                         
   4  10   4          0.11          0.29         1.77 o                         
   5  10   4        104.47        102.39         6.01 o                         
   6  10   4          0.02         -1.45         1.87 o                         
   7  10   4         31.32         28.76         4.89 o                         
  -5  11   4         12.89         13.37         4.89 o                         
  -4  11   4         79.74         96.03         7.51 o                         
  -3  11   4          3.45          7.47         3.18 o                         
  -2  11   4         66.18         72.35         6.62 o                         
  -1  11   4          8.52          5.31         2.85 o                         
   0  11   4         49.89         43.55         5.53 o                         
   1  11   4          7.48          5.84         3.52 o                         
   2  11   4         17.34         22.58         6.83 o                         
   3  11   4          1.30         -1.36         2.21 o                         
   4  11   4         34.14         43.41         5.65 o                         
   5  11   4         45.67         51.34         5.39 o                         
   6  11   4         21.76         27.02         6.17 o                         
  -2  12   4          0.94          3.23         3.27 o                         
  -1  12   4         21.66         29.02         5.07 o                         
   0  12   4         18.24         13.19         5.05 o                         
   1  12   4          0.38         -2.53         2.97 o                         
   2  12   4          0.01          0.54         3.46 o                         
   3  12   4          2.67         -0.24         2.68 o                         
   4  12   4          0.38         -0.59         2.78 o                         
  -2  -9   5          0.00         -0.27         3.04 o                         
  -1  -9   5         29.86         21.70         4.54 o                         
   0  -9   5          0.02         -0.55         2.50 o                         
   1  -9   5        131.54        138.63         9.77 o                         
   2  -9   5         16.81         12.69         3.53 o                         
   3  -9   5         46.76         76.45         8.73 o                         
   4  -9   5         31.81         35.06         6.45 o                         
   5  -9   5        177.75        236.69        16.37 o                         
  -4  -8   5         38.94         36.95         4.67 o                         
  -3  -8   5          4.90          7.48         2.63 o                         
  -2  -8   5          1.54          0.48         2.12 o                         
  -1  -8   5         27.32         20.63         4.23 o                         
   0  -8   5         15.92         21.91         4.11 o                         
   1  -8   5          0.39         -0.29         2.23 o                         
   2  -8   5        183.76        200.35        14.05 o                         
   3  -8   5        120.02        110.83         7.31 o                         
   4  -8   5         57.70         49.02         7.30 o                         
   5  -8   5         53.24         51.67         7.49 o                         
   6  -8   5         18.96         33.02        12.66 o                         
   7  -8   5         24.58         28.44         6.33 o                         
  -5  -7   5         36.06         35.22         4.58 o                         
  -4  -7   5         52.82         48.40         5.05 o                         
  -3  -7   5        151.96        145.19         6.41 o                         
  -2  -7   5        205.39        186.27         7.01 o                         
  -1  -7   5        111.55        102.13         5.75 o                         
   0  -7   5         21.56         22.03         4.83 o                         
   1  -7   5        131.20        130.75         7.35 o                         
   2  -7   5          0.49         -0.91         2.06 o                         
   3  -7   5        402.91        430.62        14.12 o                         
   4  -7   5          0.84          0.68         1.91 o                         
   5  -7   5         70.67         80.25         8.93 o                         
   6  -7   5          2.36          6.64         2.70 o                         
   7  -7   5          0.22         -0.40         2.79 o                         
   8  -7   5          6.86          4.31         3.84 o                         
   9  -7   5         59.10         49.92         8.15 o                         
  -6  -6   5          4.06          6.56         2.83 o                         
  -5  -6   5         12.82         16.23         3.48 o                         
  -4  -6   5          0.60          0.16         2.06 o                         
  -3  -6   5          3.24          4.48         1.77 o                         
  -2  -6   5         44.43         23.60         2.98 o                         
  -1  -6   5        193.11        177.22         6.28 o                         
   0  -6   5         24.82         15.32         2.58 o                         
   1  -6   5          4.00          5.77         2.18 o                         
   2  -6   5         11.07          7.57         2.45 o                         
   3  -6   5        301.45        290.39        12.85 o                         
   4  -6   5         15.21         18.10         2.76 o                         
   5  -6   5         19.49         15.25         2.74 o                         
   6  -6   5          6.74          5.46         1.99 o                         
   7  -6   5         51.80         37.08         6.20 o                         
   8  -6   5          1.07          3.20         3.62 o                         
   9  -6   5          9.07         11.04         4.45 o                         
  -7  -5   5         10.06          8.62         3.00 o                         
  -6  -5   5         60.57         61.16         7.46 o                         
  -5  -5   5         40.97         34.79         4.26 o                         
  -4  -5   5        148.01        136.85         6.69 o                         
  -3  -5   5         96.79         79.30         5.24 o                         
  -2  -5   5        132.86        143.74         5.45 o                         
  -1  -5   5          0.55          1.44         1.30 o                         
   0  -5   5         16.79         16.79         2.53 o                         
   1  -5   5        194.05        202.45         5.86 o                         
   2  -5   5          0.35         -0.54         1.21 o                         
   3  -5   5         94.62         80.18         4.23 o                         
   4  -5   5         22.89         23.94         2.81 o                         
   5  -5   5         37.99         36.56         4.45 o                         
   6  -5   5         36.57         32.59         4.13 o                         
   7  -5   5         37.10         32.14         5.42 o                         
   8  -5   5          4.68         -1.12         2.31 o                         
   9  -5   5          6.13         11.73         4.26 o                         
  10  -5   5          0.29         -1.38         4.31 o                         
  -8  -4   5         73.62         93.72         8.65 o                         
  -7  -4   5         10.68          5.13         2.57 o                         
  -6  -4   5         25.68         24.19         3.71 o                         
  -5  -4   5          1.39          1.80         1.89 o                         
  -4  -4   5         78.73         63.78         4.17 o                         
  -3  -4   5        150.61        135.79         5.25 o                         
  -2  -4   5         20.75         13.67         2.09 o                         
  -1  -4   5        490.52        485.15        10.79 o                         
   0  -4   5          3.34         10.85         1.65 o                         
   1  -4   5         10.21         10.83         1.62 o                         
   2  -4   5         74.62         57.86         3.46 o                         
   3  -4   5        192.63        178.08         5.99 o                         
   4  -4   5        442.71        458.21        13.68 o                         
   5  -4   5        475.86        495.04        11.88 o                         
   6  -4   5         37.02         35.36         3.40 o                         
   7  -4   5        313.82        317.63        11.29 o                         
   8  -4   5         33.99         33.26         4.95 o                         
   9  -4   5          6.51          4.42         3.35 o                         
  10  -4   5        104.59         92.69        13.09 o                         
  11  -4   5         36.21         51.34        11.72 o                         
  -8  -3   5          0.05          0.55         2.34 o                         
  -7  -3   5         27.36         22.04         3.61 o                         
  -6  -3   5         36.76         27.78         5.59 o                         
  -5  -3   5         85.33         66.57         4.69 o                         
  -4  -3   5        181.05        170.61         6.06 o                         
  -3  -3   5        742.68        750.34        14.40 o                         
  -2  -3   5          6.87          5.79         1.39 o                         
  -1  -3   5         50.89         44.19         3.14 o                         
   0  -3   5         29.48         30.50         2.30 o                         
   1  -3   5         28.89         34.99         2.67 o                         
   2  -3   5        432.23        459.61        10.05 o                         
   3  -3   5        161.33        147.81         5.35 o                         
   4  -3   5         38.50         36.90         3.17 o                         
   5  -3   5          2.55          2.64         1.44 o                         
   6  -3   5        113.78         98.94         4.54 o                         
   7  -3   5         79.02         64.35         9.48 o                         
   8  -3   5        289.85        283.64        13.06 o                         
   9  -3   5        265.21        263.79        16.80 o                         
  10  -3   5         10.08          8.84         3.71 o                         
  11  -3   5         45.23         36.01         9.99 o                         
  -9  -2   5          9.12          3.68         3.28 o                         
  -8  -2   5         75.27         81.28         6.96 o                         
  -7  -2   5         67.53         60.01         5.96 o                         
  -6  -2   5         18.20         18.25         3.13 o                         
  -5  -2   5         17.51         16.42         2.86 o                         
  -4  -2   5        469.85        433.96        11.99 o                         
  -3  -2   5        172.24        187.05         5.53 o                         
  -2  -2   5        625.73        593.42        11.36 o                         
  -1  -2   5         24.15         29.85         1.59 o                         
   0  -2   5        327.97        308.41         6.38 o                         
   1  -2   5         33.65         28.19         2.83 o                         
   2  -2   5        736.98        762.06        14.26 o                         
   3  -2   5         37.71         38.21         2.24 o                         
   4  -2   5        354.95        387.81         8.26 o                         
   5  -2   5        397.95        443.89        12.48 o                         
   6  -2   5          0.01         -0.14         1.32 o                         
   7  -2   5          1.48         -1.06         1.65 o                         
   8  -2   5         12.26          5.79         2.77 o                         
   9  -2   5         27.14         18.68         4.13 o                         
  10  -2   5        180.35        174.00        10.84 o                         
  11  -2   5          6.27          4.69         3.70 o                         
  12  -2   5          0.07          0.06         5.60 o                         
  -9  -1   5          4.21          1.75         2.65 o                         
  -8  -1   5         21.00         23.57         5.68 o                         
  -7  -1   5         16.53         17.08         3.66 o                         
  -6  -1   5         20.21         11.33         2.95 o                         
  -5  -1   5         27.92         27.12         5.87 o                         
  -4  -1   5          6.12          2.51         1.42 o                         
  -3  -1   5         62.45         60.41         4.42 o                         
  -2  -1   5        490.17        565.18         9.98 o                         
  -1  -1   5         11.50          6.23         1.27 o                         
   0  -1   5        330.84        362.88         7.00 o                         
   1  -1   5        748.23        756.01        13.90 o                         
   2  -1   5        255.17        233.95         5.73 o                         
   3  -1   5         86.90         75.90         2.89 o                         
   4  -1   5        702.71        823.35        14.73 o                         
   5  -1   5         21.11         24.03         2.24 o                         
   6  -1   5         16.52         17.19         2.15 o                         
   7  -1   5         10.98          6.37         2.68 o                         
   8  -1   5         67.73         56.16        14.30 o                         
   9  -1   5         87.09         77.01         7.00 o                         
  10  -1   5         29.13         39.14         9.22 o                         
  11  -1   5          1.29          0.88         2.32 o                         
  12  -1   5          4.85          5.08         3.11 o                         
  -9   0   5        169.90        187.89        13.50 o                         
  -8   0   5          1.37         -0.32         1.83 o                         
  -7   0   5        115.75        106.52         5.78 o                         
  -6   0   5        325.55        320.85        11.30 o                         
  -5   0   5         39.41         37.70         3.13 o                         
  -4   0   5         23.99         14.86         2.03 o                         
  -3   0   5          1.51          2.02         1.68 o                         
  -2   0   5         47.84         44.17         4.18 o                         
  -1   0   5          3.64          5.65         0.92 o                         
   0   0   5        124.42        103.34         2.91 o                         
   1   0   5        134.65        156.41         4.24 o                         
   2   0   5        301.84        308.28         7.71 o                         
   3   0   5       1254.12       1418.17        23.17 o                         
   4   0   5          4.85         11.46         1.44 o                         
   5   0   5        109.09        110.72         4.96 o                         
   6   0   5         12.71          6.41         1.61 o                         
   7   0   5         23.39         21.72         2.68 o                         
   8   0   5        109.18        100.43         7.23 o                         
   9   0   5         36.28         30.04         4.18 o                         
  10   0   5         15.60         14.95         3.47 o                         
  11   0   5          9.89          9.69         3.28 o                         
  12   0   5         12.35         10.32         3.59 o                         
  -9   1   5         49.66         55.21         6.55 o                         
  -8   1   5          1.18          0.45         2.30 o                         
  -7   1   5         33.91         29.35         3.59 o                         
  -6   1   5        362.52        376.25         9.30 o                         
  -5   1   5        110.32        101.43         5.82 o                         
  -4   1   5        401.34        371.35         8.38 o                         
  -3   1   5        122.68        118.78         3.71 o                         
  -2   1   5          0.34          3.61         0.96 o                         
  -1   1   5        334.83        331.08         8.88 o                         
   0   1   5       2190.45       2343.78        32.27 o                         
   1   1   5        171.37        194.01         4.27 o                         
   2   1   5       2835.99       2959.74        40.76 o                         
   3   1   5         16.22         13.08         1.44 o                         
   4   1   5         66.00         53.49         4.02 o                         
   5   1   5         52.29         47.31         3.37 o                         
   6   1   5         65.94         44.30         3.26 o                         
   7   1   5          7.93          9.39         1.81 o                         
   8   1   5        897.88        857.07        17.87 o                         
   9   1   5          3.37          3.91         1.79 o                         
  10   1   5        222.66        222.31        10.07 o                         
  11   1   5         51.81         44.74         8.68 o                         
  12   1   5         90.39         91.09         7.85 o                         
  -9   2   5          1.43         -1.32         2.92 o                         
  -8   2   5         16.45         18.20         3.36 o                         
  -7   2   5          0.46         -0.05         1.48 o                         
  -6   2   5        110.15        110.89        13.43 o                         
  -5   2   5          3.87          5.52         1.47 o                         
  -4   2   5         66.45         69.00         2.72 o                         
  -3   2   5        166.75        197.59         3.95 o                         
  -2   2   5         64.75         61.13         1.66 o                         
  -1   2   5         43.43         44.60         2.21 o                         
   0   2   5        779.03        871.35        12.27 o                         
   1   2   5         38.27         31.88         2.10 o                         
   2   2   5        647.97        687.49        11.10 o                         
   3   2   5        235.33        224.35         4.37 o                         
   4   2   5        137.90        136.40         6.83 o                         
   5   2   5        116.64         94.74         5.25 o                         
   6   2   5        355.49        392.10         9.71 o                         
   7   2   5        100.49        106.60         4.78 o                         
   8   2   5        679.06        689.58        16.54 o                         
   9   2   5        201.45        173.92        11.64 o                         
  10   2   5         83.94         79.95         5.34 o                         
  11   2   5        137.44        141.40         8.65 o                         
  12   2   5          2.86          3.93         3.89 o                         
  -9   3   5         37.73         35.78        15.59 o                         
  -8   3   5          0.00          1.48         2.11 o                         
  -7   3   5        120.53        126.14         7.02 o                         
  -6   3   5         89.65         93.39         5.75 o                         
  -5   3   5        643.83        649.48        16.96 o                         
  -4   3   5          0.44         -0.25         0.77 o                         
  -3   3   5        411.99        420.45         8.18 o                         
  -2   3   5        346.98        346.30         6.75 o                         
  -1   3   5        640.06        627.47        10.44 o                         
   0   3   5       1343.40       1354.14        19.98 o                         
   1   3   5       3982.80       4350.12        66.17 o                         
   2   3   5         16.45         12.13         1.45 o                         
   3   3   5          6.25          7.78         1.12 o                         
   4   3   5        167.68        151.03         3.97 o                         
   5   3   5          3.84          3.24         0.92 o                         
   6   3   5        155.11        149.24         8.61 o                         
   7   3   5         38.13         31.53         3.76 o                         
   8   3   5         22.38         21.48         3.25 o                         
   9   3   5          0.02         -0.31         1.72 o                         
  10   3   5        253.89        225.70        10.04 o                         
  11   3   5          1.92          0.14         2.35 o                         
  12   3   5         75.66         84.73         7.85 o                         
  -9   4   5         31.45         21.53         5.41 o                         
  -8   4   5         29.67         13.08         8.87 o                         
  -7   4   5        129.36        105.06         8.54 o                         
  -6   4   5          8.10          3.56         2.11 o                         
  -5   4   5        600.21        634.59        26.13 o                         
  -4   4   5        753.30        756.68        15.40 o                         
  -3   4   5        305.56        326.08         8.16 o                         
  -2   4   5        950.90        991.22        15.67 o                         
  -1   4   5         24.08         28.34         1.66 o                         
   0   4   5         10.36          6.07         1.27 o                         
   1   4   5         44.14         48.50         4.18 o                         
   2   4   5       1684.46       1796.15        29.53 o                         
   3   4   5          0.35          2.01         1.02 o                         
   4   4   5        171.48        173.34         4.69 o                         
   5   4   5          1.14          4.67         1.17 o                         
   6   4   5        896.77        914.81        15.76 o                         
   7   4   5          2.38          2.01         1.57 o                         
   8   4   5        136.87        129.40        12.63 o                         
   9   4   5         34.04         43.96         5.16 o                         
  10   4   5         44.37         46.73         9.15 o                         
  11   4   5          4.29          0.49         2.44 o                         
  12   4   5         20.71         20.53         4.01 o                         
  -9   5   5        114.29        123.42        10.23 o                         
  -8   5   5         11.55          0.28         3.12 o                         
  -7   5   5        201.10        204.59        22.65 o                         
  -6   5   5         37.81         31.59         4.30 o                         
  -5   5   5          9.87          8.06         1.88 o                         
  -4   5   5         39.15         36.86         3.14 o                         
  -3   5   5        371.12        400.23        10.39 o                         
  -2   5   5         56.47         53.42         3.04 o                         
  -1   5   5       1293.00       1285.83        21.70 o                         
   0   5   5        873.67        883.84        16.13 o                         
   1   5   5          1.24          4.03         1.07 o                         
   2   5   5        578.73        639.21        11.38 o                         
   3   5   5          8.32          2.11         1.16 o                         
   4   5   5          0.28          0.27         0.79 o                         
   5   5   5         97.93         85.88         3.57 o                         
   6   5   5         49.97         56.56         3.01 o                         
   7   5   5        331.42        322.00         9.57 o                         
   8   5   5         28.21         31.11         3.58 o                         
   9   5   5          3.62          4.24         1.83 o                         
  10   5   5          4.93          4.08         2.13 o                         
  11   5   5         61.82         80.27         7.14 o                         
  -9   6   5        207.29        232.42        14.37 o                         
  -8   6   5         19.87         15.34         5.08 o                         
  -7   6   5        199.71        222.36        12.95 o                         
  -6   6   5        315.41        311.10        27.48 o                         
  -5   6   5        220.66        205.49         7.27 o                         
  -4   6   5        256.90        279.18        10.12 o                         
  -3   6   5         51.24         51.41         3.30 o                         
  -2   6   5        301.85        304.35         9.83 o                         
  -1   6   5       1755.07       1791.99        39.33 o                         
   0   6   5       1834.36       1948.26        26.06 o                         
   1   6   5        123.01        132.31         3.67 o                         
   2   6   5        332.95        332.88         7.79 o                         
   3   6   5         83.85         90.18         3.60 o                         
   4   6   5         48.43         49.75         3.23 o                         
   5   6   5        880.68        905.05        16.27 o                         
   6   6   5          7.84          7.39         1.95 o                         
   7   6   5         12.32         13.15         3.53 o                         
   8   6   5        213.98        201.36         7.19 o                         
   9   6   5         20.17         11.61         2.95 o                         
  10   6   5         25.61         30.13         4.16 o                         
  11   6   5          1.30          2.18         2.62 o                         
  -8   7   5        170.57        190.37        12.96 o                         
  -7   7   5          4.71          5.00         3.53 o                         
  -6   7   5         53.60         62.38         7.92 o                         
  -5   7   5         11.60         11.29         4.91 o                         
  -4   7   5         20.96         22.94         3.68 o                         
  -3   7   5         11.78          5.51         2.15 o                         
  -2   7   5         37.28         35.34         3.28 o                         
  -1   7   5         13.48         19.57         3.38 o                         
   0   7   5        294.12        292.81        11.66 o                         
   1   7   5          0.64          0.36         0.86 o                         
   2   7   5          9.49          8.33         1.39 o                         
   3   7   5          3.17          1.14         1.12 o                         
   4   7   5        165.11        155.42         4.96 o                         
   5   7   5          3.28          0.77         1.71 o                         
   6   7   5        506.80        491.58        10.27 o                         
   7   7   5         15.88         16.32         2.59 o                         
   8   7   5         10.62         12.92         2.91 o                         
   9   7   5         49.73         57.01         7.88 o                         
  10   7   5         15.85         16.73         4.13 o                         
  -8   8   5          9.88         12.94         4.99 o                         
  -7   8   5        154.90        166.07        14.39 o                         
  -6   8   5          7.33          6.87         3.84 o                         
  -5   8   5          2.77          1.36         2.08 o                         
  -4   8   5         32.24         23.08         3.71 o                         
  -3   8   5        222.96        221.06         9.18 o                         
  -2   8   5        102.72         90.09         4.76 o                         
  -1   8   5         47.69         44.88         3.77 o                         
   0   8   5        188.52        192.58         6.89 o                         
   1   8   5         32.05         22.81         2.89 o                         
   2   8   5         20.66         17.05         2.23 o                         
   3   8   5        263.34        258.97         7.22 o                         
   4   8   5          6.68          4.93         1.52 o                         
   5   8   5        196.09        203.73         6.10 o                         
   6   8   5          8.50          8.91         2.07 o                         
   7   8   5        191.54        187.54         8.01 o                         
   8   8   5          7.83          4.44         2.33 o                         
   9   8   5         35.82         42.26         5.00 o                         
  10   8   5         13.52         17.25         3.83 o                         
  -7   9   5         16.69         16.27         5.18 o                         
  -6   9   5          1.40          2.01         3.35 o                         
  -5   9   5        107.59        103.77         7.09 o                         
  -4   9   5         26.10         28.00         5.18 o                         
  -3   9   5        185.53        201.40         9.30 o                         
  -2   9   5        301.68        304.52        11.41 o                         
  -1   9   5        410.71        406.04        11.31 o                         
   0   9   5         49.04         40.33         3.92 o                         
   1   9   5         64.17         45.66         3.85 o                         
   2   9   5         71.35         58.75         4.12 o                         
   3   9   5        154.89        147.55         9.47 o                         
   4   9   5        294.15        294.80         8.40 o                         
   5   9   5          9.92          8.76         2.43 o                         
   6   9   5         19.92         18.02         3.42 o                         
   7   9   5         12.77         10.63         2.92 o                         
   8   9   5         29.09         38.17         4.87 o                         
   9   9   5          3.70          4.47         2.61 o                         
  -6  10   5         32.63         28.46         6.25 o                         
  -5  10   5          1.91          3.77         3.12 o                         
  -4  10   5        271.83        302.00        17.91 o                         
  -3  10   5         94.79         97.48         6.82 o                         
  -2  10   5         12.69         13.63         3.30 o                         
  -1  10   5         98.14        103.74         9.41 o                         
   0  10   5         29.77         20.64         3.17 o                         
   1  10   5          0.57          2.81         2.11 o                         
   2  10   5         99.07         93.40         5.47 o                         
   3  10   5        125.12        142.44         7.67 o                         
   4  10   5         87.70         83.20         5.40 o                         
   5  10   5        194.41        201.99         9.20 o                         
   6  10   5         74.25         79.82        10.32 o                         
   7  10   5          4.74          3.18         3.05 o                         
   8  10   5          0.29         -2.47         2.58 o                         
  -4  11   5          8.59          8.49         3.25 o                         
  -3  11   5        319.70        350.20        14.99 o                         
  -2  11   5          2.97          5.01         2.76 o                         
  -1  11   5         76.99         84.81         6.63 o                         
   0  11   5         22.32         22.76         5.88 o                         
   1  11   5        130.23        130.87        10.67 o                         
   2  11   5         59.01         55.64         5.18 o                         
   3  11   5         47.89         45.89         5.73 o                         
   4  11   5         83.53         82.66         6.77 o                         
   5  11   5        124.35        143.65         9.13 o                         
   6  11   5         73.74         95.71         9.20 o                         
  -2  12   5         12.08         15.04         4.04 o                         
  -1  12   5         10.05         14.51         3.90 o                         
   0  12   5         45.78         46.06         6.05 o                         
   1  12   5          6.74          7.07         4.12 o                         
   2  12   5         36.42         25.04         5.10 o                         
   3  12   5          1.19          2.71         2.84 o                         
   4  12   5         67.68         57.87         6.72 o                         
   0  -9   6         29.37         25.97         4.88 o                         
   1  -9   6         42.61         50.16         6.53 o                         
   2  -9   6         17.38         11.25         3.59 o                         
   3  -9   6        153.23        163.24        11.99 o                         
   4  -9   6         30.93         31.13         6.69 o                         
  -3  -8   6          2.29          3.51         2.59 o                         
  -2  -8   6          3.68          4.64         3.29 o                         
  -1  -8   6         47.35         61.34         6.89 o                         
   0  -8   6         20.37         14.69         4.80 o                         
   1  -8   6         42.49         52.13         6.23 o                         
   2  -8   6          0.42         -1.96         2.08 o                         
   3  -8   6         26.46         26.15         4.50 o                         
   4  -8   6          0.00         -0.38         2.56 o                         
   5  -8   6         60.32         77.42        10.34 o                         
   6  -8   6          0.07          7.75         6.03 o                         
   7  -8   6         56.84         46.86        11.54 o                         
  -4  -7   6         87.98         76.26         6.43 o                         
  -3  -7   6         12.76         12.69         3.36 o                         
  -2  -7   6          5.95          6.18         2.20 o                         
  -1  -7   6          9.87         11.19         2.88 o                         
   0  -7   6         36.37         30.78         4.76 o                         
   1  -7   6         54.08         47.01         5.51 o                         
   2  -7   6        168.89        190.50         9.15 o                         
   3  -7   6        290.15        287.06        11.42 o                         
   4  -7   6          0.54          0.58         2.10 o                         
   5  -7   6         12.12         13.00         3.32 o                         
   6  -7   6         81.41         78.90        11.72 o                         
   7  -7   6         12.63         15.52         5.17 o                         
   8  -7   6         35.46         46.85        10.68 o                         
  -6  -6   6        111.83        126.53        14.57 o                         
  -5  -6   6         32.24         33.41         4.61 o                         
  -4  -6   6          7.55          6.34         2.57 o                         
  -3  -6   6         76.05         87.19         5.92 o                         
  -2  -6   6         92.13         91.66         4.86 o                         
  -1  -6   6          5.83          6.39         1.95 o                         
   0  -6   6        285.58        274.70        15.01 o                         
   1  -6   6          3.18          0.16         1.92 o                         
   2  -6   6         62.91         61.36         6.95 o                         
   3  -6   6        587.99        665.00        18.39 o                         
   4  -6   6          0.95         -1.28         1.70 o                         
   5  -6   6        167.29        181.40         7.28 o                         
   6  -6   6          4.10          2.98         2.30 o                         
   7  -6   6        109.65        115.80         8.68 o                         
   8  -6   6         47.15         31.53        10.34 o                         
   9  -6   6         70.23         51.86        12.06 o                         
  -7  -5   6          2.73          0.84         3.10 o                         
  -6  -5   6         23.78          6.11         2.72 o                         
  -5  -5   6          3.19          3.57         2.35 o                         
  -4  -5   6         34.38         38.81         4.36 o                         
  -3  -5   6         41.80         59.00         5.07 o                         
  -2  -5   6          2.38          3.09         1.71 o                         
  -1  -5   6        189.78        190.42         6.35 o                         
   0  -5   6          2.37          1.44         1.28 o                         
   1  -5   6         61.11         61.48         3.98 o                         
   2  -5   6        311.99        280.70        10.13 o                         
   3  -5   6        181.82        176.13         9.64 o                         
   4  -5   6          9.40         11.67         2.61 o                         
   5  -5   6         35.26         37.44         4.28 o                         
   6  -5   6          0.31          0.50         2.35 o                         
   7  -5   6        256.57        220.21        19.73 o                         
   8  -5   6         21.19         19.90         4.71 o                         
   9  -5   6         37.25         47.38        10.34 o                         
  10  -5   6          3.46          2.07         5.69 o                         
  -7  -4   6          3.20          0.95         2.28 o                         
  -6  -4   6          9.37          5.74         2.68 o                         
  -5  -4   6          0.01          1.26         1.83 o                         
  -4  -4   6         19.45         21.17         3.29 o                         
  -3  -4   6          1.60          2.03         1.77 o                         
  -2  -4   6        162.33        165.79         5.86 o                         
  -1  -4   6          0.67          3.22         1.41 o                         
   0  -4   6        202.74        214.22         7.12 o                         
   1  -4   6         74.73         75.81         4.03 o                         
   2  -4   6         37.82         38.80         3.02 o                         
   3  -4   6         13.26          9.21         2.36 o                         
   4  -4   6         37.83         25.84         3.36 o                         
   5  -4   6         18.33         15.71         2.74 o                         
   6  -4   6        180.74        171.29        10.77 o                         
   7  -4   6          0.00         -1.89         1.89 o                         
   8  -4   6         39.49         31.93         5.48 o                         
   9  -4   6         75.24         74.28        11.20 o                         
  10  -4   6         12.06         13.78         7.24 o                         
  11  -4   6          5.09          7.24         6.37 o                         
  -8  -3   6          9.45          7.71         3.66 o                         
  -7  -3   6          6.15          2.67         2.47 o                         
  -6  -3   6          1.79          0.89         2.04 o                         
  -5  -3   6        162.78        139.72         9.30 o                         
  -4  -3   6        186.54        171.63         7.18 o                         
  -3  -3   6         60.43         54.48         4.33 o                         
  -2  -3   6        113.06        104.46         5.23 o                         
  -1  -3   6          6.28          6.12         1.59 o                         
   0  -3   6        151.84        163.49         5.74 o                         
   1  -3   6        555.93        585.27        14.86 o                         
   2  -3   6          8.42          8.85         1.75 o                         
   3  -3   6        167.07        162.64         5.28 o                         
   4  -3   6         63.36         56.23         3.95 o                         
   5  -3   6          0.91          1.26         1.39 o                         
   6  -3   6          0.02         -1.61         1.61 o                         
   7  -3   6        414.91        418.08        23.43 o                         
   8  -3   6        152.94        161.60         9.90 o                         
   9  -3   6          2.31          0.17         2.37 o                         
  10  -3   6         37.11         29.70         6.20 o                         
  11  -3   6          5.70          5.00         5.34 o                         
  -8  -2   6          0.71          0.20         2.64 o                         
  -7  -2   6          0.09          0.72         2.30 o                         
  -6  -2   6         17.99         14.40         3.42 o                         
  -5  -2   6          0.29         -1.69         1.69 o                         
  -4  -2   6         21.58         15.11         3.09 o                         
  -3  -2   6        223.54        215.82        12.56 o                         
  -2  -2   6         40.63         51.15         3.18 o                         
  -1  -2   6        850.66        852.43        16.67 o                         
   0  -2   6         21.10          9.12         1.28 o                         
   1  -2   6          3.45          0.92         2.14 o                         
   2  -2   6         36.40         37.68         2.56 o                         
   3  -2   6          1.23          1.07         0.93 o                         
   4  -2   6         53.61         57.07         2.75 o                         
   5  -2   6         14.72         15.34         3.41 o                         
   6  -2   6         19.60         16.72         3.65 o                         
   7  -2   6         46.51         56.83         5.60 o                         
   8  -2   6        316.21        275.40        12.90 o                         
   9  -2   6          0.02          0.15         2.48 o                         
  10  -2   6          1.50          3.41         3.70 o                         
  11  -2   6          1.14          0.80         3.06 o                         
  12  -2   6         60.72         74.25        13.95 o                         
  -9  -1   6         15.66          8.92         3.85 o                         
  -8  -1   6          2.47          0.75         2.38 o                         
  -7  -1   6         40.09         35.33         5.07 o                         
  -6  -1   6        248.22        270.47        11.10 o                         
  -5  -1   6        153.37        153.25         7.69 o                         
  -4  -1   6        122.83        105.96        13.20 o                         
  -3  -1   6          0.05         -1.26         1.26 o                         
  -2  -1   6         51.14         52.17         3.39 o                         
  -1  -1   6         67.95         76.34         4.18 o                         
   0  -1   6       1703.88       1755.48        25.93 o                         
   1  -1   6         28.31         28.96         1.87 o                         
   2  -1   6        300.56        294.59         8.32 o                         
   3  -1   6         31.74         29.76         2.83 o                         
   4  -1   6        186.33        184.71         5.09 o                         
   5  -1   6         94.13         94.76         4.72 o                         
   6  -1   6        155.30        148.60         8.16 o                         
   7  -1   6         46.37         47.10         5.27 o                         
   8  -1   6        526.10        539.40        19.43 o                         
   9  -1   6         93.87         81.01         7.23 o                         
  10  -1   6         86.59        101.28        12.32 o                         
  11  -1   6          9.61          6.36         4.06 o                         
  12  -1   6          1.77          3.83         3.34 o                         
  -9   0   6          2.18          3.54         3.05 o                         
  -8   0   6        255.31        277.32        12.22 o                         
  -7   0   6         25.14         21.12         4.03 o                         
  -6   0   6        459.38        475.90        14.97 o                         
  -5   0   6          5.62          1.71         1.84 o                         
  -4   0   6        235.08        218.09        10.23 o                         
  -3   0   6          8.35         12.41         1.86 o                         
  -2   0   6         74.49         45.17         2.70 o                         
  -1   0   6        693.64        788.72        12.91 o                         
   0   0   6         23.43         29.30         1.83 o                         
   1   0   6          0.23         -0.47         0.80 o                         
   2   0   6        326.97        307.82         7.10 o                         
   3   0   6        243.03        290.24         7.71 o                         
   4   0   6        220.74        250.39         5.99 o                         
   5   0   6        193.70        190.91         6.49 o                         
   6   0   6        337.34        365.05        10.27 o                         
   7   0   6          5.58          3.64         1.83 o                         
   8   0   6        521.65        524.29        36.61 o                         
   9   0   6         69.29         65.95        10.08 o                         
  10   0   6         25.96         26.74         4.46 o                         
  11   0   6         24.81         33.07         5.16 o                         
  12   0   6         15.06         21.64         4.64 o                         
  -9   1   6          7.39          5.49         3.48 o                         
  -8   1   6         41.78         45.30         5.94 o                         
  -7   1   6         60.31         44.96         5.56 o                         
  -6   1   6          0.32         -1.07         1.48 o                         
  -5   1   6          2.69         -0.26         1.08 o                         
  -4   1   6        116.07        127.38         7.26 o                         
  -3   1   6        234.70        206.48         8.03 o                         
  -2   1   6         71.32         64.77         3.88 o                         
  -1   1   6          2.18          3.61         1.18 o                         
   0   1   6         88.67         78.00         2.76 o                         
   1   1   6        304.23        297.67         6.03 o                         
   2   1   6        325.30        330.64         6.52 o                         
   3   1   6        904.89        920.96        16.10 o                         
   4   1   6         91.06        107.42         2.98 o                         
   5   1   6         21.46         12.96         2.05 o                         
   6   1   6        654.48        664.18        19.70 o                         
   7   1   6         12.29         12.24         2.08 o                         
   8   1   6          0.23          0.92         1.40 o                         
   9   1   6          1.67          2.80         2.06 o                         
  10   1   6          0.09         -1.65         1.88 o                         
  11   1   6          8.24          4.14         2.73 o                         
  12   1   6         96.21        107.01         8.04 o                         
  -9   2   6          4.01          5.15         3.27 o                         
  -8   2   6          1.78          1.31         2.71 o                         
  -7   2   6          3.36          2.42         2.30 o                         
  -6   2   6         23.22         20.87         6.33 o                         
  -5   2   6         26.53         19.25         3.47 o                         
  -4   2   6         50.98         38.98         6.07 o                         
  -3   2   6        138.17        148.49         5.44 o                         
  -2   2   6        166.23        134.49         4.41 o                         
  -1   2   6        418.10        479.16         9.23 o                         
   0   2   6         15.38         25.25         1.34 o                         
   1   2   6       2019.57       2384.11        33.69 o                         
   2   2   6       1204.75       1282.93        16.19 o                         
   3   2   6        281.22        294.06         9.51 o                         
   4   2   6        524.85        519.14        10.98 o                         
   5   2   6         13.66         20.77         2.22 o                         
   6   2   6        303.08        280.76         9.80 o                         
   7   2   6        119.26        106.63        10.23 o                         
   8   2   6        132.87        123.87         6.76 o                         
   9   2   6         21.29         13.38         3.04 o                         
  10   2   6        121.44        102.46         7.03 o                         
  11   2   6          7.92          3.51         2.70 o                         
  12   2   6        155.90        209.32        23.15 o                         
  -9   3   6          5.72          7.41         6.20 o                         
  -8   3   6          0.04          1.96         2.40 o                         
  -7   3   6         25.25         20.73         3.75 o                         
  -6   3   6        287.43        280.64        10.65 o                         
  -5   3   6         27.87         23.72         3.00 o                         
  -4   3   6         43.17         39.71         4.63 o                         
  -3   3   6         21.16         29.24         2.33 o                         
  -2   3   6        124.40        120.29         3.64 o                         
  -1   3   6         15.82          9.18         1.06 o                         
   0   3   6        527.56        604.69        10.37 o                         
   1   3   6         86.21         66.90         2.87 o                         
   2   3   6        995.50       1069.59        16.67 o                         
   3   3   6        696.95        686.79        11.69 o                         
   4   3   6          0.09         -0.54         0.63 o                         
   5   3   6        292.41        293.29         6.15 o                         
   6   3   6          1.23         -0.18         1.01 o                         
   7   3   6         32.75         22.87         2.87 o                         
   8   3   6          9.26          7.87         2.96 o                         
   9   3   6         11.00          3.05         2.49 o                         
  10   3   6         15.66         11.21         4.14 o                         
  11   3   6         76.38         71.35         9.91 o                         
  12   3   6         21.95         29.27         6.74 o                         
  -9   4   6         13.14         15.41         6.55 o                         
  -8   4   6         76.21         69.10         8.77 o                         
  -7   4   6         99.09         84.48         6.36 o                         
  -6   4   6         17.88         11.16         3.52 o                         
  -5   4   6        368.85        353.08        12.49 o                         
  -4   4   6          6.85          6.32         1.98 o                         
  -3   4   6        190.94        198.15         6.00 o                         
  -2   4   6        126.21        124.00         3.62 o                         
  -1   4   6       1069.73       1155.49        17.98 o                         
   0   4   6        695.35        691.77        11.69 o                         
   1   4   6       1507.95       1638.13        24.35 o                         
   2   4   6        545.87        613.54        12.28 o                         
   3   4   6        654.51        709.21        12.30 o                         
   4   4   6        196.18        184.32         4.90 o                         
   5   4   6        930.85        931.33        15.59 o                         
   6   4   6         45.39         43.47         3.34 o                         
   7   4   6        102.51         96.90         5.59 o                         
   8   4   6         16.20         12.90         2.76 o                         
   9   4   6         11.98         12.29         3.11 o                         
  10   4   6         53.38         44.61         5.64 o                         
  11   4   6         10.60          2.83         2.54 o                         
  12   4   6         26.40         25.81         5.53 o                         
  -9   5   6         26.71         27.72         8.61 o                         
  -8   5   6         75.70         82.34         9.00 o                         
  -7   5   6         67.67         57.83        14.04 o                         
  -6   5   6         29.31         25.46         4.05 o                         
  -5   5   6        125.28        117.27         8.21 o                         
  -4   5   6         13.43         14.15         5.12 o                         
  -3   5   6        325.64        331.89         8.76 o                         
  -2   5   6         25.60         21.96         2.33 o                         
  -1   5   6        384.28        391.86        10.37 o                         
   0   5   6        833.51        831.07        13.85 o                         
   1   5   6          1.76          1.92         1.95 o                         
   2   5   6         38.89         25.83         3.01 o                         
   3   5   6         89.78         91.12         3.65 o                         
   4   5   6          7.27          3.87         1.11 o                         
   5   5   6         43.19         48.50         3.70 o                         
   6   5   6        476.80        438.62        11.21 o                         
   7   5   6         56.93         59.58         4.02 o                         
   8   5   6         68.18         65.49         4.64 o                         
   9   5   6          1.08          1.03         1.70 o                         
  10   5   6         53.42         50.17         5.77 o                         
  11   5   6          0.36          0.63         1.90 o                         
  -8   6   6         11.03         14.08         4.87 o                         
  -7   6   6        206.16        203.74        12.53 o                         
  -6   6   6         32.70         26.73         5.22 o                         
  -5   6   6          1.04         -0.41         1.74 o                         
  -4   6   6        203.39        216.00         8.99 o                         
  -3   6   6        136.62        136.80         5.46 o                         
  -2   6   6        336.97        343.07         9.07 o                         
  -1   6   6         14.81          9.54         1.83 o                         
   0   6   6         10.35          4.23         1.65 o                         
   1   6   6         10.35          8.57         1.43 o                         
   2   6   6          3.91          6.93         1.48 o                         
   3   6   6         87.51         68.91         5.57 o                         
   4   6   6         79.81         86.63         5.29 o                         
   5   6   6         37.60         34.94         2.80 o                         
   6   6   6          7.21          6.62         1.81 o                         
   7   6   6         65.03         59.43         6.27 o                         
   8   6   6         30.32         31.86         3.83 o                         
   9   6   6         27.35         29.12         3.45 o                         
  10   6   6         18.68         12.66         3.11 o                         
  11   6   6         32.95         36.78         5.04 o                         
  -8   7   6          3.64         -0.65         3.56 o                         
  -7   7   6         44.43         60.02        16.37 o                         
  -6   7   6         47.92         39.12         9.04 o                         
  -5   7   6          7.46         13.42         4.39 o                         
  -4   7   6          0.08          0.84         2.27 o                         
  -3   7   6         13.98         12.53         2.23 o                         
  -2   7   6        423.62        429.69        14.10 o                         
  -1   7   6        438.52        441.15        13.67 o                         
   0   7   6         83.07         63.35         4.55 o                         
   1   7   6          2.57          5.17         1.28 o                         
   2   7   6         12.27          9.07         1.83 o                         
   3   7   6        323.11        323.61         7.89 o                         
   4   7   6        202.64        203.82         8.01 o                         
   5   7   6        364.84        362.64         8.88 o                         
   6   7   6         30.54         31.79         2.87 o                         
   7   7   6         51.38         43.57         3.88 o                         
   8   7   6          2.16          3.63         1.94 o                         
   9   7   6          8.02          1.19         2.13 o                         
  10   7   6         12.02         14.24         3.78 o                         
  -7   8   6         14.23         13.87         4.81 o                         
  -6   8   6         78.63         75.65         8.57 o                         
  -5   8   6          0.06         -1.09         2.44 o                         
  -4   8   6        112.00        117.83         9.00 o                         
  -3   8   6         75.40         67.52         5.24 o                         
  -2   8   6          0.32          2.42         1.64 o                         
  -1   8   6         50.27         48.79         3.81 o                         
   0   8   6        166.08        151.19         6.13 o                         
   1   8   6          0.52          0.19         1.28 o                         
   2   8   6          2.53          1.35         1.25 o                         
   3   8   6          4.49          3.73         1.84 o                         
   4   8   6        146.88        164.07         5.43 o                         
   5   8   6          4.73          4.69         1.71 o                         
   6   8   6         84.16         72.46         4.30 o                         
   7   8   6          0.76         -0.40         1.52 o                         
   8   8   6        201.05        197.25         8.59 o                         
   9   8   6          0.52          1.79         2.26 o                         
  10   8   6         45.16         48.93        10.00 o                         
  -6   9   6          0.25          2.06         3.46 o                         
  -5   9   6         13.29         10.92         4.29 o                         
  -4   9   6         19.69         18.12         8.44 o                         
  -3   9   6        186.23        192.77         9.05 o                         
  -2   9   6        216.09        214.35        10.37 o                         
  -1   9   6          6.20          6.04         1.98 o                         
   0   9   6        266.59        289.21        12.53 o                         
   1   9   6         12.47         11.82         2.49 o                         
   2   9   6         21.69         16.05         2.79 o                         
   3   9   6         69.54         65.43         4.39 o                         
   4   9   6          3.34          2.36         1.44 o                         
   5   9   6        101.65         93.46         4.35 o                         
   6   9   6         10.73          6.18         2.23 o                         
   7   9   6         58.50         67.36         9.30 o                         
   8   9   6          0.24          2.98         2.33 o                         
   9   9   6        165.84        183.51         9.03 o                         
  -5  10   6          2.74         -0.04         3.43 o                         
  -4  10   6          0.90          0.62         2.92 o                         
  -3  10   6         60.08         70.95         6.79 o                         
  -2  10   6         35.12         40.62         5.11 o                         
  -1  10   6         35.62         38.39         4.08 o                         
   0  10   6          9.54          8.95         2.54 o                         
   1  10   6        191.56        179.10         7.37 o                         
   2  10   6          2.53          0.99         1.96 o                         
   3  10   6        175.30        172.49         7.41 o                         
   4  10   6          0.57         -1.68         1.68 o                         
   5  10   6         14.36         10.89         2.86 o                         
   6  10   6          6.30          2.17         2.55 o                         
   7  10   6          3.79          1.34         3.95 o                         
   8  10   6         12.77          8.73         3.63 o                         
  -4  11   6          5.71          0.70         3.60 o                         
  -3  11   6         27.97         35.13         5.16 o                         
  -2  11   6         41.92         49.87         5.99 o                         
  -1  11   6         10.50         13.86         4.33 o                         
   0  11   6         11.34         14.18         3.63 o                         
   1  11   6          1.57          1.81         2.04 o                         
   2  11   6         82.66         76.41         5.35 o                         
   3  11   6         20.92         17.88         3.35 o                         
   4  11   6         20.29         17.16         6.07 o                         
   5  11   6          9.57          8.89         3.32 o                         
   6  11   6          4.27          4.74         3.29 o                         
   7  11   6          5.40         12.39         4.81 o                         
  -2  12   6         10.44         16.67         4.33 o                         
  -1  12   6         27.43         31.76         5.30 o                         
   0  12   6          2.36          4.42         2.92 o                         
   1  12   6         57.70         62.25         6.99 o                         
   2  12   6         24.08         23.35         4.58 o                         
   3  12   6          9.94         10.04         3.62 o                         
   4  12   6          1.22          2.70         3.08 o                         
  -1  -8   7         13.03         15.80         5.53 o                         
   0  -8   7        124.62        137.28         8.92 o                         
   1  -8   7         10.37          8.49         4.17 o                         
   2  -8   7         10.17          9.92         5.22 o                         
   3  -8   7          4.38          0.05         2.73 o                         
   4  -8   7          8.80          6.17         3.34 o                         
   5  -8   7          0.96         -1.90         5.34 o                         
   6  -8   7        136.79        183.82        18.61 o                         
  -3  -7   7         34.63         28.86         4.41 o                         
  -2  -7   7          0.02          1.74         2.91 o                         
  -1  -7   7        126.46        112.31         9.98 o                         
   0  -7   7         39.54         26.33         4.46 o                         
   1  -7   7         61.90         62.90         6.43 o                         
   2  -7   7          8.06          3.74         2.69 o                         
   3  -7   7          9.14          4.92         2.67 o                         
   4  -7   7          1.75          1.08         2.26 o                         
   5  -7   7         78.23         84.04         8.22 o                         
   6  -7   7         33.30         37.46         6.88 o                         
   7  -7   7         24.77         30.32         9.65 o                         
  -5  -6   7          4.52          3.01         2.89 o                         
  -4  -6   7         19.42         16.79         3.59 o                         
  -3  -6   7         34.04         27.00         3.90 o                         
  -2  -6   7        101.16        117.18         9.94 o                         
  -1  -6   7        114.84        113.75         8.05 o                         
   0  -6   7         62.63         65.40         6.19 o                         
   1  -6   7          1.51          0.87         2.08 o                         
   2  -6   7          3.45          5.52         2.58 o                         
   3  -6   7          9.96         13.00         3.14 o                         
   4  -6   7          0.21          0.43         1.97 o                         
   5  -6   7          7.73          4.64         3.10 o                         
   6  -6   7        184.93        177.54        11.28 o                         
   7  -6   7          0.00          3.70         3.29 o                         
   8  -6   7          0.66          0.34         4.48 o                         
   9  -6   7          4.52         -4.48         4.48 o                         
  -6  -5   7         46.47         39.46         6.47 o                         
  -5  -5   7          6.18          4.88         3.27 o                         
  -4  -5   7          1.26          1.11         2.18 o                         
  -3  -5   7        158.31        153.88         7.41 o                         
  -2  -5   7          1.64          3.22         2.07 o                         
  -1  -5   7          0.30         -1.06         1.92 o                         
   0  -5   7          4.27          6.37         2.07 o                         
   1  -5   7         11.42         11.46         2.44 o                         
   2  -5   7          4.76          4.32         2.18 o                         
   3  -5   7        161.98        164.14         7.85 o                         
   4  -5   7         14.41          9.02         2.69 o                         
   5  -5   7          3.53          5.11         2.42 o                         
   6  -5   7         42.14         41.02         6.09 o                         
   7  -5   7        314.82        321.78        23.00 o                         
   8  -5   7          0.43         -0.87         2.55 o                         
   9  -5   7         10.67         10.68         6.55 o                         
  10  -5   7         12.95         16.71         7.41 o                         
  -6  -4   7          0.83          0.03         2.65 o                         
  -5  -4   7         79.44         80.52        10.82 o                         
  -4  -4   7         35.39         28.42         4.61 o                         
  -3  -4   7         67.43         72.30         7.26 o                         
  -2  -4   7        350.12        301.34        11.46 o                         
  -1  -4   7        135.03        139.23         6.32 o                         
   0  -4   7         38.05         29.20         3.22 o                         
   1  -4   7         32.39         32.11         3.93 o                         
   2  -4   7        157.78        141.84         7.11 o                         
   3  -4   7        719.44        728.32        25.52 o                         
   4  -4   7          5.13          2.02         2.20 o                         
   5  -4   7        262.01        256.77        10.60 o                         
   6  -4   7        117.66        119.25        14.73 o                         
   7  -4   7         35.37         39.35         8.01 o                         
   8  -4   7         10.08         11.85         4.13 o                         
   9  -4   7         21.12         20.69         6.29 o                         
  10  -4   7          0.83         -1.03         4.65 o                         
  -7  -3   7         19.14         24.73         4.83 o                         
  -6  -3   7          3.27          3.85         2.76 o                         
  -5  -3   7          0.54          1.83         2.14 o                         
  -4  -3   7          5.27          4.75         2.79 o                         
  -3  -3   7        105.95         89.44         6.16 o                         
  -2  -3   7         59.94         57.74         4.77 o                         
  -1  -3   7        309.90        326.76        11.59 o                         
   0  -3   7         77.45         74.28         6.47 o                         
   1  -3   7         40.82         44.73         4.05 o                         
   2  -3   7         59.56         57.03         3.40 o                         
   3  -3   7        174.03        145.44         5.23 o                         
   4  -3   7         54.66         56.55         4.16 o                         
   5  -3   7         28.57         20.18         8.87 o                         
   6  -3   7         91.37         99.35         9.48 o                         
   7  -3   7         98.47        116.02         9.13 o                         
   8  -3   7         18.48         16.79         4.26 o                         
   9  -3   7        122.69        135.83         9.79 o                         
  10  -3   7         53.48         56.34        10.16 o                         
  11  -3   7        147.41        169.11        11.85 o                         
  -8  -2   7         37.49         41.35         6.05 o                         
  -7  -2   7          8.82          3.96         4.22 o                         
  -6  -2   7         17.89         16.92         5.59 o                         
  -5  -2   7         11.13          6.83         2.74 o                         
  -4  -2   7        195.05        172.08         8.49 o                         
  -3  -2   7          0.00          1.08         2.28 o                         
  -2  -2   7       1107.75       1056.18        29.90 o                         
  -1  -2   7        574.67        606.80        21.11 o                         
   0  -2   7         49.25         40.28         3.61 o                         
   1  -2   7         93.83         90.09         4.01 o                         
   2  -2   7         98.56         90.99         4.00 o                         
   3  -2   7         83.15         72.15         3.49 o                         
   4  -2   7         52.91         49.17         3.46 o                         
   5  -2   7         18.72         16.53         3.47 o                         
   6  -2   7          1.01         -0.39         1.81 o                         
   7  -2   7         27.25         20.16         4.26 o                         
   8  -2   7         41.51         41.49         6.14 o                         
   9  -2   7          3.81          1.37         3.96 o                         
  10  -2   7         51.55         61.14         8.03 o                         
  11  -2   7          0.67         -1.93         2.93 o                         
  -8  -1   7          2.39         -1.76         2.39 o                         
  -7  -1   7         27.59         20.84         4.42 o                         
  -6  -1   7          0.89          1.72         2.18 o                         
  -5  -1   7         59.90         51.33         8.73 o                         
  -4  -1   7         44.90         51.83         4.74 o                         
  -3  -1   7          9.34          6.81         2.35 o                         
  -2  -1   7         20.42         27.03         3.46 o                         
  -1  -1   7          8.55          3.96         2.34 o                         
   0  -1   7        240.35        239.07         5.70 o                         
   1  -1   7        280.77        262.27         6.12 o                         
   2  -1   7          6.03          6.48         2.13 o                         
   3  -1   7        921.15        991.52        26.40 o                         
   4  -1   7        166.61        176.39         5.26 o                         
   5  -1   7         56.70         55.66         3.49 o                         
   6  -1   7         59.19         57.30         5.30 o                         
   7  -1   7        167.14        148.59        13.27 o                         
   8  -1   7         15.89         19.65         9.65 o                         
   9  -1   7        109.85        115.68         8.69 o                         
  10  -1   7          0.23          2.49         2.86 o                         
  11  -1   7         17.97         13.02         4.20 o                         
  12  -1   7        113.92        130.30         9.24 o                         
  -8   0   7          0.85         -0.51         2.87 o                         
  -7   0   7         69.81         72.70         5.99 o                         
  -6   0   7        426.74        471.62        18.29 o                         
  -5   0   7          0.03          0.73         1.89 o                         
  -4   0   7        260.74        254.82         9.86 o                         
  -3   0   7          0.71         -0.34         1.41 o                         
  -2   0   7        123.10        117.08         4.58 o                         
  -1   0   7          7.86          9.10         1.69 o                         
   0   0   7        398.73        403.65         7.89 o                         
   1   0   7        262.18        262.08         5.99 o                         
   2   0   7        346.37        329.85         7.76 o                         
   3   0   7          0.09          1.72         1.09 o                         
   4   0   7         20.37         10.55         2.14 o                         
   5   0   7        337.62        362.87        11.97 o                         
   6   0   7         25.90         26.57         2.85 o                         
   7   0   7        138.22        127.52         8.04 o                         
   8   0   7        137.81        148.64         9.19 o                         
   9   0   7          0.03          1.24         2.28 o                         
  10   0   7        140.57        124.77         7.78 o                         
  11   0   7          0.31         -2.99         3.22 o                         
  12   0   7         72.85         62.31         7.17 o                         
  -8   1   7        178.04        194.94        10.41 o                         
  -7   1   7         97.43        101.92         7.33 o                         
  -6   1   7        749.14        806.57        18.91 o                         
  -5   1   7        283.17        298.55        11.49 o                         
  -4   1   7        275.01        264.92         7.35 o                         
  -3   1   7         75.89         79.33         4.02 o                         
  -2   1   7         47.38         50.32         4.23 o                         
  -1   1   7         13.85         19.32         2.22 o                         
   0   1   7        330.00        306.75         6.86 o                         
   1   1   7       1101.97       1171.31        18.41 o                         
   2   1   7        149.18        130.23         6.99 o                         
   3   1   7        498.12        507.56         9.33 o                         
   4   1   7        755.79        870.10        18.10 o                         
   5   1   7        149.27        134.50         5.83 o                         
   6   1   7         19.47         13.25         2.35 o                         
   7   1   7         13.95         10.42         2.31 o                         
   8   1   7        549.31        519.39        21.24 o                         
   9   1   7        213.80        234.49        10.18 o                         
  10   1   7         10.68          3.94         2.68 o                         
  11   1   7        213.11        222.02        23.73 o                         
  12   1   7          0.31         -2.29         2.68 o                         
  -8   2   7         30.08         31.71         5.15 o                         
  -7   2   7         27.27         24.06         4.39 o                         
  -6   2   7          0.06         -1.73         1.96 o                         
  -5   2   7         60.96         51.51         5.45 o                         
  -4   2   7         30.92         27.67         3.16 o                         
  -3   2   7        132.79        123.18         6.96 o                         
  -2   2   7        100.98        101.77         4.46 o                         
  -1   2   7          1.98          0.64         0.97 o                         
   0   2   7          2.56          2.14         0.98 o                         
   1   2   7        367.04        357.09         7.75 o                         
   2   2   7          1.05          2.59         0.73 o                         
   3   2   7       1210.64       1343.59        20.53 o                         
   4   2   7         58.07         60.96         2.19 o                         
   5   2   7        226.14        220.63         6.94 o                         
   6   2   7         20.14         17.76         2.36 o                         
   7   2   7        159.10        151.35         7.06 o                         
   8   2   7        184.36        184.64         8.42 o                         
   9   2   7        625.64        594.10        17.67 o                         
  10   2   7          2.89          5.50         2.64 o                         
  11   2   7          9.34         11.29         4.25 o                         
  12   2   7         35.77         28.59         5.27 o                         
  -8   3   7        213.48        222.07        13.48 o                         
  -7   3   7         62.60         72.67         8.53 o                         
  -6   3   7         28.33         20.20         5.10 o                         
  -5   3   7         12.36          5.23         2.24 o                         
  -4   3   7         28.89         34.27         4.05 o                         
  -3   3   7         17.94         19.89         2.23 o                         
  -2   3   7         27.93         25.24         2.34 o                         
  -1   3   7        344.16        385.97         8.29 o                         
   0   3   7         73.95        107.17         4.33 o                         
   1   3   7          8.46         11.12         1.35 o                         
   2   3   7        409.19        453.57         8.64 o                         
   3   3   7         31.62         28.38         2.25 o                         
   4   3   7          8.40          3.35         0.93 o                         
   5   3   7        125.03        127.28         4.50 o                         
   6   3   7        253.05        230.59        14.65 o                         
   7   3   7          0.09         -0.68         1.42 o                         
   8   3   7          1.05          1.58         1.65 o                         
   9   3   7          3.55          0.53         1.69 o                         
  10   3   7         18.17         14.45         3.26 o                         
  11   3   7          3.01          0.59         2.98 o                         
  12   3   7         28.90         34.55         6.86 o                         
  -8   4   7          0.55         -1.08         2.83 o                         
  -7   4   7         89.99         85.58         6.65 o                         
  -6   4   7         10.50          8.36         2.71 o                         
  -5   4   7         22.25         15.60         4.25 o                         
  -4   4   7        283.51        258.87         9.78 o                         
  -3   4   7         26.23         29.17         3.60 o                         
  -2   4   7        162.06        137.27         7.40 o                         
  -1   4   7         50.06         52.77         2.33 o                         
   0   4   7          4.67          3.38         0.95 o                         
   1   4   7         85.37         67.84         3.79 o                         
   2   4   7        187.47        189.46         5.28 o                         
   3   4   7          3.27          3.20         1.22 o                         
   4   4   7         73.71         62.00         2.71 o                         
   5   4   7         85.06         79.01         4.02 o                         
   6   4   7        675.16        649.92        14.49 o                         
   7   4   7        436.43        454.60        17.34 o                         
   8   4   7         28.05         24.24         3.65 o                         
   9   4   7         92.79         86.63         6.02 o                         
  10   4   7         42.51         39.74         6.85 o                         
  11   4   7         49.75         51.58         6.07 o                         
  12   4   7         16.22         16.23         5.32 o                         
  -8   5   7          2.15          2.09         5.08 o                         
  -7   5   7          1.80          3.09         2.73 o                         
  -6   5   7         26.62         30.00         5.04 o                         
  -5   5   7          0.74          0.73         1.94 o                         
  -4   5   7        176.37        154.66         7.62 o                         
  -3   5   7          0.69         -0.46         1.36 o                         
  -2   5   7         70.79         63.79         4.47 o                         
  -1   5   7        348.55        346.67         8.59 o                         
   0   5   7         84.03         67.64         2.81 o                         
   1   5   7         39.08         55.25         2.98 o                         
   2   5   7        362.88        359.36        10.27 o                         
   3   5   7         51.34         53.53         2.71 o                         
   4   5   7         84.20         70.10         3.11 o                         
   5   5   7        769.56        754.51        13.77 o                         
   6   5   7        119.59        113.87         5.27 o                         
   7   5   7        915.37        925.39        19.62 o                         
   8   5   7          4.02          4.39         2.46 o                         
   9   5   7          2.25          1.68         1.86 o                         
  10   5   7          0.92          2.15         2.66 o                         
  11   5   7         15.59         18.09         3.93 o                         
  -8   6   7         38.71         39.49         7.44 o                         
  -7   6   7          1.93         -0.54         2.86 o                         
  -6   6   7        137.05        143.70         8.11 o                         
  -5   6   7          0.35          2.32         2.05 o                         
  -4   6   7         86.66         76.85         7.31 o                         
  -3   6   7        375.81        383.71        32.25 o                         
  -2   6   7        231.03        206.57         8.13 o                         
  -1   6   7        642.92        655.51        14.09 o                         
   0   6   7       1168.56       1171.06        21.73 o                         
   1   6   7          7.50          5.69         1.45 o                         
   2   6   7         30.68         36.99         2.49 o                         
   3   6   7         13.76         12.32         1.99 o                         
   4   6   7        173.09        171.24         5.32 o                         
   5   6   7          0.23          0.24         0.97 o                         
   6   6   7        188.04        191.56         7.21 o                         
   7   6   7        303.92        325.65        10.14 o                         
   8   6   7        155.74        143.37         8.33 o                         
   9   6   7          7.23          6.09         2.28 o                         
  10   6   7          2.48          5.43         2.42 o                         
  11   6   7          0.14         -0.36         2.26 o                         
  -7   7   7          1.04          3.51         3.96 o                         
  -6   7   7         17.53         16.34         5.86 o                         
  -5   7   7         41.09         50.75         5.89 o                         
  -4   7   7         28.34         21.33         3.70 o                         
  -3   7   7        464.60        470.88        14.59 o                         
  -2   7   7         82.51         73.27         6.55 o                         
  -1   7   7         96.83         96.45         4.64 o                         
   0   7   7        337.93        338.11        11.06 o                         
   1   7   7          7.82          6.14         1.76 o                         
   2   7   7         33.60         31.63         2.54 o                         
   3   7   7          2.36          0.64         1.11 o                         
   4   7   7          1.40          0.24         1.05 o                         
   5   7   7         90.02         80.16         3.88 o                         
   6   7   7          9.42          8.35         2.24 o                         
   7   7   7         15.52         10.30         3.24 o                         
   8   7   7         36.60         26.38         3.77 o                         
   9   7   7        100.19        111.02         6.21 o                         
  10   7   7         34.86         32.46         4.55 o                         
  11   7   7         42.38         56.84         7.35 o                         
  -7   8   7         49.73         49.46         8.19 o                         
  -6   8   7         37.17         45.17        10.85 o                         
  -5   8   7         97.74         97.88         8.76 o                         
  -4   8   7         52.08         42.92         9.48 o                         
  -3   8   7        210.91        228.14         9.67 o                         
  -2   8   7        771.39        820.05        17.93 o                         
  -1   8   7        225.61        212.09        12.88 o                         
   0   8   7         34.29         32.28         4.05 o                         
   1   8   7          4.53          3.43         1.69 o                         
   2   8   7         12.91         13.87         3.33 o                         
   3   8   7         55.22         50.85         3.35 o                         
   4   8   7        152.12        148.00         5.54 o                         
   5   8   7         88.62         86.47         4.99 o                         
   6   8   7          0.26         -1.30         1.30 o                         
   7   8   7          2.56          3.31         1.87 o                         
   8   8   7        170.05        173.06         7.18 o                         
   9   8   7         40.34         41.63         5.05 o                         
  10   8   7          7.47          6.56         2.96 o                         
  -6   9   7         12.50         12.27         4.92 o                         
  -5   9   7          0.32          3.42         3.51 o                         
  -4   9   7         54.18         67.87         8.65 o                         
  -3   9   7        168.58        181.25        11.51 o                         
  -2   9   7         76.92         78.78         5.85 o                         
  -1   9   7         34.93         29.18         3.46 o                         
   0   9   7         73.41         70.66         5.67 o                         
   1   9   7          0.24         -1.12         1.40 o                         
   2   9   7         50.89         46.00         4.75 o                         
   3   9   7         10.03          5.87         1.92 o                         
   4   9   7         48.37         44.91         4.32 o                         
   5   9   7         79.33         68.58         3.82 o                         
   6   9   7         38.21         35.83         3.78 o                         
   7   9   7          0.54         -0.13         1.66 o                         
   8   9   7         21.33         21.04         3.79 o                         
   9   9   7          0.01         -2.07         2.07 o                         
  -5  10   7        157.87        179.98        12.91 o                         
  -4  10   7         78.28         94.49        20.50 o                         
  -3  10   7          7.34         12.73         5.86 o                         
  -2  10   7         46.90         49.29         6.09 o                         
  -1  10   7         12.04          9.91         2.63 o                         
   0  10   7        151.50        138.23         7.48 o                         
   1  10   7          0.72          0.09         1.80 o                         
   2  10   7         89.73         98.15         5.63 o                         
   3  10   7          8.06          3.52         2.08 o                         
   4  10   7         99.35        105.17         5.85 o                         
   5  10   7         41.21         32.80         3.63 o                         
   6  10   7         18.53         11.26         2.98 o                         
   7  10   7          9.08          8.48         3.98 o                         
   8  10   7         35.62         36.67         4.70 o                         
  -4  11   7          8.22          9.61         4.51 o                         
  -3  11   7         37.04         40.90         7.36 o                         
  -2  11   7         12.38          9.73         3.43 o                         
  -1  11   7          6.03          1.42         2.82 o                         
   0  11   7          2.05         -0.01         2.04 o                         
   1  11   7          0.00         -1.19         1.80 o                         
   2  11   7         20.03         19.15         3.40 o                         
   3  11   7          0.05         -1.44         1.79 o                         
   4  11   7         37.04         38.14         4.48 o                         
   5  11   7         78.16         78.65        13.01 o                         
   6  11   7          1.15          0.52         3.51 o                         
   7  11   7          1.12         -2.48         2.72 o                         
  -2  12   7          3.28          3.73         3.10 o                         
  -1  12   7          5.54         10.40         3.76 o                         
   0  12   7         97.13        127.27         8.47 o                         
   1  12   7          0.04          2.69         3.03 o                         
   2  12   7         44.05         41.71         4.91 o                         
   3  12   7          7.29          4.37         2.97 o                         
   4  12   7          7.95          5.22         3.37 o                         
   5  12   7         32.32         32.17         5.57 o                         
   1  -8   8        142.70        159.70        17.06 o                         
   2  -8   8         19.32         19.58         4.78 o                         
   3  -8   8         21.31         27.10         5.01 o                         
  -2  -7   8          9.84         14.75         4.34 o                         
  -1  -7   8          2.31          1.70         3.65 o                         
   0  -7   8         82.55         70.22         9.19 o                         
   1  -7   8         16.64         17.26         4.16 o                         
   2  -7   8         56.08         68.65         6.74 o                         
   3  -7   8          2.47         -0.10         2.54 o                         
   4  -7   8          9.88         10.14         3.50 o                         
   5  -7   8          4.23          1.57         3.60 o                         
   6  -7   8          4.76          5.10         4.18 o                         
  -3  -6   8         18.41         19.30         4.34 o                         
  -2  -6   8          0.75          1.00         2.80 o                         
  -1  -6   8        132.51        126.76         8.25 o                         
   0  -6   8          1.88          0.91         3.31 o                         
   1  -6   8         85.79         89.23         6.89 o                         
   2  -6   8          6.71          1.19         2.62 o                         
   3  -6   8        237.33        281.95        11.63 o                         
   4  -6   8         39.37         37.06         4.92 o                         
   5  -6   8         41.11         45.31         6.94 o                         
   6  -6   8         82.47        103.28        11.20 o                         
   7  -6   8          2.66         -1.84         3.70 o                         
   8  -6   8         78.60         78.90        14.30 o                         
  -5  -5   8         61.57         56.20        12.99 o                         
  -4  -5   8          0.09          1.09         2.73 o                         
  -3  -5   8        312.25        319.93        13.27 o                         
  -2  -5   8          4.21          4.64         2.71 o                         
  -1  -5   8         52.31         55.35         5.99 o                         
   0  -5   8         22.05         22.78         4.04 o                         
   1  -5   8          1.43         -1.17         1.75 o                         
   2  -5   8         23.30         14.62         3.74 o                         
   3  -5   8         57.06         61.32         5.21 o                         
   4  -5   8         38.81         37.78         4.81 o                         
   5  -5   8         13.37          6.11         3.26 o                         
   6  -5   8          0.94         -1.29         2.35 o                         
   7  -5   8         10.81          4.69         3.38 o                         
   8  -5   8          0.03          2.36         3.38 o                         
   9  -5   8         54.56         40.95         6.86 o                         
  -6  -4   8          1.81          0.52         4.48 o                         
  -5  -4   8          0.76         -1.71         2.39 o                         
  -4  -4   8          1.92         -1.63         2.11 o                         
  -3  -4   8         61.94         58.39         5.94 o                         
  -2  -4   8        275.00        277.50        16.17 o                         
  -1  -4   8         35.69         21.32         6.69 o                         
   0  -4   8         15.69         15.13         3.24 o                         
   1  -4   8          1.92          0.70         1.80 o                         
   2  -4   8          2.26          0.02         1.84 o                         
   3  -4   8        294.68        276.13        10.24 o                         
   4  -4   8        184.68        208.95         8.84 o                         
   5  -4   8        182.38        189.69        10.72 o                         
   6  -4   8        106.56        129.15        10.68 o                         
   7  -4   8          0.65          0.24         2.35 o                         
   8  -4   8          8.14          0.79         2.79 o                         
   9  -4   8         10.24          7.08         3.85 o                         
  10  -4   8         11.33          7.39         4.13 o                         
  -6  -3   8         32.24         23.26         4.73 o                         
  -5  -3   8         15.26         14.91         3.96 o                         
  -4  -3   8         11.73          9.54         3.33 o                         
  -3  -3   8          6.28          0.98         2.21 o                         
  -2  -3   8        111.57         91.56         6.21 o                         
  -1  -3   8         16.10          7.87         2.56 o                         
   0  -3   8          0.16          1.26         1.66 o                         
   1  -3   8          1.50          1.51         1.43 o                         
   2  -3   8         92.41         93.70         6.84 o                         
   3  -3   8          3.61          1.43         1.67 o                         
   4  -3   8        130.54        120.08         6.15 o                         
   5  -3   8          2.35          1.58         3.19 o                         
   6  -3   8        173.96        156.92        11.11 o                         
   7  -3   8        385.60        368.79        20.24 o                         
   8  -3   8         10.70         11.06         3.95 o                         
   9  -3   8         71.59         85.16         8.76 o                         
  10  -3   8          0.82          4.85         3.63 o                         
  11  -3   8         17.01         25.31        15.68 o                         
  -7  -2   8         34.63         32.99         6.07 o                         
  -6  -2   8          2.39         -0.27         2.66 o                         
  -5  -2   8         58.31         69.39         6.58 o                         
  -4  -2   8         29.56         28.81         5.43 o                         
  -3  -2   8        470.23        468.51        15.11 o                         
  -2  -2   8          0.16          2.96         2.07 o                         
  -1  -2   8        301.12        292.46        24.75 o                         
   0  -2   8        161.05        161.30         8.42 o                         
   1  -2   8        323.36        314.26         8.57 o                         
   2  -2   8        349.25        386.63        11.40 o                         
   3  -2   8        267.85        235.27         7.53 o                         
   4  -2   8        243.22        268.77         8.95 o                         
   5  -2   8        323.01        324.20        16.37 o                         
   6  -2   8         28.43         26.75         4.81 o                         
   7  -2   8        155.60        134.55        11.97 o                         
   8  -2   8        203.45        177.91        10.65 o                         
   9  -2   8        136.00        150.02        10.51 o                         
  10  -2   8         29.37         31.88         6.13 o                         
  11  -2   8         69.65         82.05        15.85 o                         
  -7  -1   8         25.95         26.72         4.83 o                         
  -6  -1   8          0.84         -0.57         2.09 o                         
  -5  -1   8          3.51          4.25         2.56 o                         
  -4  -1   8         12.36         10.05         4.41 o                         
  -3  -1   8        643.47        645.62        18.14 o                         
  -2  -1   8        474.07        439.83        13.69 o                         
  -1  -1   8        439.54        425.57        12.86 o                         
   0  -1   8        664.23        693.60        14.41 o                         
   1  -1   8         40.18         30.43         2.32 o                         
   2  -1   8        765.84        811.18        14.21 o                         
   3  -1   8        250.89        249.70         6.98 o                         
   4  -1   8        315.80        311.65         7.96 o                         
   5  -1   8        127.75        132.28         5.75 o                         
   6  -1   8         19.45         13.04         4.13 o                         
   7  -1   8        177.12        164.70         9.50 o                         
   8  -1   8         25.15         23.16         4.75 o                         
   9  -1   8         64.46         66.41         7.40 o                         
  10  -1   8          0.01         -0.28         2.57 o                         
  11  -1   8         12.83         14.74         4.66 o                         
  -7   0   8         13.32          8.56         6.00 o                         
  -6   0   8         87.73         77.11         5.83 o                         
  -5   0   8         59.50         55.95         6.06 o                         
  -4   0   8          4.87          2.66         2.14 o                         
  -3   0   8        303.89        309.02        18.00 o                         
  -2   0   8          5.35          1.58         1.74 o                         
  -1   0   8         82.58         73.93         3.75 o                         
   0   0   8         11.67          8.20         1.64 o                         
   1   0   8        468.21        486.55         9.73 o                         
   2   0   8          4.46          2.23         1.15 o                         
   3   0   8       1863.61       2082.67        34.51 o                         
   4   0   8         81.02         90.93         3.81 o                         
   5   0   8        832.51        839.47        19.23 o                         
   6   0   8          1.98         -0.03         1.21 o                         
   7   0   8         97.50         95.78         7.18 o                         
   8   0   8         28.12         30.15         5.27 o                         
   9   0   8        312.38        288.45        14.07 o                         
  10   0   8          2.47          1.66         2.17 o                         
  11   0   8         10.10         12.25         3.73 o                         
  12   0   8          0.51          3.11         3.32 o                         
  -8   1   8         44.45         33.67         5.63 o                         
  -7   1   8        149.60        141.70         9.04 o                         
  -6   1   8         37.27         33.64         5.10 o                         
  -5   1   8       1421.52       1541.83        30.19 o                         
  -4   1   8          6.52          4.25         1.90 o                         
  -3   1   8        540.72        507.93        19.83 o                         
  -2   1   8        359.42        365.57         9.54 o                         
  -1   1   8         51.77         53.61         4.38 o                         
   0   1   8         57.38         54.89         3.23 o                         
   1   1   8        230.56        204.15         5.67 o                         
   2   1   8        245.94        263.16         6.57 o                         
   3   1   8          5.18          8.13         2.19 o                         
   4   1   8        209.41        187.71         8.61 o                         
   5   1   8         23.16         21.24         9.22 o                         
   6   1   8         21.68         20.07         3.27 o                         
   7   1   8         42.75         33.57         3.69 o                         
   8   1   8         84.77         67.43         5.27 o                         
   9   1   8         29.91         30.40         4.41 o                         
  10   1   8          6.09          4.12         2.63 o                         
  11   1   8          1.21          4.67         2.81 o                         
  12   1   8         25.19         22.11         5.63 o                         
  -8   2   8          0.01         -2.31         2.31 o                         
  -7   2   8          0.46          0.84         2.76 o                         
  -6   2   8        108.22        102.01         7.13 o                         
  -5   2   8        176.79        178.70        10.53 o                         
  -4   2   8        502.61        488.69        11.14 o                         
  -3   2   8         24.68         23.50         2.52 o                         
  -2   2   8        264.98        249.97         9.20 o                         
  -1   2   8         67.35         76.39         3.97 o                         
   0   2   8        184.91        187.35         6.49 o                         
   1   2   8       1024.71       1173.78        16.93 o                         
   2   2   8        690.17        742.68        10.67 o                         
   3   2   8        917.97       1067.90        14.36 o                         
   4   2   8         74.58         95.71         5.44 o                         
   5   2   8         44.42         30.84         2.86 o                         
   6   2   8        161.88        133.59         6.64 o                         
   7   2   8        104.48        111.30         6.23 o                         
   8   2   8         82.67         69.51         5.38 o                         
   9   2   8          0.01         -0.12         1.85 o                         
  10   2   8          1.85         -1.65         2.28 o                         
  11   2   8          4.20          4.77         2.69 o                         
  12   2   8         55.29         70.59         7.74 o                         
  -8   3   8         73.00         83.64         9.83 o                         
  -7   3   8        421.91        503.88        17.50 o                         
  -6   3   8         84.33         96.45         9.25 o                         
  -5   3   8        625.77        670.38        16.98 o                         
  -4   3   8         14.94         10.85         2.48 o                         
  -3   3   8         19.00          9.00         2.16 o                         
  -2   3   8        319.21        318.48         7.86 o                         
  -1   3   8        186.40        175.39         5.33 o                         
   0   3   8        565.28        632.18        11.97 o                         
   1   3   8         20.39         11.88         1.30 o                         
   2   3   8        156.60        168.57         5.66 o                         
   3   3   8         72.87         61.46         2.77 o                         
   4   3   8         76.25         74.04         3.63 o                         
   5   3   8        241.90        215.12        13.33 o                         
   6   3   8         19.81         13.12         1.94 o                         
   7   3   8       1008.79       1001.27        23.92 o                         
   8   3   8          0.22          0.41         1.48 o                         
   9   3   8        284.49        260.36        10.17 o                         
  10   3   8          0.16         -0.85         2.13 o                         
  11   3   8         86.76         65.71         8.76 o                         
  12   3   8         14.94          8.70         4.43 o                         
  -8   4   8          2.87          3.80         3.64 o                         
  -7   4   8          0.14         -1.42         2.81 o                         
  -6   4   8        118.12        112.04         8.51 o                         
  -5   4   8         23.43         24.42         4.03 o                         
  -4   4   8         74.84         75.73        11.35 o                         
  -3   4   8         46.34         38.63         5.11 o                         
  -2   4   8        103.63        102.43         5.67 o                         
  -1   4   8        115.56        103.21         4.41 o                         
   0   4   8        465.28        481.93        11.01 o                         
   1   4   8        241.54        228.73         5.65 o                         
   2   4   8        290.23        349.32         7.53 o                         
   3   4   8        501.03        496.54         9.84 o                         
   4   4   8        171.81        164.57         7.72 o                         
   5   4   8        626.91        617.12        13.84 o                         
   6   4   8        183.78        170.35         6.41 o                         
   7   4   8          0.10         -1.06         1.21 o                         
   8   4   8         52.44         43.14         4.43 o                         
   9   4   8         74.45         83.22         7.68 o                         
  10   4   8         39.12         36.39         4.86 o                         
  11   4   8          1.17          2.50         3.65 o                         
  12   4   8         27.93         26.70         6.27 o                         
  -8   5   8        105.69        115.57        12.90 o                         
  -7   5   8         17.10         11.33         3.61 o                         
  -6   5   8          6.31          5.94         2.84 o                         
  -5   5   8         14.27         12.82         3.18 o                         
  -4   5   8        126.04        121.56         8.54 o                         
  -3   5   8          2.74          1.60         1.85 o                         
  -2   5   8        411.57        400.09        15.42 o                         
  -1   5   8        300.33        297.74        10.11 o                         
   0   5   8        208.20        206.38         6.63 o                         
   1   5   8         30.09         25.93         2.18 o                         
   2   5   8         51.99         49.08         2.99 o                         
   3   5   8         25.17         27.64         2.52 o                         
   4   5   8         61.47         55.00         4.17 o                         
   5   5   8        638.19        593.14        13.76 o                         
   6   5   8        357.11        339.20         9.86 o                         
   7   5   8         13.92         12.10         2.42 o                         
   8   5   8         39.15         26.62         3.44 o                         
   9   5   8         18.90         16.20         3.03 o                         
  10   5   8         51.87         51.58         5.15 o                         
  11   5   8         73.49         81.70         6.07 o                         
  -7   6   8         41.66         43.26         7.30 o                         
  -6   6   8         29.10         28.09         6.58 o                         
  -5   6   8          1.39          0.51         2.16 o                         
  -4   6   8        119.53        115.58        11.49 o                         
  -3   6   8        426.75        462.26        14.52 o                         
  -2   6   8         81.73         86.94        10.75 o                         
  -1   6   8        263.52        284.62        12.87 o                         
   0   6   8         48.62         45.18         3.29 o                         
   1   6   8        600.23        568.93        12.71 o                         
   2   6   8          3.93          4.36         1.99 o                         
   3   6   8        507.24        530.20        10.79 o                         
   4   6   8        373.78        372.98         8.64 o                         
   5   6   8          8.17          8.36         2.00 o                         
   6   6   8        469.47        469.47        12.39 o                         
   7   6   8        260.14        257.63         8.92 o                         
   8   6   8          9.45          6.61         2.19 o                         
   9   6   8         32.68         39.14         4.62 o                         
  10   6   8          8.85          5.69         2.62 o                         
  11   6   8         50.23         60.13         5.96 o                         
  -7   7   8          9.89         12.42         4.91 o                         
  -6   7   8         18.06         12.66         5.86 o                         
  -5   7   8          3.14          1.44         2.51 o                         
  -4   7   8          3.84          1.27         2.20 o                         
  -3   7   8         22.15         22.91         3.93 o                         
  -2   7   8        410.41        427.17        18.54 o                         
  -1   7   8        246.52        258.87        13.30 o                         
   0   7   8         69.16         60.65         3.96 o                         
   1   7   8         44.34         44.15         3.55 o                         
   2   7   8        219.59        195.05         8.06 o                         
   3   7   8          2.04          1.28         1.35 o                         
   4   7   8        251.87        246.99         8.02 o                         
   5   7   8         44.42         35.13         3.60 o                         
   6   7   8         20.72         14.14         2.71 o                         
   7   7   8        111.51        104.93         6.42 o                         
   8   7   8        121.75        122.98         6.69 o                         
   9   7   8         70.28         61.80         5.82 o                         
  10   7   8         30.62         33.94         5.84 o                         
  11   7   8         32.56         29.58         5.86 o                         
  -6   8   8        157.21        189.88        21.28 o                         
  -5   8   8        124.59        127.91        10.35 o                         
  -4   8   8         29.63         35.27         5.03 o                         
  -3   8   8        168.56        171.53        11.84 o                         
  -2   8   8          0.17          0.51         1.89 o                         
  -1   8   8        781.43        807.63        25.25 o                         
   0   8   8        685.27        670.14        27.36 o                         
   1   8   8        591.59        582.82        16.43 o                         
   2   8   8         14.07         14.70         2.58 o                         
   3   8   8        113.01        111.04         6.69 o                         
   4   8   8         41.65         34.60         3.69 o                         
   5   8   8          5.21          3.46         1.87 o                         
   6   8   8         39.02         33.20         3.91 o                         
   7   8   8         36.48         26.86         4.30 o                         
   8   8   8          8.25         11.50         2.82 o                         
   9   8   8         43.51         46.18         4.64 o                         
  10   8   8          3.98          7.54         3.07 o                         
  -6   9   8        197.64        184.17        18.78 o                         
  -5   9   8         47.59         44.27         7.28 o                         
  -4   9   8         25.00         29.48         6.20 o                         
  -3   9   8         88.95         77.40         6.16 o                         
  -2   9   8         30.55         23.68         4.13 o                         
  -1   9   8         16.31         11.23         3.04 o                         
   0   9   8          1.56          2.49         1.89 o                         
   1   9   8         73.77         62.98         4.40 o                         
   2   9   8         97.19         89.49         6.69 o                         
   3   9   8          2.06          5.43         2.05 o                         
   4   9   8         34.81         20.58         3.27 o                         
   5   9   8          4.57          2.79         1.70 o                         
   6   9   8         12.43         15.48         2.84 o                         
   7   9   8         16.54          8.17         2.32 o                         
   8   9   8          7.43          8.56         2.53 o                         
   9   9   8         10.79         11.87         3.48 o                         
  -5  10   8          0.05         -0.66         3.51 o                         
  -4  10   8          6.54         13.75         5.03 o                         
  -3  10   8          0.22          0.06         3.19 o                         
  -2  10   8         56.09         44.20        10.25 o                         
  -1  10   8         35.28         29.31         4.56 o                         
   0  10   8          9.24          7.98         2.50 o                         
   1  10   8          0.29         -1.11         1.79 o                         
   2  10   8         79.86         73.55         5.17 o                         
   3  10   8         29.27         29.04         3.69 o                         
   4  10   8         32.50         28.11         3.78 o                         
   5  10   8          0.03          0.17         2.39 o                         
   6  10   8         22.21         14.33         3.22 o                         
   7  10   8          4.17          1.91         2.56 o                         
   8  10   8          3.80          6.20         2.97 o                         
  -3  11   8          2.16          2.80         3.72 o                         
  -2  11   8         32.65         27.19         8.87 o                         
  -1  11   8          4.07          5.68         3.68 o                         
   0  11   8         15.12         12.10         3.00 o                         
   1  11   8          0.02         -0.31         1.92 o                         
   2  11   8          1.44          1.14         2.11 o                         
   3  11   8          1.15          0.54         1.99 o                         
   4  11   8        103.25        104.45         6.29 o                         
   5  11   8          9.87         -2.51         2.51 o                         
   6  11   8         16.47         16.27         5.36 o                         
   7  11   8         14.83         20.72         8.61 o                         
  -1  12   8         87.88        101.98        21.28 o                         
   0  12   8         15.20         10.94         3.70 o                         
   1  12   8          8.36          7.53         2.77 o                         
   2  12   8          3.25         -1.03         2.16 o                         
   3  12   8          1.78          2.22         2.49 o                         
   4  12   8          0.67          1.32         2.44 o                         
   0  -7   9          0.83         -1.79         3.50 o                         
   1  -7   9         33.85         33.37         6.74 o                         
   2  -7   9         57.08         52.75         8.03 o                         
   3  -7   9         17.83         23.96         4.80 o                         
   4  -7   9          3.79         -4.04         7.06 o                         
   5  -7   9         13.97         15.72         6.81 o                         
  -2  -6   9          2.14          3.33         3.08 o                         
  -1  -6   9          6.61          3.55         3.89 o                         
   0  -6   9          0.45          5.60         4.00 o                         
   1  -6   9         15.25         15.05         6.20 o                         
   2  -6   9         56.52         54.65         9.65 o                         
   3  -6   9         20.24         20.02         4.21 o                         
   4  -6   9         80.32         87.28         8.58 o                         
   5  -6   9         13.20         11.48         4.47 o                         
   6  -6   9         72.88         89.52         8.85 o                         
   7  -6   9        109.38        148.12        11.14 o                         
  -3  -5   9          1.77          1.18         2.70 o                         
  -2  -5   9         36.30         35.93         5.49 o                         
  -1  -5   9         37.47         27.55         4.73 o                         
   0  -5   9        104.73        127.65         7.96 o                         
   1  -5   9          7.22          8.62         3.71 o                         
   2  -5   9          0.48          1.28         3.01 o                         
   3  -5   9          9.93         10.63         3.12 o                         
   4  -5   9          0.21         -0.13         2.40 o                         
   5  -5   9         10.08          6.36         4.39 o                         
   6  -5   9          6.66         -1.40         3.14 o                         
   7  -5   9         33.31         41.86         8.36 o                         
   8  -5   9         23.09         29.56         6.02 o                         
  -4  -4   9          2.27          0.17         2.95 o                         
  -3  -4   9         98.68         80.81         7.59 o                         
  -2  -4   9          6.02          2.91         2.57 o                         
  -1  -4   9        182.67        201.85        11.84 o                         
   0  -4   9          8.57          2.98         2.20 o                         
   1  -4   9        147.89        154.13        10.22 o                         
   2  -4   9          7.46         10.31         2.91 o                         
   3  -4   9        432.71        484.94        25.05 o                         
   4  -4   9        156.10        164.65        16.19 o                         
   5  -4   9        303.83        324.03        14.85 o                         
   6  -4   9          2.69         -0.45         2.52 o                         
   7  -4   9          0.43          1.65         2.97 o                         
   8  -4   9        159.03        162.68        11.14 o                         
   9  -4   9         54.48         34.48         6.45 o                         
  -5  -3   9         34.42         33.05         5.49 o                         
  -4  -3   9          2.67          6.85         3.22 o                         
  -3  -3   9         99.95        106.16         7.39 o                         
  -2  -3   9         94.37         99.94         7.07 o                         
  -1  -3   9          0.58         -1.77         1.77 o                         
   0  -3   9          8.57          4.54         2.40 o                         
   1  -3   9        249.87        214.62         9.02 o                         
   2  -3   9          2.17          0.16         2.11 o                         
   3  -3   9       1442.19       1547.74        33.40 o                         
   4  -3   9        405.42        407.84        16.21 o                         
   5  -3   9        317.15        307.88        13.97 o                         
   6  -3   9        113.72        133.95        11.72 o                         
   7  -3   9        206.29        194.94        11.39 o                         
   8  -3   9          0.20         -1.44         2.76 o                         
   9  -3   9         24.20         18.46         5.08 o                         
  10  -3   9         84.07         73.05        16.37 o                         
  -6  -2   9         15.94          5.22         3.30 o                         
  -5  -2   9          3.83          0.59         2.78 o                         
  -4  -2   9         19.92         27.93         4.93 o                         
  -3  -2   9         13.54         18.48         3.83 o                         
  -2  -2   9         38.41         28.99         4.36 o                         
  -1  -2   9         26.13         13.88         3.15 o                         
   0  -2   9        207.06        212.42         8.90 o                         
   1  -2   9         38.38         51.50         4.87 o                         
   2  -2   9        136.99        148.13         6.79 o                         
   3  -2   9         13.68         16.24         2.30 o                         
   4  -2   9         32.49         28.88         4.73 o                         
   5  -2   9         47.94         46.90         7.67 o                         
   6  -2   9         30.58         27.59         4.98 o                         
   7  -2   9         40.97         35.10         9.13 o                         
   8  -2   9        145.98        140.93         9.68 o                         
   9  -2   9         65.52         64.66         8.22 o                         
  10  -2   9         63.34         55.61         8.53 o                         
  11  -2   9         56.13         63.08         8.52 o                         
  -6  -1   9          0.19          0.44         2.83 o                         
  -5  -1   9        188.14        205.91        10.48 o                         
  -4  -1   9         10.61          5.23         2.86 o                         
  -3  -1   9        123.10        127.56         7.39 o                         
  -2  -1   9        238.13        212.04         9.35 o                         
  -1  -1   9        443.29        465.11        16.90 o                         
   0  -1   9        534.35        532.29        19.02 o                         
   1  -1   9       1379.63       1376.76        25.49 o                         
   2  -1   9        280.68        307.24         7.58 o                         
   3  -1   9        357.63        359.79        10.79 o                         
   4  -1   9         36.98         34.03         3.35 o                         
   5  -1   9         10.39          3.17         2.43 o                         
   6  -1   9          1.03          4.46         2.61 o                         
   7  -1   9        376.56        340.89        14.79 o                         
   8  -1   9         34.63         20.59         4.71 o                         
   9  -1   9        131.36        131.49         9.68 o                         
  10  -1   9         53.73         49.13         7.40 o                         
  11  -1   9         26.54         30.12         6.01 o                         
  -7   0   9          9.83          6.36         3.57 o                         
  -6   0   9          0.29         -1.05         2.27 o                         
  -5   0   9        135.21        129.64         9.12 o                         
  -4   0   9         38.90         33.27         5.48 o                         
  -3   0   9         27.57         22.84         3.81 o                         
  -2   0   9        152.44        144.78         8.92 o                         
  -1   0   9        455.58        449.83        14.29 o                         
   0   0   9         22.91         24.99         2.76 o                         
   1   0   9        219.57        213.33         8.33 o                         
   2   0   9       1011.49       1058.25        23.45 o                         
   3   0   9         14.32         13.56         1.81 o                         
   4   0   9        352.07        376.47        16.19 o                         
   5   0   9        160.37        162.51         6.78 o                         
   6   0   9        281.76        267.46        12.17 o                         
   7   0   9          3.43          1.81         2.13 o                         
   8   0   9        814.15        816.94        26.55 o                         
   9   0   9         37.73         32.65         5.97 o                         
  10   0   9        101.37        106.05        14.68 o                         
  11   0   9         27.46         31.85         5.39 o                         
  -7   1   9         58.28         51.69         6.85 o                         
  -6   1   9        172.53        180.90        12.43 o                         
  -5   1   9        231.17        234.76         9.76 o                         
  -4   1   9        109.02         93.63         8.85 o                         
  -3   1   9          0.38          1.42         1.94 o                         
  -2   1   9        781.01        767.77        19.78 o                         
  -1   1   9        205.79        208.57         8.16 o                         
   0   1   9        791.06        815.87        16.64 o                         
   1   1   9         79.46         72.70         4.54 o                         
   2   1   9        119.01        116.12         4.80 o                         
   3   1   9          6.78          5.16         1.25 o                         
   4   1   9         37.70         30.92         2.85 o                         
   5   1   9        173.97        166.38         8.68 o                         
   6   1   9        192.98        206.82        10.50 o                         
   7   1   9        287.13        303.90        15.92 o                         
   8   1   9         43.25         39.99         9.91 o                         
   9   1   9        243.26        236.32        14.18 o                         
  10   1   9         22.64         14.74         3.74 o                         
  11   1   9         36.99         48.21         8.93 o                         
  12   1   9          0.08          0.09         2.89 o                         
  -7   2   9         11.76          8.11         3.78 o                         
  -6   2   9        201.68        212.90        10.81 o                         
  -5   2   9        230.10        251.93        11.26 o                         
  -4   2   9        161.28        160.36         8.51 o                         
  -3   2   9        719.88        756.89        15.05 o                         
  -2   2   9         94.62         82.68         3.99 o                         
  -1   2   9        299.60        275.10         8.41 o                         
   0   2   9        184.05        179.15         6.91 o                         
   1   2   9        416.10        399.83         8.85 o                         
   2   2   9          7.80          5.56         1.12 o                         
   3   2   9        285.54        287.70         5.57 o                         
   4   2   9        212.33        200.29        13.48 o                         
   5   2   9        269.23        256.28         6.86 o                         
   6   2   9        359.43        362.86        11.64 o                         
   7   2   9        155.25        134.08         8.01 o                         
   8   2   9          2.17          1.53         1.58 o                         
   9   2   9        301.56        298.59        11.83 o                         
  10   2   9          2.68         -0.65         2.22 o                         
  11   2   9         21.04         18.65         4.25 o                         
  12   2   9          0.52         -0.32         2.87 o                         
  -7   3   9         24.77         23.26         5.01 o                         
  -6   3   9         72.98         72.06         6.92 o                         
  -5   3   9        109.88        125.55        11.08 o                         
  -4   3   9        170.04        188.63        14.53 o                         
  -3   3   9         58.66         53.56         5.54 o                         
  -2   3   9        709.60        739.29        14.42 o                         
  -1   3   9          0.91          0.47         1.14 o                         
   0   3   9         97.13         84.43         3.77 o                         
   1   3   9         39.45         43.97         2.73 o                         
   2   3   9         55.54         39.41         2.63 o                         
   3   3   9        256.88        267.10         7.99 o                         
   4   3   9         23.93         19.25         2.48 o                         
   5   3   9        124.74        104.67         4.25 o                         
   6   3   9        269.48        256.37         7.26 o                         
   7   3   9        145.60        131.29         5.30 o                         
   8   3   9         54.69         62.59         4.45 o                         
   9   3   9         30.42         38.49         5.79 o                         
  10   3   9          6.76          1.40         2.58 o                         
  11   3   9         38.26         27.67         4.99 o                         
  12   3   9         46.20         42.45         7.60 o                         
  -7   4   9        106.66        107.38         9.86 o                         
  -6   4   9          6.92          3.18         4.65 o                         
  -5   4   9         36.75         34.85         4.77 o                         
  -4   4   9         24.07         14.41         3.63 o                         
  -3   4   9        270.32        261.95        10.22 o                         
  -2   4   9         89.45         88.46         5.57 o                         
  -1   4   9        741.51        774.49        16.36 o                         
   0   4   9         23.97         24.41         2.78 o                         
   1   4   9        139.07        120.27         5.45 o                         
   2   4   9        107.03        110.21         3.89 o                         
   3   4   9          6.68          7.24         1.39 o                         
   4   4   9        177.09        171.71         6.36 o                         
   5   4   9         19.28         13.61         2.27 o                         
   6   4   9         12.38          8.38         1.99 o                         
   7   4   9        938.81       1002.17        20.85 o                         
   8   4   9        195.06        190.51         7.60 o                         
   9   4   9         43.53         49.96         4.79 o                         
  10   4   9         11.84          7.19         2.84 o                         
  11   4   9         95.21        105.72         9.73 o                         
  -7   5   9         63.57         94.47        27.13 o                         
  -6   5   9          1.59         -1.21         2.24 o                         
  -5   5   9         81.86        101.43         7.04 o                         
  -4   5   9          0.15          0.19         1.95 o                         
  -3   5   9          3.29          4.26         2.16 o                         
  -2   5   9        236.79        228.15        17.07 o                         
  -1   5   9        223.69        234.00         9.15 o                         
   0   5   9        119.34        114.22         6.86 o                         
   1   5   9         63.09         72.45         4.10 o                         
   2   5   9         68.72         71.16         3.71 o                         
   3   5   9        179.19        181.30         5.35 o                         
   4   5   9         38.15         41.66         3.00 o                         
   5   5   9        591.52        564.51        13.44 o                         
   6   5   9         98.91         94.96         5.03 o                         
   7   5   9        223.28        233.91         9.83 o                         
   8   5   9         25.80         23.06         4.53 o                         
   9   5   9         38.23         50.18         4.95 o                         
  10   5   9         52.69         61.24         5.60 o                         
  11   5   9         22.23         23.97         4.74 o                         
  -7   6   9         19.95         12.91         5.26 o                         
  -6   6   9          1.03          0.77         2.30 o                         
  -5   6   9         38.34         39.68         5.33 o                         
  -4   6   9         29.33         30.59         4.46 o                         
  -3   6   9         25.35         23.76         6.58 o                         
  -2   6   9         48.53         34.88         4.37 o                         
  -1   6   9        273.78        266.23        10.11 o                         
   0   6   9        200.95        205.37        14.01 o                         
   1   6   9          7.28          6.65         1.87 o                         
   2   6   9        140.58        138.59         7.04 o                         
   3   6   9          7.58          4.30         1.77 o                         
   4   6   9        415.19        432.06         9.63 o                         
   5   6   9        145.81        138.65         6.02 o                         
   6   6   9        152.54        149.13         7.01 o                         
   7   6   9         38.37         41.99         4.27 o                         
   8   6   9         89.58         89.12         5.54 o                         
   9   6   9         15.28          6.97         2.52 o                         
  10   6   9        139.51        175.52         9.82 o                         
  11   6   9          6.06          8.27         3.51 o                         
  -6   7   9         58.09         62.16         8.64 o                         
  -5   7   9          0.92         -0.74         2.24 o                         
  -4   7   9         15.94         20.96         4.06 o                         
  -3   7   9         55.50         59.66         5.93 o                         
  -2   7   9        185.12        175.53        14.57 o                         
  -1   7   9        261.03        266.01        17.67 o                         
   0   7   9        773.27        786.63        29.36 o                         
   1   7   9         20.14         14.23         2.31 o                         
   2   7   9        966.30        973.62        27.85 o                         
   3   7   9        249.61        245.72         9.05 o                         
   4   7   9        109.40        119.68         6.71 o                         
   5   7   9         94.62         92.39         5.08 o                         
   6   7   9          2.28          2.90         1.86 o                         
   7   7   9          0.14         -0.92         1.69 o                         
   8   7   9          2.23          2.45         2.05 o                         
   9   7   9        101.82        111.51         6.72 o                         
  10   7   9         38.39         44.33         5.26 o                         
  -6   8   9          2.47          5.53         4.04 o                         
  -5   8   9         25.78         24.94         5.88 o                         
  -4   8   9          0.62          2.86         2.57 o                         
  -3   8   9        161.07        156.98        10.52 o                         
  -2   8   9         33.10         35.52         4.82 o                         
  -1   8   9         46.43         38.32         4.76 o                         
   0   8   9        222.30        210.47        12.82 o                         
   1   8   9        231.41        224.93         7.89 o                         
   2   8   9        116.78         99.43         6.25 o                         
   3   8   9        181.84        180.40         7.05 o                         
   4   8   9        180.99        187.55         6.67 o                         
   5   8   9         22.97         25.60         3.36 o                         
   6   8   9          1.17          1.06         1.89 o                         
   7   8   9        114.61        122.37         6.54 o                         
   8   8   9         25.60         23.67         3.82 o                         
   9   8   9         21.41         27.12         4.23 o                         
  10   8   9         52.81         53.41         6.42 o                         
  -5   9   9         29.11         35.22         6.88 o                         
  -4   9   9         61.95         80.76        10.16 o                         
  -3   9   9         76.67         80.40         6.58 o                         
  -2   9   9         93.08         79.21         6.53 o                         
  -1   9   9          5.31          8.70         2.90 o                         
   0   9   9        148.59        152.91         8.10 o                         
   1   9   9         32.27         23.72         3.90 o                         
   2   9   9         94.48         93.85         5.93 o                         
   3   9   9        159.49        146.72         6.65 o                         
   4   9   9        165.09        170.69         9.82 o                         
   5   9   9          0.01          2.96         2.61 o                         
   6   9   9         36.02         38.95         4.41 o                         
   7   9   9          4.39          3.31         1.97 o                         
   8   9   9          1.62          1.24         2.17 o                         
   9   9   9          4.86          1.68         2.44 o                         
  -4  10   9         25.78         29.42         6.69 o                         
  -3  10   9         25.45         15.84         5.05 o                         
  -2  10   9        324.97        346.04        13.67 o                         
  -1  10   9         97.44         94.34         6.86 o                         
   0  10   9         63.64         57.38         6.22 o                         
   1  10   9        166.89        167.68         7.49 o                         
   2  10   9          6.33          4.87         2.28 o                         
   3  10   9          3.85          1.92         2.11 o                         
   4  10   9         12.72         23.03         3.43 o                         
   5  10   9        156.38        153.43        10.17 o                         
   6  10   9          0.89          4.05         2.83 o                         
   7  10   9         80.65         94.47         5.68 o                         
   8  10   9          0.00         -0.57         2.26 o                         
  -3  11   9         84.82        100.50        10.05 o                         
  -2  11   9          5.83          6.27         3.88 o                         
  -1  11   9         56.55         70.27         6.87 o                         
   0  11   9          7.75          2.73         2.73 o                         
   1  11   9          0.86          0.98         2.15 o                         
   2  11   9          0.24          0.06         2.19 o                         
   3  11   9         43.02         39.08         4.58 o                         
   4  11   9         17.13         11.46         2.90 o                         
   5  11   9         70.62         78.12         7.21 o                         
   6  11   9          9.10          5.30         3.47 o                         
   7  11   9          3.88          1.68         3.70 o                         
   0  12   9          0.05          1.36         3.63 o                         
   1  12   9         16.53         21.46         3.95 o                         
   2  12   9          1.32          2.66         2.39 o                         
   3  12   9          0.05          2.49         2.60 o                         
   4  12   9         23.73         23.34         4.96 o                         
   0  -6  10          2.44         -2.15         3.21 o                         
   1  -6  10          7.23          8.43         6.29 o                         
   2  -6  10         81.91        105.65         9.91 o                         
   3  -6  10         12.12          1.38         5.69 o                         
   4  -6  10         22.10         20.60         5.62 o                         
   5  -6  10        247.53        297.76        16.12 o                         
   6  -6  10        127.02        138.30        11.02 o                         
  -2  -5  10          1.53          6.08         3.34 o                         
  -1  -5  10          0.62         -1.79         2.63 o                         
   0  -5  10         19.90         26.76         6.01 o                         
   1  -5  10         17.38         26.84         5.83 o                         
   2  -5  10          4.10          3.41         3.16 o                         
   3  -5  10        106.88        104.58         9.50 o                         
   4  -5  10         59.58         60.22         8.04 o                         
   5  -5  10         10.98          7.34         3.89 o                         
   6  -5  10         41.90         38.49         7.92 o                         
   7  -5  10        212.47        251.53        14.56 o                         
   8  -5  10         13.10         14.64         7.92 o                         
  -3  -4  10          1.36         -2.78         2.78 o                         
  -2  -4  10        272.41        283.01        12.66 o                         
  -1  -4  10        103.73         93.14         7.00 o                         
   0  -4  10         47.12         45.19         5.60 o                         
   1  -4  10          6.67          4.56         3.43 o                         
   2  -4  10          2.70          4.93         4.13 o                         
   3  -4  10         39.78         36.74         6.08 o                         
   4  -4  10         14.62         15.22         4.38 o                         
   5  -4  10         56.80         53.57        11.03 o                         
   6  -4  10         99.59         95.91         9.39 o                         
   7  -4  10        101.09        130.53        10.47 o                         
   8  -4  10         31.22         14.67         5.00 o                         
   9  -4  10          4.62          8.09         5.77 o                         
  -4  -3  10          2.75          0.62         2.87 o                         
  -3  -3  10          1.72          5.05         3.54 o                         
  -2  -3  10         18.87         13.43         3.75 o                         
  -1  -3  10        224.29        224.78        10.55 o                         
   0  -3  10         86.94         81.83         6.09 o                         
   1  -3  10        136.19        146.58         7.81 o                         
   2  -3  10         79.54         77.93         7.23 o                         
   3  -3  10         87.68         97.94        11.89 o                         
   4  -3  10         46.69         28.31        10.16 o                         
   5  -3  10        156.60        160.86        10.20 o                         
   6  -3  10         88.03         79.95         8.96 o                         
   7  -3  10        111.51        113.36        10.16 o                         
   8  -3  10         17.02         10.85         4.50 o                         
   9  -3  10         17.69         17.35         4.87 o                         
  10  -3  10          7.66          6.35         4.20 o                         
  -5  -2  10         19.51         10.76         4.44 o                         
  -4  -2  10         53.31         54.12         6.59 o                         
  -3  -2  10         41.45         37.14         5.29 o                         
  -2  -2  10          2.19          1.58         3.57 o                         
  -1  -2  10        103.08         84.14         7.33 o                         
   0  -2  10          1.01          1.50         2.41 o                         
   1  -2  10        112.29        113.25         6.57 o                         
   2  -2  10          4.98          3.62         2.40 o                         
   3  -2  10        127.23        134.73         7.51 o                         
   4  -2  10         13.85         10.29         3.96 o                         
   5  -2  10         66.80         61.52         6.72 o                         
   6  -2  10          8.15          5.56         2.97 o                         
   7  -2  10        175.33        178.40        19.30 o                         
   8  -2  10         81.45         74.78        14.82 o                         
   9  -2  10         55.78         47.47         7.36 o                         
  10  -2  10         95.69        112.86        16.11 o                         
  -5  -1  10         16.37          6.97         3.47 o                         
  -4  -1  10        144.73        146.48         9.01 o                         
  -3  -1  10         27.40         33.40         5.01 o                         
  -2  -1  10        498.71        527.80        16.63 o                         
  -1  -1  10         38.78         37.07         4.62 o                         
   0  -1  10          7.84          4.14         2.24 o                         
   1  -1  10          7.35          2.24         1.87 o                         
   2  -1  10        135.51        125.70         6.45 o                         
   3  -1  10        107.41        107.28         7.84 o                         
   4  -1  10         51.34         42.20         3.82 o                         
   5  -1  10         36.73         43.26         6.81 o                         
   6  -1  10         54.85         47.59         6.55 o                         
   7  -1  10         28.79         19.06         6.81 o                         
   8  -1  10        280.94        276.31        35.06 o                         
   9  -1  10          5.87          0.44         3.10 o                         
  10  -1  10        103.78        114.82        18.18 o                         
  11  -1  10          9.83         11.11         4.63 o                         
  -6   0  10          0.36         -0.81         2.97 o                         
  -5   0  10          0.18          1.76         2.67 o                         
  -4   0  10         19.19         18.14         4.05 o                         
  -3   0  10          1.60          0.46         2.11 o                         
  -2   0  10        151.53        154.45         8.14 o                         
  -1   0  10         85.90         86.95         7.61 o                         
   0   0  10        387.61        354.48        11.89 o                         
   1   0  10          0.61          2.64         1.56 o                         
   2   0  10        111.00        102.01         7.39 o                         
   3   0  10         44.73         43.36         3.52 o                         
   4   0  10        129.44        119.98         7.33 o                         
   5   0  10          0.60         -0.63         1.49 o                         
   6   0  10         36.76         35.33         5.38 o                         
   7   0  10        141.50        150.90         9.56 o                         
   8   0  10         43.39         39.11         6.09 o                         
   9   0  10        273.55        273.10        27.65 o                         
  10   0  10          0.85          1.31         3.16 o                         
  11   0  10          0.13         -0.51         3.45 o                         
  -6   1  10         18.51         19.73         4.65 o                         
  -5   1  10          0.05         -0.02         2.26 o                         
  -4   1  10        106.07        103.53         6.19 o                         
  -3   1  10        184.28        191.60         7.99 o                         
  -2   1  10         14.05         13.09         3.11 o                         
  -1   1  10         49.31         47.70         4.76 o                         
   0   1  10          3.30          4.57         1.73 o                         
   1   1  10        496.33        501.31        24.24 o                         
   2   1  10        241.16        230.25         7.64 o                         
   3   1  10         35.53         31.00         3.80 o                         
   4   1  10         24.92         20.08         2.61 o                         
   5   1  10        135.34        138.35         6.78 o                         
   6   1  10        212.30        205.71         8.13 o                         
   7   1  10          6.91          4.65         3.70 o                         
   8   1  10        219.70        254.12        13.85 o                         
   9   1  10         36.51         36.62         5.02 o                         
  10   1  10         89.50         97.08         8.43 o                         
  11   1  10          5.15          5.95         3.13 o                         
  -6   2  10         16.17         17.89         4.26 o                         
  -5   2  10          8.39         11.48         3.42 o                         
  -4   2  10         50.95         53.86         6.14 o                         
  -3   2  10         12.37          6.90         2.28 o                         
  -2   2  10        120.61        108.49         5.58 o                         
  -1   2  10        147.22        151.34         5.55 o                         
   0   2  10        225.37        242.73         7.92 o                         
   1   2  10        201.36        209.76         6.23 o                         
   2   2  10        354.34        354.31         8.43 o                         
   3   2  10          4.64          3.29         1.09 o                         
   4   2  10         49.89         37.64         2.77 o                         
   5   2  10          0.13         -1.26         1.48 o                         
   6   2  10         11.85          9.75         1.88 o                         
   7   2  10        265.14        283.56        10.74 o                         
   8   2  10         15.46         11.28         2.98 o                         
   9   2  10          0.05          2.85         2.54 o                         
  10   2  10          0.02          1.94         2.46 o                         
  11   2  10         79.24         82.82         8.86 o                         
  -6   3  10          0.01          1.49         2.84 o                         
  -5   3  10         10.64         14.61         5.33 o                         
  -4   3  10         13.16          9.47         3.22 o                         
  -3   3  10         47.15         42.49         9.80 o                         
  -2   3  10          6.85          3.03         2.08 o                         
  -1   3  10        564.04        620.38        12.85 o                         
   0   3  10        240.43        223.91         6.63 o                         
   1   3  10         82.13         65.51         4.23 o                         
   2   3  10         17.27         14.40         2.01 o                         
   3   3  10        162.63        165.72         5.08 o                         
   4   3  10         61.44         53.82         5.20 o                         
   5   3  10         40.41         29.97         3.00 o                         
   6   3  10        142.86        144.82         5.43 o                         
   7   3  10         21.21         19.30         2.54 o                         
   8   3  10         15.64         19.66         3.03 o                         
   9   3  10          0.36         -1.78         1.78 o                         
  10   3  10        123.21        123.76         8.14 o                         
  11   3  10         35.15         37.77         5.75 o                         
  -6   4  10          0.17         -2.60         2.60 o                         
  -5   4  10        126.43        141.33        10.78 o                         
  -4   4  10         40.95         35.23         4.71 o                         
  -3   4  10         48.37         49.84         6.24 o                         
  -2   4  10          5.41          2.74         2.21 o                         
  -1   4  10        118.16        103.62         6.13 o                         
   0   4  10         48.34         49.69         4.90 o                         
   1   4  10         30.95         31.83         3.20 o                         
   2   4  10          0.07          0.21         1.26 o                         
   3   4  10        130.89        135.46         4.61 o                         
   4   4  10        193.84        185.64         6.58 o                         
   5   4  10        244.80        229.31         7.77 o                         
   6   4  10         14.28         13.84         2.51 o                         
   7   4  10         71.22         70.08         4.56 o                         
   8   4  10         11.52         10.22         2.95 o                         
   9   4  10         96.65        101.32         6.05 o                         
  10   4  10         83.26         89.93         6.41 o                         
  11   4  10          0.55         -1.54         3.40 o                         
  -6   5  10          0.35         -1.20         3.10 o                         
  -5   5  10          9.33          8.24         3.12 o                         
  -4   5  10          0.15          0.60         2.48 o                         
  -3   5  10        234.98        242.67        10.29 o                         
  -2   5  10         71.32         69.05         6.54 o                         
  -1   5  10         43.87         43.67         4.73 o                         
   0   5  10         62.54         63.74         5.06 o                         
   1   5  10          0.20          0.01         1.32 o                         
   2   5  10        160.49        149.68         6.87 o                         
   3   5  10        139.99        160.06         5.17 o                         
   4   5  10        148.82        131.14        10.87 o                         
   5   5  10        266.62        265.77         8.58 o                         
   6   5  10        306.30        300.71         9.49 o                         
   7   5  10        696.04        728.63        17.14 o                         
   8   5  10         54.95         56.10         4.69 o                         
   9   5  10         23.72         22.17         3.75 o                         
  10   5  10         28.70         22.64         3.79 o                         
  11   5  10         37.47         42.26         5.22 o                         
  -6   6  10          2.11         -0.87         2.61 o                         
  -5   6  10         48.38         65.35         6.44 o                         
  -4   6  10         36.17         33.94         4.96 o                         
  -3   6  10         93.58         81.75         6.23 o                         
  -2   6  10          6.96          7.60         2.78 o                         
  -1   6  10         41.90         39.74         5.51 o                         
   0   6  10         32.77         22.92         4.38 o                         
   1   6  10          1.52          1.72         1.85 o                         
   2   6  10        355.13        351.56        15.86 o                         
   3   6  10        301.08        316.01        11.17 o                         
   4   6  10          2.18          0.68         1.71 o                         
   5   6  10         78.22         67.82         4.36 o                         
   6   6  10        176.69        173.58         7.17 o                         
   7   6  10        528.94        531.74        14.22 o                         
   8   6  10         26.65         20.74         3.43 o                         
   9   6  10         15.38         13.15         3.11 o                         
  10   6  10         16.32         14.08         3.37 o                         
  11   6  10         34.80         37.26         6.81 o                         
  -5   7  10          0.81          5.78         3.17 o                         
  -4   7  10          1.04          4.66         2.78 o                         
  -3   7  10        139.13        141.60         8.81 o                         
  -2   7  10         40.24         25.73         4.21 o                         
  -1   7  10        495.88        490.64        15.51 o                         
   0   7  10         37.10         36.53         6.74 o                         
   1   7  10         83.36         79.80         5.69 o                         
   2   7  10        100.04        107.71         6.41 o                         
   3   7  10          0.06          2.53         2.77 o                         
   4   7  10         72.88         78.75         4.66 o                         
   5   7  10        189.55        181.94         7.22 o                         
   6   7  10        100.03        103.00         5.69 o                         
   7   7  10        140.07        153.09         7.25 o                         
   8   7  10        348.20        334.07        11.24 o                         
   9   7  10          0.04         -2.13         2.13 o                         
  10   7  10         16.76         26.03         4.11 o                         
  -5   8  10         11.42          8.69         3.78 o                         
  -4   8  10         17.49         16.47         3.95 o                         
  -3   8  10         29.00         34.61         5.06 o                         
  -2   8  10          3.14          3.22         2.49 o                         
  -1   8  10         28.37         24.99         4.10 o                         
   0   8  10         85.57         87.41         6.11 o                         
   1   8  10         74.80         78.15         5.82 o                         
   2   8  10         20.82         11.09         2.91 o                         
   3   8  10         86.59         74.41         7.49 o                         
   4   8  10        206.33        199.27        11.36 o                         
   5   8  10         35.17         29.47         3.66 o                         
   6   8  10        116.38        104.93         6.09 o                         
   7   8  10          9.93          9.66         2.96 o                         
   8   8  10         16.51         17.02         3.41 o                         
   9   8  10         39.28         47.71         5.25 o                         
  10   8  10          0.00          2.45         2.71 o                         
  -4   9  10         19.39         18.54         5.60 o                         
  -3   9  10        142.74        153.08        10.98 o                         
  -2   9  10         11.37          7.43         3.09 o                         
  -1   9  10         23.84         23.25         7.23 o                         
   0   9  10          1.75         -1.17         2.14 o                         
   1   9  10         15.10         14.35         3.45 o                         
   2   9  10          0.00         -0.62         2.14 o                         
   3   9  10         40.36         39.29         4.23 o                         
   4   9  10          1.90          1.59         2.25 o                         
   5   9  10        121.14        111.93         7.24 o                         
   6   9  10          4.82          3.15         2.20 o                         
   7   9  10          2.59          1.48         2.93 o                         
   8   9  10          3.20          1.29         2.16 o                         
   9   9  10         47.70         43.29         5.34 o                         
  -3  10  10         50.41         84.64         9.87 o                         
  -2  10  10         51.64         53.31         7.90 o                         
  -1  10  10          1.82          2.12         2.51 o                         
   0  10  10         26.60         10.20         3.30 o                         
   1  10  10         52.73         49.06         8.09 o                         
   2  10  10          0.82         -0.74         2.08 o                         
   3  10  10          5.92          2.13         2.19 o                         
   4  10  10          4.64          1.77         3.40 o                         
   5  10  10         24.58         12.79         4.19 o                         
   6  10  10          6.94          6.99         3.37 o                         
   7  10  10          0.41          1.11         2.44 o                         
   8  10  10          6.79          3.69         2.47 o                         
  -2  11  10         36.77         44.49         7.85 o                         
  -1  11  10         31.39         26.50         4.87 o                         
   0  11  10         16.87         16.56         4.17 o                         
   1  11  10          0.84          1.55         2.47 o                         
   2  11  10         24.55         21.00         4.67 o                         
   3  11  10          0.17         -0.17         2.01 o                         
   4  11  10         71.56         82.62         6.96 o                         
   5  11  10          4.16          5.39         3.11 o                         
   6  11  10          1.83          7.72         3.62 o                         
   1  12  10          5.26          0.68         3.58 o                         
   2  12  10         16.20         16.36         4.01 o                         
   3  12  10          3.64          0.86         2.51 o                         
   0  -5  11          9.01          6.21         4.09 o                         
   1  -5  11          0.33         -1.73         3.19 o                         
   2  -5  11         11.39         11.94         4.82 o                         
   3  -5  11         82.19         90.79        13.27 o                         
   4  -5  11         32.63         37.38        10.51 o                         
   5  -5  11        420.60        492.55        31.18 o                         
   6  -5  11         32.42         28.90        10.68 o                         
  -2  -4  11          8.76          3.33         3.31 o                         
  -1  -4  11         61.23         98.41         7.69 o                         
   0  -4  11          0.14         -0.35         2.41 o                         
   1  -4  11         15.13         16.17         5.05 o                         
   2  -4  11          9.83          5.25         5.34 o                         
   3  -4  11         10.08         10.51         5.86 o                         
   4  -4  11        148.44        156.43        16.37 o                         
   5  -4  11          1.31         -0.86         3.96 o                         
   6  -4  11         52.10         41.14         7.41 o                         
   7  -4  11         26.16         23.80         6.02 o                         
   8  -4  11          3.19          2.78         3.70 o                         
  -3  -3  11         18.50         12.43         4.06 o                         
  -2  -3  11        309.24        313.02        13.45 o                         
  -1  -3  11          4.99          4.85         3.17 o                         
   0  -3  11        152.56        165.36         9.10 o                         
   1  -3  11          5.35          4.02         2.50 o                         
   2  -3  11        462.55        508.74        20.22 o                         
   3  -3  11         13.47          5.69         5.00 o                         
   4  -3  11        303.57        352.66        24.12 o                         
   5  -3  11        227.71        236.54        19.30 o                         
   6  -3  11         20.83         19.19         4.92 o                         
   7  -3  11         11.05         14.15         6.12 o                         
   8  -3  11         45.20         38.48         6.86 o                         
   9  -3  11         56.95         79.08        23.09 o                         
  -4  -2  11          1.59          1.75         2.89 o                         
  -3  -2  11         24.06         27.02         4.93 o                         
  -2  -2  11         53.69         40.23         5.50 o                         
  -1  -2  11         33.22         30.12         4.88 o                         
   0  -2  11        191.04        204.98        16.24 o                         
   1  -2  11         50.65         56.29         5.89 o                         
   2  -2  11         29.22         26.02         3.93 o                         
   3  -2  11          1.84          7.24         4.65 o                         
   4  -2  11         29.57         25.67         8.27 o                         
   5  -2  11         50.43         35.36         5.66 o                         
   6  -2  11         36.27         27.78        12.49 o                         
   7  -2  11         18.40          8.74         3.88 o                         
   8  -2  11          0.63         -0.32         2.92 o                         
   9  -2  11        139.50        150.31        11.21 o                         
  10  -2  11          7.91          0.97        11.03 o                         
  -4  -1  11         54.91         44.18         7.33 o                         
  -3  -1  11          0.88          2.18         2.58 o                         
  -2  -1  11         16.26         15.50         3.81 o                         
  -1  -1  11        178.37        198.73        11.51 o                         
   0  -1  11        360.99        420.50        14.22 o                         
   1  -1  11         34.49         37.70         5.11 o                         
   2  -1  11        796.22        830.64        21.23 o                         
   3  -1  11        781.50        818.71        30.49 o                         
   4  -1  11          0.55          6.89         4.31 o                         
   5  -1  11          7.51          5.44         2.92 o                         
   6  -1  11          8.42          5.17         3.06 o                         
   7  -1  11         77.05         72.82         7.30 o                         
   8  -1  11        200.46        210.22        28.43 o                         
   9  -1  11          8.73          4.75         3.65 o                         
  10  -1  11         46.51         45.94        10.94 o                         
  -5   0  11         46.28         41.62         7.49 o                         
  -4   0  11         93.18         96.34         7.67 o                         
  -3   0  11          7.39          5.81         2.80 o                         
  -2   0  11        284.33        301.84        25.01 o                         
  -1   0  11          0.64         -0.35         1.95 o                         
   0   0  11        377.02        404.01        13.48 o                         
   1   0  11        102.07        101.10         6.15 o                         
   2   0  11        583.52        602.41        14.28 o                         
   3   0  11          1.62         -0.26         2.07 o                         
   4   0  11         28.43         28.77         5.03 o                         
   5   0  11          2.90          2.60         1.66 o                         
   6   0  11          9.27          1.95         3.19 o                         
   7   0  11         92.74        108.30         8.34 o                         
   8   0  11         84.25         71.08         7.31 o                         
   9   0  11          3.12          2.83         4.48 o                         
  10   0  11         13.51         20.56         4.66 o                         
  11   0  11         13.50         10.12         6.04 o                         
  -5   1  11          5.43          6.18         4.06 o                         
  -4   1  11          2.06         -1.34         2.34 o                         
  -3   1  11         69.08         68.83         6.64 o                         
  -2   1  11          0.69         -1.71         1.71 o                         
  -1   1  11        210.24        210.31        10.77 o                         
   0   1  11         71.82         63.02         5.23 o                         
   1   1  11         26.06         24.33         3.25 o                         
   2   1  11        120.39        107.79         6.00 o                         
   3   1  11        112.11         87.51         7.39 o                         
   4   1  11        203.80        214.71        21.84 o                         
   5   1  11        155.66        151.53         7.44 o                         
   6   1  11         73.78         64.48         4.76 o                         
   7   1  11          0.03          1.58         2.23 o                         
   8   1  11         31.35         27.79         4.26 o                         
   9   1  11         49.98         49.06         5.89 o                         
  10   1  11         23.53         21.49         4.67 o                         
  11   1  11         43.97         57.38         7.12 o                         
  -5   2  11        154.41        179.02        10.31 o                         
  -4   2  11         23.07         20.81         4.42 o                         
  -3   2  11         47.28         45.65         7.19 o                         
  -2   2  11        102.58         97.69         7.29 o                         
  -1   2  11         88.14         78.86         4.96 o                         
   0   2  11        255.14        272.38         8.90 o                         
   1   2  11          9.27         13.41         2.39 o                         
   2   2  11          4.39          2.13         1.49 o                         
   3   2  11        204.95        195.56        10.10 o                         
   4   2  11         39.60         39.49         4.59 o                         
   5   2  11         40.22         36.37         3.64 o                         
   6   2  11         34.95         27.47         2.85 o                         
   7   2  11         58.84         51.32         4.70 o                         
   8   2  11          4.31          2.50         2.12 o                         
   9   2  11          8.93          5.83         4.62 o                         
  10   2  11         78.31         91.75        16.51 o                         
  11   2  11         30.84         15.43         4.30 o                         
  -6   3  11          0.58         -2.76         4.65 o                         
  -5   3  11        105.02        115.42         8.52 o                         
  -4   3  11        109.51        114.46         7.89 o                         
  -3   3  11          3.09          3.78         2.67 o                         
  -2   3  11          1.05         -0.71         1.80 o                         
  -1   3  11         93.69         92.06         8.50 o                         
   0   3  11         39.47         42.58         3.56 o                         
   1   3  11        320.47        317.25         8.34 o                         
   2   3  11        252.20        265.72         8.29 o                         
   3   3  11         38.84         34.16         3.72 o                         
   4   3  11        125.37        131.90         5.95 o                         
   5   3  11         74.90         63.81         5.30 o                         
   6   3  11        308.76        307.37         8.45 o                         
   7   3  11         16.75         14.78         2.49 o                         
   8   3  11          0.01          0.67         1.53 o                         
   9   3  11         59.07         53.57         5.03 o                         
  10   3  11          1.94          0.56         2.66 o                         
  11   3  11          1.63          0.68         2.87 o                         
  -5   4  11         19.64         25.44         6.18 o                         
  -4   4  11        125.42        110.65         9.68 o                         
  -3   4  11         13.34         13.14         3.26 o                         
  -2   4  11         51.93         41.95         4.35 o                         
  -1   4  11         29.84         23.57         3.70 o                         
   0   4  11          3.35          4.98         1.89 o                         
   1   4  11          7.71          3.38         1.75 o                         
   2   4  11         34.20         30.19         3.90 o                         
   3   4  11         23.52         17.92         2.66 o                         
   4   4  11         18.00         19.57         2.75 o                         
   5   4  11          6.23          5.00         2.53 o                         
   6   4  11        426.58        461.56        12.49 o                         
   7   4  11        128.52        124.53        12.13 o                         
   8   4  11        158.10        167.08         9.77 o                         
   9   4  11        204.54        203.08        15.42 o                         
  10   4  11         21.38         34.80         5.29 o                         
  11   4  11         22.34         18.81         4.53 o                         
  -5   5  11         20.69         35.70         6.74 o                         
  -4   5  11         62.20         60.21        13.09 o                         
  -3   5  11         13.16         11.07         5.09 o                         
  -2   5  11          9.33          3.81         3.49 o                         
  -1   5  11        130.62        115.56        10.28 o                         
   0   5  11         33.60         26.61         3.84 o                         
   1   5  11         70.20         81.14         5.69 o                         
   2   5  11         67.99         57.28         4.78 o                         
   3   5  11         41.84         41.77         3.51 o                         
   4   5  11        380.49        365.35        11.21 o                         
   5   5  11        130.74        126.15         7.06 o                         
   6   5  11         15.39         11.66         3.99 o                         
   7   5  11          6.39          5.34         2.22 o                         
   8   5  11        244.24        248.38         9.23 o                         
   9   5  11          1.81          2.48         2.03 o                         
  10   5  11         14.82         13.86         3.29 o                         
  11   5  11          1.03         -1.01         2.64 o                         
  -5   6  11          3.45         -0.25         2.80 o                         
  -4   6  11        105.92        101.70         7.61 o                         
  -3   6  11          0.07         -1.97         1.97 o                         
  -2   6  11         57.25         52.02         5.89 o                         
  -1   6  11          1.03         -0.11         2.02 o                         
   0   6  11         26.47         31.81         4.29 o                         
   1   6  11         11.52          8.48         3.26 o                         
   2   6  11          3.52          6.53         8.27 o                         
   3   6  11          3.23          1.54         1.60 o                         
   4   6  11         15.44          9.21         2.23 o                         
   5   6  11         40.66         30.14         3.83 o                         
   6   6  11          7.02          2.12         2.02 o                         
   7   6  11        609.41        671.29        16.76 o                         
   8   6  11         54.89         56.19         5.84 o                         
   9   6  11         60.50         49.74         5.24 o                         
  10   6  11         57.79         50.18         5.48 o                         
  -5   7  11         22.82         25.91         4.93 o                         
  -4   7  11          0.04         -0.16         2.50 o                         
  -3   7  11        125.34        141.46         8.69 o                         
  -2   7  11         37.98         42.91         5.45 o                         
  -1   7  11          0.17          1.37         2.23 o                         
   0   7  11          3.62          1.77         2.18 o                         
   1   7  11        191.99        198.33         9.11 o                         
   2   7  11         91.89         76.53         5.68 o                         
   3   7  11         24.31         29.10         8.01 o                         
   4   7  11        261.97        251.99        15.28 o                         
   5   7  11          0.01          0.32         1.69 o                         
   6   7  11         54.85         49.55         5.32 o                         
   7   7  11          2.79          2.95         2.05 o                         
   8   7  11         31.96         29.14         4.09 o                         
   9   7  11          3.02         -0.11         2.22 o                         
  10   7  11          1.42          0.73         2.35 o                         
  -4   8  11          0.67          2.32         2.81 o                         
  -3   8  11          1.01          1.84         2.98 o                         
  -2   8  11         22.06         20.94         4.28 o                         
  -1   8  11        293.95        328.86        14.42 o                         
   0   8  11         26.69         28.97         4.56 o                         
   1   8  11        201.30        213.69        11.87 o                         
   2   8  11          1.52          1.57         2.07 o                         
   3   8  11          1.12         -0.70         2.55 o                         
   4   8  11         14.76         12.74         7.58 o                         
   5   8  11          3.30          3.78         2.39 o                         
   6   8  11         29.06         27.94         3.84 o                         
   7   8  11          2.68          3.45         2.18 o                         
   8   8  11         57.09         69.02         6.04 o                         
   9   8  11          7.54          4.82         2.81 o                         
  -3   9  11         11.60          6.13         3.09 o                         
  -2   9  11          2.19          1.37         2.51 o                         
  -1   9  11        103.86         93.54         7.03 o                         
   0   9  11          1.32         -1.09         2.01 o                         
   1   9  11          6.29          4.18         2.60 o                         
   2   9  11          2.75         -0.09         2.19 o                         
   3   9  11          4.87          9.00         4.17 o                         
   4   9  11        106.76        105.53         7.08 o                         
   5   9  11          0.11         -1.37         2.14 o                         
   6   9  11         37.92         38.94         5.36 o                         
   7   9  11         23.05         27.07         4.09 o                         
   8   9  11         18.82         15.30         4.42 o                         
   9   9  11         20.79         17.42         3.80 o                         
  -2  10  11         10.58         12.80         4.13 o                         
  -1  10  11        211.39        241.54        11.45 o                         
   0  10  11          0.06          0.63         2.38 o                         
   1  10  11         15.05         16.63         3.80 o                         
   2  10  11          8.82          7.39         3.07 o                         
   3  10  11          2.79          6.84         3.96 o                         
   4  10  11          2.07         -1.54         2.64 o                         
   5  10  11         89.79        104.24         8.40 o                         
   6  10  11          0.13          0.63         3.10 o                         
   7  10  11          1.63          0.13         2.72 o                         
  -1  11  11         21.03         21.05         4.70 o                         
   0  11  11         11.62         14.36         4.04 o                         
   1  11  11         37.24         40.02         7.26 o                         
   2  11  11         67.45         86.58         7.12 o                         
   3  11  11          9.37          3.64         5.86 o                         
   4  11  11         10.61         13.02         4.04 o                         
   5  11  11          0.95          0.25         2.75 o                         
   6  11  11         10.90          7.35         7.05 o                         
   0  -4  12        145.94        188.22        23.09 o                         
   1  -4  12          6.27         12.02         4.51 o                         
   2  -4  12         26.73         35.15         9.82 o                         
   3  -4  12          8.12         25.50         8.79 o                         
   4  -4  12         46.98         40.31        10.34 o                         
   5  -4  12          2.05          4.31         5.34 o                         
   6  -4  12         42.02         42.90        10.51 o                         
  -1  -3  12        231.48        279.37        15.82 o                         
   0  -3  12         58.62         61.00         7.84 o                         
   1  -3  12        156.16        185.95        17.40 o                         
   2  -3  12         12.66          9.13         6.37 o                         
   3  -3  12         43.99         80.97        12.40 o                         
   4  -3  12          0.33          0.86         4.82 o                         
   5  -3  12        200.18        211.90        18.95 o                         
   6  -3  12        138.58        133.52        15.85 o                         
   7  -3  12         32.05         47.72         8.02 o                         
   8  -3  12        321.01        348.59        17.66 o                         
  -2  -2  12        107.81        124.68         8.73 o                         
  -1  -2  12          0.39          0.86         2.26 o                         
   0  -2  12        178.70        200.98        10.21 o                         
   1  -2  12         29.39         23.50         4.26 o                         
   2  -2  12        353.44        371.72        16.76 o                         
   3  -2  12         77.94         83.90        12.06 o                         
   4  -2  12        367.63        396.42        26.19 o                         
   5  -2  12         75.57         91.31        12.23 o                         
   6  -2  12        163.49        163.15        17.06 o                         
   7  -2  12         25.99         20.33         5.29 o                         
   8  -2  12        139.96        132.12        13.52 o                         
   9  -2  12         73.97         69.49         9.10 o                         
  -3  -1  12         18.66         20.94         4.73 o                         
  -2  -1  12         86.27         84.58         8.61 o                         
  -1  -1  12         99.12         98.57         7.18 o                         
   0  -1  12         36.15         41.59         5.35 o                         
   1  -1  12         43.87         49.99         8.17 o                         
   2  -1  12        104.28        100.90        13.27 o                         
   3  -1  12        180.65        212.83        11.75 o                         
   4  -1  12         45.26         52.20        10.34 o                         
   5  -1  12         89.16         98.18         8.26 o                         
   6  -1  12          0.99          9.82         6.03 o                         
   7  -1  12          3.44          2.89         3.19 o                         
   8  -1  12          3.11          2.42         3.35 o                         
   9  -1  12         55.79         75.99         8.61 o                         
  -4   0  12          0.36         -1.88         2.87 o                         
  -3   0  12         19.45         16.50         6.26 o                         
  -2   0  12         12.38          4.51         2.88 o                         
  -1   0  12         27.41         24.73         4.44 o                         
   0   0  12         93.48         95.72        11.39 o                         
   1   0  12        112.34        101.28         6.62 o                         
   2   0  12        100.13         94.43         7.95 o                         
   3   0  12         33.86         30.89         5.60 o                         
   4   0  12          2.81          2.38         2.97 o                         
   5   0  12          3.79          3.11         4.05 o                         
   6   0  12          6.78          5.54         3.27 o                         
   7   0  12          4.66         -1.73         2.50 o                         
   8   0  12         12.74          7.92         5.08 o                         
   9   0  12          0.02          0.29         3.70 o                         
  10   0  12         18.56          6.70         3.63 o                         
  -4   1  12         59.28         59.63         7.14 o                         
  -3   1  12          3.60          1.25         2.30 o                         
  -2   1  12          0.95          6.55         2.54 o                         
  -1   1  12         25.55         12.58         3.24 o                         
   0   1  12          0.22         -0.26         2.05 o                         
   1   1  12        122.35        107.04         6.69 o                         
   2   1  12        212.11        189.89        10.90 o                         
   3   1  12         76.76         73.94         5.89 o                         
   4   1  12         29.71         32.80         4.86 o                         
   5   1  12          1.11         -0.97         2.21 o                         
   6   1  12         96.42        101.50         8.27 o                         
   7   1  12         22.20         16.53         3.11 o                         
   8   1  12         21.80         17.26         3.79 o                         
   9   1  12         10.84          8.20         3.53 o                         
  10   1  12         56.65         54.85         6.65 o                         
  -4   2  12         73.26         75.07         7.42 o                         
  -3   2  12         17.90         14.28         4.68 o                         
  -2   2  12          2.41          2.80         2.13 o                         
  -1   2  12          8.33          8.26         2.50 o                         
   0   2  12          9.98         13.23         2.63 o                         
   1   2  12         31.60         23.96         3.19 o                         
   2   2  12        344.37        349.45        12.08 o                         
   3   2  12        137.36        158.88         7.95 o                         
   4   2  12        413.03        404.85        13.46 o                         
   5   2  12          9.95          4.05         2.42 o                         
   6   2  12         11.75          6.41         3.36 o                         
   7   2  12         19.99         18.54         2.98 o                         
   8   2  12        105.43        107.91         6.26 o                         
   9   2  12         11.51         10.04         3.45 o                         
  10   2  12         24.58         27.28         4.99 o                         
  11   2  12        196.36        254.24        12.49 o                         
  -5   3  12         34.50         34.64         5.83 o                         
  -4   3  12          2.82          1.14         2.80 o                         
  -3   3  12         53.72         70.53         7.31 o                         
  -2   3  12          1.16          0.36         2.25 o                         
  -1   3  12          3.08         -0.48         2.05 o                         
   0   3  12          1.01         -0.17         1.44 o                         
   1   3  12          0.08         -0.49         1.38 o                         
   2   3  12         62.28         59.10         5.13 o                         
   3   3  12        225.71        222.06        10.19 o                         
   4   3  12        173.50        194.71         8.89 o                         
   5   3  12        320.55        322.24        18.50 o                         
   6   3  12          6.18          3.21         3.03 o                         
   7   3  12        132.45        123.23         6.35 o                         
   8   3  12          0.53          2.85         2.14 o                         
   9   3  12        412.18        472.89        14.21 o                         
  10   3  12         53.54         50.01         5.41 o                         
  11   3  12         58.48         65.49         6.50 o                         
  -5   4  12         29.74         37.05        11.28 o                         
  -4   4  12        142.84        163.46        12.06 o                         
  -3   4  12        190.14        212.72        13.73 o                         
  -2   4  12          1.19         -0.03         1.98 o                         
  -1   4  12        188.62        190.30         9.05 o                         
   0   4  12         92.80         82.53         7.27 o                         
   1   4  12         42.96         41.71         4.11 o                         
   2   4  12        144.12        146.58         9.05 o                         
   3   4  12          0.07          0.02         1.79 o                         
   4   4  12         12.45          9.88         3.23 o                         
   5   4  12        212.35        223.85         9.67 o                         
   6   4  12        266.20        300.79        11.76 o                         
   7   4  12         53.81         55.23         4.74 o                         
   8   4  12        194.07        239.60        10.32 o                         
   9   4  12          0.15         -0.20         2.29 o                         
  10   4  12         11.24         11.78         3.72 o                         
  11   4  12          0.15         -2.72         2.88 o                         
  -4   5  12          0.18         -3.21         3.21 o                         
  -3   5  12         38.31         46.53         5.70 o                         
  -2   5  12        210.77        218.87        10.24 o                         
  -1   5  12         21.88         21.16         3.97 o                         
   0   5  12        246.82        218.01         9.60 o                         
   1   5  12        148.03        140.40         7.66 o                         
   2   5  12         27.00         25.34         3.82 o                         
   3   5  12         25.41         18.15         5.05 o                         
   4   5  12         28.11         39.50         4.77 o                         
   5   5  12         11.74         12.71         4.34 o                         
   6   5  12          0.64          1.32         1.94 o                         
   7   5  12        553.21        612.52        17.64 o                         
   8   5  12         39.55         36.87         6.17 o                         
   9   5  12         95.47         83.30         9.10 o                         
  10   5  12        139.21        151.60         7.88 o                         
  -4   6  12          2.51          0.37         2.73 o                         
  -3   6  12          2.52          1.21         2.63 o                         
  -2   6  12        112.40        113.64         7.59 o                         
  -1   6  12        405.08        413.65        26.56 o                         
   0   6  12         65.67         70.47        11.82 o                         
   1   6  12         92.18         97.02         6.47 o                         
   2   6  12         21.00         25.93         7.84 o                         
   3   6  12          5.07          3.98         2.76 o                         
   4   6  12         91.46         82.40         6.15 o                         
   5   6  12        208.89        246.30        10.55 o                         
   6   6  12          3.17          1.79         1.83 o                         
   7   6  12        185.17        172.05         7.71 o                         
   8   6  12         89.50         95.11         6.03 o                         
   9   6  12         12.47         10.26         3.00 o                         
  10   6  12          3.15          2.42         2.47 o                         
  -4   7  12         10.54          8.06         3.65 o                         
  -3   7  12        110.48        112.34        21.52 o                         
  -2   7  12          2.57          4.07         2.74 o                         
  -1   7  12          0.41          0.69         2.40 o                         
   0   7  12        160.48        178.92         9.11 o                         
   1   7  12         10.64          5.97         2.72 o                         
   2   7  12          2.30          5.48         2.56 o                         
   3   7  12         83.76         89.95         8.21 o                         
   4   7  12         15.75         14.01         4.68 o                         
   5   7  12         42.58         32.63         4.67 o                         
   6   7  12         43.29         50.71         4.69 o                         
   7   7  12          0.03         -0.17         1.92 o                         
   8   7  12         97.18        111.72         6.65 o                         
   9   7  12          6.47          3.44         2.58 o                         
  10   7  12        101.49        130.08         9.12 o                         
  -3   8  12         18.45         18.95         4.57 o                         
  -2   8  12         28.33         29.33         5.05 o                         
  -1   8  12          6.67          5.49         2.94 o                         
   0   8  12         99.79         96.93         9.84 o                         
   1   8  12          4.90          1.52         2.15 o                         
   2   8  12        387.52        396.04        13.88 o                         
   3   8  12         26.39         35.97         6.39 o                         
   4   8  12         54.76         53.28         7.60 o                         
   5   8  12        162.78        188.83        11.94 o                         
   6   8  12          3.49          5.40         2.59 o                         
   7   8  12          2.89          1.41         2.06 o                         
   8   8  12        119.95        144.80        12.09 o                         
   9   8  12         13.77         16.00         3.63 o                         
  -2   9  12         15.37         16.42         7.74 o                         
  -1   9  12          0.15         -1.76         2.25 o                         
   0   9  12         17.12          9.53         3.72 o                         
   1   9  12         18.02         17.99         4.02 o                         
   2   9  12          4.85          0.03         2.44 o                         
   3   9  12        182.47        175.89        11.87 o                         
   4   9  12          0.41         -2.84         3.36 o                         
   5   9  12         83.60         87.35        10.51 o                         
   6   9  12         44.90         59.87         6.64 o                         
   7   9  12          1.01         -1.21         2.46 o                         
   8   9  12         38.85         48.58         5.32 o                         
  -1  10  12          1.37          0.91         2.82 o                         
   0  10  12         13.74         21.26         4.48 o                         
   1  10  12         33.55         42.84         5.88 o                         
   2  10  12         17.58         12.10         3.77 o                         
   3  10  12          0.36          5.88         4.14 o                         
   4  10  12         97.94         93.86         9.74 o                         
   5  10  12          9.53         11.99         7.58 o                         
   6  10  12        121.30        157.84         9.61 o                         
   7  10  12         13.82         14.26         4.27 o                         
   1  11  12         32.75         46.57         6.39 o                         
   2  11  12          7.56          7.72         3.29 o                         
   3  11  12         55.97         63.05         8.88 o                         
   4  11  12          3.40          6.79         4.34 o                         
   5  11  12         85.78         93.99        10.54 o                         
   1  -3  13         11.70         11.30         9.82 o                         
   2  -3  13         28.25         15.33         7.41 o                         
   3  -3  13          0.25          2.76         5.86 o                         
   4  -3  13          0.64          0.69         5.86 o                         
   5  -3  13         40.92         40.49        10.68 o                         
   6  -3  13         48.78         62.37        12.92 o                         
  -1  -2  13         36.94         39.15         6.01 o                         
   0  -2  13          1.82          0.23         3.63 o                         
   1  -2  13         94.05         98.24        12.03 o                         
   2  -2  13         69.31         45.83        11.20 o                         
   3  -2  13         29.69         35.15         9.99 o                         
   4  -2  13         97.79         90.96        13.27 o                         
   5  -2  13         23.15         18.43         7.75 o                         
   6  -2  13         20.76         14.99         7.58 o                         
   7  -2  13         55.15         66.84        13.61 o                         
  -2  -1  13          3.56          4.96         3.99 o                         
  -1  -1  13         46.30         49.59         6.26 o                         
   0  -1  13         21.06         21.37         4.24 o                         
   1  -1  13         14.05          6.98         2.90 o                         
   2  -1  13         16.84         15.36         4.55 o                         
   3  -1  13         20.51         11.20         6.20 o                         
   4  -1  13         13.00         11.37         5.86 o                         
   5  -1  13        168.57        210.53        18.95 o                         
   6  -1  13         34.71         46.11         9.04 o                         
   7  -1  13          1.36          0.00         5.17 o                         
   8  -1  13          2.32          6.89         6.20 o                         
   9  -1  13          6.72          4.48         5.34 o                         
  -2   0  13          3.35          5.42         3.21 o                         
  -1   0  13          4.34          0.69         2.88 o                         
   0   0  13         13.19         13.32         3.73 o                         
   1   0  13          0.28          1.47         2.56 o                         
   2   0  13         65.48         57.79         7.49 o                         
   3   0  13         58.47         59.73         7.16 o                         
   4   0  13         78.40         67.08        27.22 o                         
   5   0  13         14.40          6.36         3.47 o                         
   6   0  13         26.21         23.15        13.18 o                         
   7   0  13         26.01         17.87         4.95 o                         
   8   0  13         89.27         85.11        12.40 o                         
   9   0  13         70.83         76.17         8.69 o                         
  -3   1  13        168.60        183.30        10.66 o                         
  -2   1  13         12.31          6.12         2.86 o                         
  -1   1  13          5.43          1.54         2.43 o                         
   0   1  13          2.13          1.78         2.34 o                         
   1   1  13         81.99         79.63         6.17 o                         
   2   1  13        116.74        118.36         9.13 o                         
   3   1  13        140.90        144.07         9.79 o                         
   4   1  13         16.44         19.55         3.77 o                         
   5   1  13         27.08         24.16         4.13 o                         
   6   1  13          0.84         -0.84         3.45 o                         
   7   1  13         11.21          9.78         4.07 o                         
   8   1  13         98.05         90.37         6.43 o                         
   9   1  13        111.02        114.21         8.06 o                         
  10   1  13         87.36         64.38         7.15 o                         
  -3   2  13         80.28         95.15         7.74 o                         
  -2   2  13          5.18          8.12         3.24 o                         
  -1   2  13         77.29         82.52         5.69 o                         
   0   2  13          9.05          5.99         2.28 o                         
   1   2  13         36.20         30.25         3.88 o                         
   2   2  13         36.46         44.32         5.84 o                         
   3   2  13        138.56        139.99         7.79 o                         
   4   2  13         12.85         11.20         3.16 o                         
   5   2  13          9.31          5.20         2.81 o                         
   6   2  13         54.42         44.04         5.40 o                         
   7   2  13          4.84          7.16         3.70 o                         
   8   2  13         19.04         26.30         4.03 o                         
   9   2  13         19.27          9.22         3.13 o                         
  10   2  13          2.23          1.47         2.45 o                         
  -3   3  13         43.25         46.58         6.17 o                         
  -2   3  13         12.05         10.65         3.78 o                         
  -1   3  13         11.91          5.01         2.72 o                         
   0   3  13         14.94         13.90         2.94 o                         
   1   3  13         14.38         11.67         2.36 o                         
   2   3  13         10.21         21.07         3.87 o                         
   3   3  13          2.58          0.32         2.04 o                         
   4   3  13         63.36         67.26         5.94 o                         
   5   3  13         56.99         48.41         5.56 o                         
   6   3  13        177.09        188.25        10.34 o                         
   7   3  13         36.98         30.94         4.72 o                         
   8   3  13         46.62         57.09         7.76 o                         
   9   3  13          5.20          1.74         2.21 o                         
  10   3  13         10.64          7.06         5.72 o                         
  -3   4  13         22.31         20.11         8.53 o                         
  -2   4  13         10.72          8.44         3.19 o                         
  -1   4  13        100.85        112.93         7.49 o                         
   0   4  13          0.49          1.53         2.43 o                         
   1   4  13         71.11         86.80         7.12 o                         
   2   4  13          2.18          1.36         2.12 o                         
   3   4  13         32.77         41.38         5.11 o                         
   4   4  13          0.14         -0.31         2.26 o                         
   5   4  13         59.52         56.75         6.03 o                         
   6   4  13          0.03          0.66         2.25 o                         
   7   4  13        250.52        262.64        12.16 o                         
   8   4  13         42.10         53.33         5.74 o                         
   9   4  13         65.96         74.76         7.65 o                         
  10   4  13         88.16         74.04         7.25 o                         
  -3   5  13         97.05        105.44         9.80 o                         
  -2   5  13          3.74          1.21         2.60 o                         
  -1   5  13         95.40        105.16         7.23 o                         
   0   5  13         33.02         29.91         5.29 o                         
   1   5  13        144.95        136.77         7.86 o                         
   2   5  13          1.32          6.10         7.49 o                         
   3   5  13         77.14         74.08         6.66 o                         
   4   5  13          0.22          0.44         2.10 o                         
   5   5  13          5.48          6.78         2.86 o                         
   6   5  13          0.09          1.62         3.63 o                         
   7   5  13         10.46          5.13         2.42 o                         
   8   5  13        103.47        100.08         6.20 o                         
   9   5  13          0.28         -0.63         2.17 o                         
  10   5  13         44.34         54.91         6.96 o                         
  -3   6  13         36.24         38.27         6.00 o                         
  -2   6  13          5.77          3.76         2.80 o                         
  -1   6  13          0.10          2.08         2.62 o                         
   0   6  13         78.34         69.14         6.11 o                         
   1   6  13          9.18         14.03         5.14 o                         
   2   6  13        181.75        171.43        11.44 o                         
   3   6  13          3.19          0.97         3.21 o                         
   4   6  13        100.95        109.74         7.07 o                         
   5   6  13          3.06          4.90         2.66 o                         
   6   6  13        172.26        201.58        11.70 o                         
   7   6  13         27.44         15.79         3.44 o                         
   8   6  13        234.54        262.76        18.67 o                         
   9   6  13         34.36         31.26         4.41 o                         
  10   6  13         21.86         21.53         3.93 o                         
  -3   7  13          0.01         -0.04         2.71 o                         
  -2   7  13          0.30         -2.28         2.28 o                         
  -1   7  13          0.93         -0.10         2.26 o                         
   0   7  13          7.36          4.02         2.66 o                         
   1   7  13         31.76         33.46         4.70 o                         
   2   7  13          1.01         -1.59         2.93 o                         
   3   7  13         19.06         22.87         5.53 o                         
   4   7  13         33.84         26.57         7.24 o                         
   5   7  13         18.32         23.56         4.22 o                         
   6   7  13         19.73         12.14         3.37 o                         
   7   7  13         11.39         10.15         2.86 o                         
   8   7  13         33.56         22.33         5.50 o                         
   9   7  13         29.28         35.77         5.01 o                         
  -2   8  13         11.07         13.16         4.20 o                         
  -1   8  13         33.88         36.27         6.72 o                         
   0   8  13         25.08         29.32         4.91 o                         
   1   8  13         75.26         76.04         6.65 o                         
   2   8  13         26.55         43.89         6.91 o                         
   3   8  13          0.31         -0.29         3.18 o                         
   4   8  13         34.76         38.59         7.00 o                         
   5   8  13          5.62          5.44         3.79 o                         
   6   8  13        104.15        132.56        10.55 o                         
   7   8  13          4.83          3.21         3.07 o                         
   8   8  13          3.06          4.42         2.48 o                         
  -1   9  13          0.56         -2.62         2.65 o                         
   0   9  13         53.61         61.35         6.93 o                         
   1   9  13          7.89         10.22         3.35 o                         
   2   9  13        126.55        130.95        10.96 o                         
   3   9  13         32.31         39.65         7.25 o                         
   4   9  13         35.43         21.24         5.80 o                         
   5   9  13         23.90         31.31         6.62 o                         
   6   9  13         12.36         11.54         4.87 o                         
   7   9  13         47.70         66.12        11.03 o                         
   0  10  13          0.11          3.16         3.28 o                         
   1  10  13          8.96         14.28         3.91 o                         
   2  10  13          0.29         -1.33         3.10 o                         
   3  10  13         51.13         63.48         8.85 o                         
   4  10  13          0.01         -1.50         6.12 o                         
   5  10  13         76.73         68.08         9.44 o                         
   6  10  13          7.07          4.14         5.08 o                         
   2  -2  14          1.73          1.90         5.34 o                         
   3  -2  14         17.32         42.90        11.20 o                         
   4  -2  14          4.64          6.20         5.51 o                         
   5  -2  14          5.89          6.55         6.03 o                         
   0  -1  14          2.35          1.35         3.03 o                         
   1  -1  14          1.63         -0.45         3.15 o                         
   2  -1  14         14.73          4.48         5.51 o                         
   3  -1  14         56.21         64.60        12.92 o                         
   4  -1  14          2.85          1.90         5.17 o                         
   5  -1  14          1.42         -0.17         4.31 o                         
   6  -1  14         13.46         10.85         6.20 o                         
   7  -1  14          3.73          2.58         5.51 o                         
  -1   0  14         59.67         68.24         7.70 o                         
   0   0  14         19.43         13.75         6.16 o                         
   1   0  14         96.32        113.50         9.74 o                         
   2   0  14          2.92          3.69         3.35 o                         
   3   0  14         36.06         56.14         7.99 o                         
   4   0  14         13.81         10.16         6.03 o                         
   5   0  14         17.15          8.44         5.86 o                         
   6   0  14         11.24          7.27         4.14 o                         
   7   0  14         10.91         16.15        12.40 o                         
   8   0  14          1.91          0.09         3.46 o                         
  -1   1  14         45.63         40.58         5.10 o                         
   0   1  14         12.35         11.82         3.79 o                         
   1   1  14          0.11         -0.99         2.63 o                         
   2   1  14         11.20          9.91         4.37 o                         
   3   1  14         29.72         29.53         5.91 o                         
   4   1  14          0.66          3.63         3.27 o                         
   5   1  14         21.21         32.34         6.27 o                         
   6   1  14          0.12         -2.43         2.72 o                         
   7   1  14         10.43          5.77         4.02 o                         
   8   1  14          4.46          8.21         3.96 o                         
   9   1  14         38.66         47.27         8.26 o                         
  -2   2  14          1.20          0.29         2.98 o                         
  -1   2  14         42.57         53.15         6.44 o                         
   0   2  14        100.71        120.07         6.92 o                         
   1   2  14         35.50         28.77         6.33 o                         
   2   2  14         48.98         71.08         7.54 o                         
   3   2  14        220.55        208.97        12.30 o                         
   4   2  14         27.15         17.13         3.78 o                         
   5   2  14          0.20         -2.36         2.36 o                         
   6   2  14         80.50         85.93         8.65 o                         
   7   2  14         38.95         28.18         6.08 o                         
   8   2  14          1.02          7.56         4.20 o                         
   9   2  14         56.83         66.15         7.30 o                         
  -2   3  14          0.28          2.61         3.03 o                         
  -1   3  14         48.39         54.26         6.45 o                         
   0   3  14         13.24          6.06         4.03 o                         
   1   3  14        111.44        127.35         7.81 o                         
   2   3  14         42.07         30.55         4.53 o                         
   3   3  14        209.52        207.42        14.66 o                         
   4   3  14         12.07          4.74         2.91 o                         
   5   3  14         84.11        102.77         8.71 o                         
   6   3  14        160.67        160.43        11.95 o                         
   7   3  14          0.94          1.65         4.13 o                         
   8   3  14          1.45          4.04         3.66 o                         
   9   3  14         19.92         25.83         4.89 o                         
  -2   4  14          2.06          3.88         3.90 o                         
  -1   4  14          5.05          1.40         5.60 o                         
   0   4  14         37.65         58.45        15.16 o                         
   1   4  14        195.14        178.15         9.11 o                         
   2   4  14         15.17         12.97         6.26 o                         
   3   4  14         11.94         12.78         3.41 o                         
   4   4  14         19.57          7.05         3.00 o                         
   5   4  14          0.12          0.32         2.42 o                         
   6   4  14        199.96        228.87        10.73 o                         
   7   4  14         16.24         13.02         3.91 o                         
   8   4  14         22.58         25.19         5.92 o                         
   9   4  14          0.01         -1.98         2.64 o                         
  -2   5  14        127.43        130.84        11.12 o                         
  -1   5  14          9.61          9.09         4.32 o                         
   0   5  14         26.94         31.83         4.97 o                         
   1   5  14        154.19        146.38        18.77 o                         
   2   5  14          2.34         -1.69         2.93 o                         
   3   5  14          1.50          2.05         2.35 o                         
   4   5  14         77.67         74.09         6.33 o                         
   5   5  14          0.15          0.36         2.45 o                         
   6   5  14          0.01         -0.38         2.34 o                         
   7   5  14        215.55        237.02        11.27 o                         
   8   5  14          0.02         -0.41         2.53 o                         
   9   5  14          1.44          3.67         3.04 o                         
  -2   6  14         24.44         35.99         5.67 o                         
  -1   6  14         39.64         44.29         5.75 o                         
   0   6  14          2.81          2.46         2.68 o                         
   1   6  14         63.99         76.23         6.62 o                         
   2   6  14          0.57          1.11         3.14 o                         
   3   6  14         45.58         36.98         6.86 o                         
   4   6  14          0.21          2.90         5.34 o                         
   5   6  14         75.03         64.06         6.32 o                         
   6   6  14          5.84          5.11         3.14 o                         
   7   6  14         14.83         18.29         4.43 o                         
   8   6  14         44.08         44.05         6.00 o                         
   9   6  14          0.39          0.08         2.35 o                         
  -1   7  14         24.70         16.52         4.24 o                         
   0   7  14         60.40         90.84         7.29 o                         
   1   7  14          3.65          4.73         2.91 o                         
   2   7  14         80.83         89.01         8.83 o                         
   3   7  14         15.89         11.69         5.25 o                         
   4   7  14         61.42         64.50        10.34 o                         
   5   7  14         11.26          8.58         4.10 o                         
   6   7  14         17.43         15.79         5.66 o                         
   7   7  14          0.13         -1.29         2.63 o                         
   8   7  14         59.25         78.50         7.27 o                         
  -1   8  14          1.40          4.01         3.34 o                         
   0   8  14         31.30         34.97         7.23 o                         
   1   8  14          6.63         11.80         3.91 o                         
   2   8  14         48.98         60.04         8.59 o                         
   3   8  14         47.63         54.92         8.54 o                         
   4   8  14          6.45          7.53         5.17 o                         
   5   8  14        121.10        155.87        12.07 o                         
   6   8  14          1.03          4.18         4.12 o                         
   7   8  14          0.06          2.04         3.33 o                         
   8   8  14         29.41         18.57         4.45 o                         
   0   9  14          4.36          3.59         3.29 o                         
   1   9  14          8.07          3.75         3.92 o                         
   2   9  14          0.30         -0.45         3.46 o                         
   3   9  14         48.51         46.73         7.92 o                         
   4   9  14          2.72          0.84         4.04 o                         
   5   9  14          0.91          0.30         3.76 o                         
   6   9  14         56.58         57.74         8.89 o                         
   3  10  14          5.98          1.15         3.75 o                         
   4  10  14         50.80         56.89        12.49 o                         
   2   0  15         66.49         71.87        16.63 o                         
   3   0  15         70.00         82.87        12.92 o                         
   4   0  15         23.21         24.12         9.13 o                         
   5   0  15          6.44          2.93         5.17 o                         
   6   0  15          7.55          8.44         6.89 o                         
   1   1  15         13.79         12.11         6.12 o                         
   2   1  15         22.39         22.74         6.02 o                         
   3   1  15         77.42         94.27         9.07 o                         
   4   1  15          3.74          2.24         5.00 o                         
   5   1  15         64.59         83.90        12.75 o                         
   6   1  15         40.41         47.19         7.77 o                         
   7   1  15         16.06         15.61         7.06 o                         
   0   2  15          1.64         -0.81         2.87 o                         
   1   2  15         11.20          2.38         3.81 o                         
   2   2  15          4.35          0.17         3.23 o                         
   3   2  15         75.96         69.01        13.61 o                         
   4   2  15          7.44          3.48         5.60 o                         
   5   2  15         17.20         11.71         3.87 o                         
   6   2  15         76.11         82.60         9.36 o                         
   7   2  15         32.50         24.95         7.06 o                         
   8   2  15          0.39          0.46         3.53 o                         
   0   3  15         28.23         22.47         5.69 o                         
   1   3  15         19.19         10.67         4.75 o                         
   2   3  15         14.72         13.03         4.35 o                         
   3   3  15          5.97          8.03         3.48 o                         
   4   3  15        259.65        281.93        12.33 o                         
   5   3  15         20.01         12.24         3.86 o                         
   6   3  15          4.27          2.86         4.56 o                         
   7   3  15        140.77        162.06        16.80 o                         
   8   3  15          0.00          0.81         4.01 o                         
  -1   4  15          3.47          5.43         4.14 o                         
   0   4  15         10.02         14.02         5.48 o                         
   1   4  15         88.14         94.41        12.75 o                         
   2   4  15          0.73          1.78         4.57 o                         
   3   4  15        120.72        144.69         8.87 o                         
   4   4  15         27.40         23.07         4.50 o                         
   5   4  15        158.20        191.35        11.75 o                         
   6   4  15         29.46         20.91         4.52 o                         
   7   4  15         59.49         69.74         8.70 o                         
   8   4  15          1.48          3.44         5.43 o                         
  -1   5  15         22.61         20.33         8.44 o                         
   0   5  15         34.86         29.81        10.60 o                         
   1   5  15         35.98         45.22         7.26 o                         
   2   5  15         76.05         72.30         9.07 o                         
   3   5  15         21.96         27.62         9.48 o                         
   4   5  15         86.73         98.82         7.79 o                         
   5   5  15         46.35         40.67         5.62 o                         
   6   5  15         65.45         87.00        12.47 o                         
   7   5  15          2.69         -1.75         2.77 o                         
   8   5  15         76.94         92.57         7.82 o                         
   0   6  15         74.05         82.42         7.25 o                         
   1   6  15         51.80         54.04         8.00 o                         
   2   6  15         48.85         55.61         8.09 o                         
   3   6  15          2.74          4.80         4.18 o                         
   4   6  15          3.50          1.83         4.04 o                         
   5   6  15         23.25         29.21         5.11 o                         
   6   6  15          0.24         -1.27         2.42 o                         
   7   6  15         25.69         31.24         5.46 o                         
   8   6  15         11.24         14.19         7.57 o                         
   0   7  15         18.08         26.46         4.73 o                         
   1   7  15         51.47         69.89         9.38 o                         
   2   7  15        123.88        153.85        11.88 o                         
   3   7  15         14.12         10.10         4.98 o                         
   4   7  15          4.03          8.11         4.97 o                         
   5   7  15          0.01         -1.18         3.35 o                         
   6   7  15          9.29          5.23         4.01 o                         
   7   7  15          1.31          3.05         3.36 o                         
   1   8  15          2.19          1.72         3.88 o                         
   2   8  15          9.69         10.36         5.11 o                         
   3   8  15         24.87         22.09         6.14 o                         
   4   8  15         13.22          7.93         4.25 o                         
   5   8  15          4.06          7.09         4.67 o                         
   6   8  15         19.16         13.31         5.09 o                         
   3   2  16          1.65         -0.52         4.82 o                         
   4   2  16          3.82          9.93         4.44 o                         
   5   2  16         53.10         58.75        12.92 o                         
   2   3  16          0.15          1.94         3.38 o                         
   3   3  16        147.41        163.74        15.85 o                         
   4   3  16          0.22         -0.47         4.31 o                         
   5   3  16         26.34         21.46         4.70 o                         
   6   3  16         14.05         19.01         5.97 o                         
   2   4  16          1.95          3.62         5.86 o                         
   3   4  16         20.34          9.93         4.18 o                         
   4   4  16        108.85        123.74         8.49 o                         
   5   4  16          5.94          5.39         3.33 o                         
   6   4  16         83.98         76.00         7.36 o                         
   2   5  16         81.00         70.29         9.44 o                         
   3   5  16          9.09         13.04         5.20 o                         
   4   5  16          1.76          0.69         3.92 o                         
   5   5  16         27.02         33.10         5.38 o                         
   6   5  16         13.03          6.92         3.89 o                         
   2   6  16         54.07         50.70         8.03 o                         
   3   6  16          3.21          0.61         3.70 o                         
   4   6  16         37.99         55.51         8.65 o                         
   5   6  16          7.36         11.83         5.01 o                         
   6   6  16         39.50         51.03         6.64 o                         
   4   7  16          5.79          6.60         4.43 o                         
                                                                                
