# Supplementary material for: Syntheses and crystal structures of 2-methyl-1,1,2,3,3-penta­phenyl-2-sila­propane and 2-methyl-1,1,3,3-tetra­phenyl-2-silapropan-2-ol
Source: Acta Crystallogr E Crystallogr Commun. 2019 Aug 23;75(Pt 9):1339–43. doi: 10.1107/S2056989019011265 (PMC6727049; doi:10.1107/S2056989019011265)
Supplement: Supplementary file 3 [file e-75-01339-IIsup3.hkl]

data_II                                                                         
_shelx_title ' GVSU1217E in P21/c No14' 
_shelx_refln_list_code          4                                               
_shelx_F_calc_maximum      208.96                                               
_exptl_crystal_F_000       840.00                                               
_reflns_d_resolution_high  0.8101                                               
                                                                                
loop_                                                                           
 _space_group_symop_operation_xyz                                               
 'x, y, z'                                                                      
 '-x, y+1/2, -z+1/2'                                                            
 '-x, -y, -z'                                                                   
 'x, -y-1/2, z-1/2'                                                             
                                                                                
_cell_length_a    11.8576                                                       
_cell_length_b    13.2995                                                       
_cell_length_c    14.3948                                                       
_cell_angle_alpha  90.000                                                       
_cell_angle_beta  110.363                                                       
_cell_angle_gamma  90.000                                                       
                                                                                
_shelx_F_squared_multiplier     1.000                                           
                                                                                
loop_                                                                           
 _refln_index_h                                                                 
 _refln_index_k                                                                 
 _refln_index_l                                                                 
 _refln_F_squared_calc                                                          
 _refln_F_squared_meas                                                          
 _refln_F_squared_sigma                                                         
 _refln_observed_status                                                         
   1   0   0       1867.75       1784.05        25.98 o                         
   2   0   0       3111.27       2796.67        44.83 o                         
   3   0   0       2124.08       2125.98        47.04 o                         
   4   0   0       5471.66       5556.42        87.87 o                         
   5   0   0        979.59       1061.46        43.00 o                         
   6   0   0        305.79        313.67        29.44 o                         
   7   0   0       2843.64       3089.87        94.71 o                         
   8   0   0       2609.11       2784.45        85.15 o                         
   9   0   0          8.63         10.75        14.35 o                         
  10   0   0        194.36        146.13        19.56 o                         
  11   0   0        159.95        200.65        27.47 o                         
  12   0   0         89.49        116.21        19.00 o                         
  13   0   0        625.04        703.86        54.69 o                         
   1   1   0       2107.23       2122.97        21.80 o                         
   2   1   0         83.25         86.51         8.77 o                         
   3   1   0        355.24        348.28        17.52 o                         
   4   1   0       1413.83       1471.75        31.10 o                         
   5   1   0          7.50          8.44        11.84 o                         
   6   1   0         26.56         17.69        13.65 o                         
   7   1   0         56.85         44.84        15.28 o                         
   8   1   0         39.37          7.82        26.07 o                         
   9   1   0        306.02        260.63        16.06 o                         
  10   1   0        193.29        155.48        13.36 o                         
  11   1   0        116.19        112.11        12.80 o                         
  12   1   0         82.80         80.79        13.27 o                         
  13   1   0         34.74         39.31        22.83 o                         
   0   2   0       8644.74       8311.63       112.96 o                         
   1   2   0       3128.20       2934.26       109.05 o                         
   2   2   0      10279.95       9971.76        92.47 o                         
   3   2   0        245.90        257.14        15.38 o                         
   4   2   0       1661.56       1708.92        31.67 o                         
   5   2   0         39.52         31.66         9.59 o                         
   6   2   0       1634.57       1843.31        38.72 o                         
   7   2   0        484.14        553.88        37.67 o                         
   8   2   0        271.61        374.94        53.87 o                         
   9   2   0         25.25         44.95        12.22 o                         
  10   2   0         23.15         31.83        15.17 o                         
  11   2   0         39.43         29.98        12.50 o                         
  12   2   0          1.31         -1.93        11.38 o                         
  13   2   0         70.97         69.08        18.65 o                         
   1   3   0        981.26        990.57        34.32 o                         
   2   3   0       2427.50       2428.69        35.51 o                         
   3   3   0        365.79        287.60        24.79 o                         
   4   3   0         33.19         -2.61        19.99 o                         
   5   3   0          7.31        -10.85        16.60 o                         
   6   3   0       1695.85       1952.81        92.97 o                         
   7   3   0        550.18        552.70        47.14 o                         
   8   3   0          0.27         16.51        32.15 o                         
   9   3   0        868.00        791.53        25.26 o                         
  10   3   0         71.21         51.44        12.97 o                         
  11   3   0        109.82        122.03        14.68 o                         
  12   3   0         13.50         -4.67        12.92 o                         
  13   3   0          0.50        -11.88        11.88 o                         
   1   4   0       1374.24       1305.36        28.64 o                         
   2   4   0       3103.59       3164.93        41.09 o                         
   3   4   0       4350.52       4422.79       103.40 o                         
   4   4   0       1680.40       1721.63        85.81 o                         
   5   4   0        130.22        133.35        20.56 o                         
   6   4   0        190.05        193.33        35.63 o                         
   7   4   0        596.08        596.00        48.22 o                         
   8   4   0        288.85        305.86        56.48 o                         
   9   4   0         73.98         97.33        13.30 o                         
  10   4   0        117.10         96.55        28.14 o                         
  11   4   0          0.10         -8.66        11.45 o                         
  12   4   0         27.25         14.35        17.62 o                         
  13   4   0         13.79        -11.44        16.02 o                         
   1   5   0         62.71         68.64        18.25 o                         
   2   5   0         80.31         53.00        19.55 o                         
   3   5   0        856.94        903.66        35.60 o                         
   4   5   0       1120.27       1126.26        42.24 o                         
   5   5   0        332.86        336.03        32.56 o                         
   6   5   0        443.14        503.92        39.47 o                         
   7   5   0        288.55        282.58        31.01 o                         
   8   5   0          5.67         -5.88        11.71 o                         
   9   5   0         29.83         18.17        13.33 o                         
  10   5   0         29.21         46.21        20.17 o                         
  11   5   0         82.65         57.58        14.46 o                         
  12   5   0         26.43          1.22        12.93 o                         
  13   5   0          9.63        -12.16        20.42 o                         
   2   6   0       1673.31       1666.27        46.17 o                         
   3   6   0        696.35        718.16        33.79 o                         
   4   6   0         28.78         38.36        16.20 o                         
   5   6   0        487.78        424.58        37.15 o                         
   6   6   0        144.77        143.03        26.72 o                         
   7   6   0        177.49        189.86        43.45 o                         
   8   6   0        160.73        128.39        19.32 o                         
   9   6   0          0.53         -9.41        12.76 o                         
  10   6   0          0.02         -3.83        13.57 o                         
  11   6   0          0.70         -5.32        10.33 o                         
  12   6   0         20.27         19.79        13.02 o                         
   1   7   0       1279.80       1231.69        58.22 o                         
   2   7   0       2677.04       2741.87        92.97 o                         
   3   7   0        409.47        356.59        32.83 o                         
   4   7   0        658.97        655.81        53.44 o                         
   5   7   0          3.33         -1.02        19.08 o                         
   6   7   0        851.88        920.54        50.64 o                         
   7   7   0        784.90        772.97        31.06 o                         
   8   7   0        818.51        711.26        34.56 o                         
   9   7   0        172.38        140.25        23.43 o                         
  10   7   0        266.90        290.94        24.86 o                         
  11   7   0        244.19        236.84        18.85 o                         
  12   7   0         25.86         17.92        11.52 o                         
   1   8   0        686.20        518.31        49.09 o                         
   2   8   0        663.96        684.27        53.87 o                         
   3   8   0        403.27        377.54        49.09 o                         
   4   8   0         98.58         70.08        23.96 o                         
   5   8   0          0.30         47.20        34.11 o                         
   6   8   0          3.97         18.16        15.99 o                         
   7   8   0          1.01        -11.75        14.34 o                         
   8   8   0         36.15         17.89        16.71 o                         
   9   8   0         31.11         46.18        15.62 o                         
  10   8   0          6.30         -3.38        14.31 o                         
  11   8   0        200.68        232.21        21.76 o                         
   1   9   0        270.73        282.83        43.88 o                         
   2   9   0         38.22         43.45        27.81 o                         
   3   9   0         87.89         66.47        33.02 o                         
   4   9   0          0.25          7.82        29.54 o                         
   5   9   0         21.95         45.07        20.58 o                         
   6   9   0        352.11        338.70        29.03 o                         
   7   9   0          7.31         31.07        17.49 o                         
   8   9   0         36.11         27.09        18.61 o                         
   9   9   0         51.09         52.41        15.04 o                         
  10   9   0         82.09         70.79        17.00 o                         
  11   9   0          2.33         40.97        23.46 o                         
   0  10   0        839.21        928.87        76.03 o                         
   1  10   0       2690.82       2719.75        80.44 o                         
   2  10   0          3.08        -17.99        31.93 o                         
   3  10   0          8.67         64.53        31.88 o                         
   4  10   0        149.46        187.21        25.21 o                         
   5  10   0          3.47          3.62        17.27 o                         
   6  10   0         11.66         27.17        15.56 o                         
   7  10   0         62.72         48.11        26.55 o                         
   8  10   0        188.74        235.74        24.82 o                         
   9  10   0        199.92        206.42        21.34 o                         
  10  10   0        115.50        113.83        17.76 o                         
   1  11   0        635.81        649.81        47.32 o                         
   2  11   0         29.66         25.32        23.97 o                         
   3  11   0          8.71        -19.63        19.63 o                         
   4  11   0         84.70         71.78        17.27 o                         
   5  11   0         66.14         71.49        18.90 o                         
   6  11   0         59.62         57.48        17.43 o                         
   7  11   0          0.36          5.55        15.25 o                         
   8  11   0         71.31        106.66        20.20 o                         
   9  11   0         57.85          2.82        22.10 o                         
  10  11   0         51.05         64.37        15.35 o                         
   0  12   0         85.28        109.05        59.96 o                         
   1  12   0         56.37         35.92        24.80 o                         
   2  12   0          2.69         12.37        21.24 o                         
   3  12   0         73.52         85.69        20.59 o                         
   4  12   0        310.14        339.42        27.98 o                         
   5  12   0          6.31         10.26        17.10 o                         
   6  12   0          8.90        -13.36        19.20 o                         
   7  12   0         82.96         77.41        16.83 o                         
   8  12   0         28.94        -23.37        34.11 o                         
   9  12   0         26.31         -5.32        18.25 o                         
   1  13   0         83.87         80.35        30.29 o                         
   2  13   0        209.87        206.99        22.50 o                         
   3  13   0        119.81        118.07        21.35 o                         
   4  13   0          8.43         52.65        18.38 o                         
   5  13   0         51.23         58.30        20.58 o                         
   6  13   0         17.72         14.47        16.20 o                         
   7  13   0         14.01         31.47        14.13 o                         
   8  13   0          2.21         -1.97        12.93 o                         
   0  14   0        206.55        204.93        79.29 o                         
   1  14   0         67.23         79.94        22.43 o                         
   2  14   0          1.80         14.08        19.04 o                         
   3  14   0         98.65         99.85        22.68 o                         
   4  14   0        128.24        171.74        22.81 o                         
   5  14   0        110.43        104.42        21.51 o                         
   6  14   0          6.15          9.81        11.13 o                         
   7  14   0         91.78         73.42        30.41 o                         
   1  15   0         80.95         52.99        17.50 o                         
   2  15   0         35.37         57.23        15.07 o                         
   3  15   0          8.78         19.59        10.55 o                         
   4  15   0          8.76          5.85        12.85 o                         
   5  15   0          9.69         11.62         8.32 o                         
   0  16   0        106.53        152.50        20.85 o                         
   1  16   0         11.97          6.88        10.65 o                         
   2  16   0         16.36          7.91         9.06 o                         
   3  16   0          3.95        -11.30        13.47 o                         
 -13   1   1         23.89         51.11        16.07 o                         
 -12   1   1          1.43         22.77        12.48 o                         
 -11   1   1          1.58          1.22        10.67 o                         
 -10   1   1       1465.57       1343.91        28.82 o                         
  -9   1   1          7.23         16.86        14.24 o                         
  -8   1   1        259.53        240.89        27.24 o                         
  -7   1   1         48.31         52.84        20.03 o                         
  -6   1   1       2789.51       3146.77        60.18 o                         
  -5   1   1          2.66         13.39        11.46 o                         
  -4   1   1       3398.99       3767.21        48.22 o                         
  -3   1   1       5039.81       4986.83        48.22 o                         
  -2   1   1       6331.51       6150.05        73.24 o                         
  -1   1   1        714.52        648.21        21.72 o                         
   0   1   1       2651.67       2479.46        23.13 o                         
   1   1   1       1059.15       1062.53        12.86 o                         
   2   1   1       3090.49       3020.46        25.34 o                         
   3   1   1      16127.78      15915.34       142.93 o                         
   4   1   1          1.36          4.42         8.64 o                         
   5   1   1       4760.42       4725.01        72.00 o                         
   6   1   1        105.78        123.60        19.81 o                         
   7   1   1        708.91        788.83        41.55 o                         
   9   1   1         64.30         60.70        14.58 o                         
  10   1   1        290.18        281.08        18.06 o                         
  11   1   1        122.48        105.36        14.62 o                         
  12   1   1        568.27        578.25        46.47 o                         
  13   1   1        119.59        132.11        17.52 o                         
 -13   2   1        127.41        133.44        16.54 o                         
 -12   2   1          8.86         10.84         9.89 o                         
 -11   2   1         24.44          6.92        14.66 o                         
 -10   2   1         21.28         26.56        12.69 o                         
  -9   2   1       1321.61       1094.33        30.09 o                         
  -8   2   1         33.69        -23.46        33.45 o                         
  -7   2   1         95.24        119.57        38.88 o                         
  -6   2   1         41.19         28.51        11.91 o                         
  -5   2   1        971.76        975.18        32.20 o                         
  -4   2   1       1402.37       1470.83        30.38 o                         
  -3   2   1        305.80        262.09        16.38 o                         
  -2   2   1      13345.10      12589.30       113.51 o                         
  -1   2   1      24748.63      21649.95       305.86 o                         
   0   2   1       1418.98       1316.40        16.95 o                         
   1   2   1        200.94        176.59         9.30 o                         
   2   2   1        311.31        282.38        31.06 o                         
   3   2   1        391.29        363.23        20.59 o                         
   4   2   1        525.17        553.37        32.73 o                         
   5   2   1        264.99        256.10        18.62 o                         
   6   2   1       4120.24       4134.20        83.49 o                         
   7   2   1        617.45        619.78        40.08 o                         
   8   2   1        242.88        209.84        36.49 o                         
   9   2   1        161.80        125.88        16.25 o                         
  10   2   1         89.41        112.30        15.02 o                         
  11   2   1         80.43        103.35        15.29 o                         
  12   2   1        470.35        505.54        25.46 o                         
  13   2   1         15.37        -11.49        12.50 o                         
 -13   3   1         12.78         20.14        15.15 o                         
 -12   3   1        174.51        192.96        15.94 o                         
 -11   3   1          4.54          4.94        14.89 o                         
 -10   3   1          3.90          6.66        10.22 o                         
  -9   3   1        402.74        295.20        18.07 o                         
  -8   3   1         12.06         22.16        36.06 o                         
  -7   3   1        238.54        260.68        39.97 o                         
  -6   3   1        383.11        418.87        23.32 o                         
  -5   3   1          0.12         -6.16        12.00 o                         
  -4   3   1       1050.82       1165.16        33.49 o                         
  -3   3   1         59.43         61.90        13.36 o                         
  -2   3   1         84.36         96.51        10.58 o                         
  -1   3   1        612.02        570.11        30.19 o                         
   0   3   1        192.62        191.90        11.95 o                         
   1   3   1        685.97        631.30        19.34 o                         
   2   3   1        104.48        114.11        14.90 o                         
   3   3   1          3.90          2.61        17.81 o                         
   4   3   1        485.51        548.57        37.36 o                         
   5   3   1        209.34        188.61        27.15 o                         
   6   3   1        853.05        900.87        44.16 o                         
   7   3   1          0.55         -4.63        20.22 o                         
   8   3   1        471.34        483.43        66.69 o                         
   9   3   1        478.48        494.26        25.53 o                         
  10   3   1        113.50         90.75        14.49 o                         
  11   3   1        312.43        403.54        41.43 o                         
  12   3   1         23.82         48.54        15.84 o                         
  13   3   1          4.40        -11.43        15.77 o                         
 -13   4   1          3.94         -8.23        28.67 o                         
 -12   4   1         10.28          7.00        10.15 o                         
 -11   4   1          2.94          0.64        13.54 o                         
 -10   4   1          9.05         12.90        12.28 o                         
  -9   4   1         76.51         75.65        21.20 o                         
  -8   4   1        228.44        258.94        45.62 o                         
  -7   4   1         59.68         71.17        20.29 o                         
  -6   4   1         20.88         -0.62        27.15 o                         
  -5   4   1       1738.31       1685.62        36.74 o                         
  -4   4   1          0.06          7.01         9.07 o                         
  -3   4   1          4.43         10.96         9.87 o                         
  -2   4   1        191.63        158.38        34.76 o                         
  -1   4   1        215.09        218.94        16.15 o                         
   0   4   1        675.62        684.30        23.01 o                         
   1   4   1        146.84        197.59        17.81 o                         
   2   4   1       1470.67       1483.68        57.35 o                         
   3   4   1        918.15       1080.93        52.14 o                         
   4   4   1        574.29        618.46        33.07 o                         
   5   4   1        617.72        731.07        38.53 o                         
   6   4   1        597.66        652.90        39.29 o                         
   7   4   1        619.65        680.33        40.60 o                         
   8   4   1         14.32         17.45        12.74 o                         
   9   4   1          1.80         -9.67        13.45 o                         
  10   4   1         38.81         46.05        13.34 o                         
  11   4   1          5.93          0.06        16.99 o                         
  12   4   1         22.10         -5.61        12.47 o                         
  13   4   1          8.65         -6.95        19.99 o                         
 -13   5   1         24.93         11.73        53.87 o                         
 -12   5   1         51.74         48.59        10.92 o                         
 -11   5   1        289.68        384.87        34.02 o                         
 -10   5   1          0.59          8.86        12.10 o                         
  -9   5   1        125.93         79.83        18.65 o                         
  -8   5   1        689.74        609.29        55.58 o                         
  -7   5   1        996.21       1087.70        54.07 o                         
  -6   5   1         15.82          2.78        18.23 o                         
  -5   5   1        163.21        149.78        23.43 o                         
  -4   5   1         25.95         34.94        15.23 o                         
  -3   5   1       4285.99       4396.29       112.96 o                         
  -1   5   1        519.45        490.94        37.36 o                         
   0   5   1       1273.08       1332.92        53.44 o                         
   1   5   1        824.86        822.43        43.88 o                         
   2   5   1        217.70        206.37        30.85 o                         
   3   5   1        535.59        619.18        31.52 o                         
   4   5   1        553.40        467.03        30.30 o                         
   5   5   1       4917.04       4886.57       120.78 o                         
   6   5   1        316.26        298.86        41.49 o                         
   7   5   1        363.95        450.65        40.36 o                         
   8   5   1       1418.48       1289.83        33.07 o                         
   9   5   1        589.66        559.53        27.34 o                         
  10   5   1        662.74        633.95        34.58 o                         
  11   5   1        152.02        167.97        21.85 o                         
  12   5   1          0.94          6.20        13.06 o                         
 -12   6   1         64.05         67.80        10.92 o                         
 -11   6   1         66.16         68.81        14.47 o                         
 -10   6   1          8.53         -6.63        12.35 o                         
  -9   6   1         48.36         63.59        14.92 o                         
  -8   6   1         81.33         83.56        29.94 o                         
  -7   6   1          0.99        -18.99        18.99 o                         
  -6   6   1        584.17        557.32        40.68 o                         
  -5   6   1        748.18        752.50        40.54 o                         
  -4   6   1       1414.02       1335.96        68.21 o                         
  -3   6   1       5078.05       5496.34       139.03 o                         
  -2   6   1        961.87        958.64        37.32 o                         
  -1   6   1        279.17        265.43        24.66 o                         
   0   6   1        859.25        874.57        49.96 o                         
   1   6   1        124.38        137.29        27.81 o                         
   2   6   1         54.06         87.67        15.42 o                         
   3   6   1        117.61         92.37        19.73 o                         
   4   6   1        720.21        666.89        36.90 o                         
   5   6   1        144.33        245.70        48.01 o                         
   6   6   1        361.68        393.71        69.51 o                         
   7   6   1        154.23        147.10        17.23 o                         
   8   6   1         36.00         32.92        14.93 o                         
   9   6   1         46.72         18.95        17.64 o                         
  10   6   1         52.42         54.35        14.45 o                         
  11   6   1          0.61          1.56        12.69 o                         
  12   6   1         15.66         23.79        12.55 o                         
 -12   7   1          8.17          6.67        15.29 o                         
 -11   7   1         44.07         32.97        13.52 o                         
 -10   7   1          4.50         24.23        13.16 o                         
  -9   7   1        157.26        128.38        18.11 o                         
  -8   7   1        162.34        133.29        23.27 o                         
  -7   7   1          2.58          3.16        17.17 o                         
  -6   7   1         57.64         99.41        34.97 o                         
  -5   7   1        217.49        237.65        39.97 o                         
  -4   7   1        549.20        696.87        56.91 o                         
  -3   7   1        183.01        207.24        24.56 o                         
  -2   7   1        364.55        422.33        47.57 o                         
  -1   7   1         20.85         25.76        13.81 o                         
   0   7   1        244.49        295.41        27.97 o                         
   1   7   1       1174.99       1298.16        63.00 o                         
   2   7   1          0.12          0.43        12.61 o                         
   3   7   1         83.34        117.48        20.34 o                         
   4   7   1          0.65         39.75        19.05 o                         
   5   7   1         45.26         31.93        21.34 o                         
   6   7   1          3.02        -18.25        24.33 o                         
   7   7   1        119.42        126.72        16.86 o                         
   8   7   1          4.36         13.19        14.43 o                         
   9   7   1        189.65        215.96        31.33 o                         
  10   7   1         14.79         13.01        15.33 o                         
  11   7   1          3.84         20.81        16.61 o                         
  12   7   1         14.68         14.34        11.73 o                         
 -12   8   1         26.37         46.05        12.60 o                         
 -11   8   1          2.74         -9.14        11.25 o                         
 -10   8   1         21.75         40.66        12.85 o                         
  -9   8   1         57.36         65.97        15.34 o                         
  -8   8   1         93.95         32.03        26.55 o                         
  -7   8   1          0.13         -4.58        14.71 o                         
  -6   8   1        111.03        105.39        30.48 o                         
  -5   8   1        152.70        203.88        32.83 o                         
  -4   8   1        772.42        979.68        50.69 o                         
  -3   8   1          4.68         -7.03        17.05 o                         
  -2   8   1       1482.16       1447.61        54.21 o                         
  -1   8   1        565.19        577.18        35.94 o                         
   0   8   1        196.33        173.73        31.72 o                         
   1   8   1          1.92         -8.08        14.59 o                         
   2   8   1         77.83        106.39        20.78 o                         
   3   8   1         66.27         80.81        56.26 o                         
   4   8   1        835.35        813.82        46.81 o                         
   5   8   1         58.89         53.77        22.54 o                         
   6   8   1        388.86        437.57        39.74 o                         
   7   8   1       1210.61       1183.82        36.96 o                         
   8   8   1         31.53         29.25        15.77 o                         
   9   8   1         30.14         37.64        18.73 o                         
  10   8   1         40.40         21.27        18.53 o                         
  11   8   1         83.12         80.92        15.80 o                         
 -11   9   1        201.80        240.90        24.41 o                         
 -10   9   1         26.36         36.57        10.97 o                         
  -9   9   1        138.49        127.72        17.26 o                         
  -8   9   1         43.24         71.54        19.27 o                         
  -7   9   1         22.01         19.49        17.10 o                         
  -6   9   1         14.29          0.03        15.66 o                         
  -5   9   1         48.10         -2.17        26.64 o                         
  -4   9   1        191.10        212.02        43.88 o                         
  -3   9   1        733.17        699.91        70.38 o                         
  -2   9   1        273.98        305.42        51.70 o                         
  -1   9   1        125.75         53.87        32.15 o                         
   0   9   1         12.92         11.54        19.62 o                         
   1   9   1       1491.88       1531.41        45.77 o                         
   2   9   1       1709.02       1701.22       118.35 o                         
   3   9   1          0.08         33.98        22.33 o                         
   4   9   1         11.24         38.67        29.54 o                         
   5   9   1         81.13         87.50        26.35 o                         
   6   9   1        113.64        101.00        18.59 o                         
   7   9   1          1.16         18.53        13.63 o                         
   8   9   1        256.62        272.10        53.59 o                         
   9   9   1        142.17        186.04        28.15 o                         
  10   9   1         98.27         75.51        26.72 o                         
  11   9   1         46.13         51.12        14.59 o                         
 -11  10   1         13.70         22.59        13.03 o                         
 -10  10   1         15.71         17.52        13.72 o                         
  -9  10   1        143.30        177.80        19.05 o                         
  -8  10   1        155.38        157.74        24.51 o                         
  -7  10   1         49.63         31.70        18.42 o                         
  -6  10   1          6.01          6.49        15.02 o                         
  -5  10   1          3.67         41.26        19.06 o                         
  -4  10   1        116.16        110.66        23.63 o                         
  -3  10   1         79.69         76.60        31.17 o                         
  -2  10   1        600.98        881.08        84.72 o                         
  -1  10   1        507.52        611.56        54.52 o                         
   0  10   1        884.06        825.00        50.77 o                         
   1  10   1        312.88        297.57        33.07 o                         
   2  10   1       1558.29       1663.03        55.15 o                         
   3  10   1          0.69        -22.25        22.25 o                         
   4  10   1         19.84         11.97        22.19 o                         
   5  10   1          3.23        -17.07        17.92 o                         
   6  10   1          8.70          5.76        13.55 o                         
   7  10   1          1.27          6.74        13.83 o                         
   8  10   1          5.93         -4.62        16.55 o                         
   9  10   1         21.78         74.09        26.29 o                         
  10  10   1         90.58         90.89        18.55 o                         
 -10  11   1          6.14         15.57        14.63 o                         
  -9  11   1          1.12         -4.64        10.59 o                         
  -8  11   1         44.30         38.46        15.73 o                         
  -7  11   1          0.09          9.27        16.12 o                         
  -6  11   1         54.26         58.56        17.89 o                         
  -5  11   1         41.23         57.39        15.33 o                         
  -4  11   1         79.86         89.19        20.55 o                         
  -3  11   1          6.69         -6.50        16.90 o                         
  -2  11   1        276.57        313.97        26.33 o                         
  -1  11   1        228.30        233.00        25.14 o                         
   0  11   1        961.41        913.52        42.56 o                         
   1  11   1          4.22         23.93        32.78 o                         
   2  11   1        577.42        606.72        45.95 o                         
   3  11   1        107.07        106.92        25.71 o                         
   4  11   1        188.40        169.32        47.49 o                         
   5  11   1         22.82         27.88        19.93 o                         
   6  11   1          1.33          9.76        18.88 o                         
   7  11   1          5.44         29.69        27.89 o                         
   8  11   1          0.77         38.23        43.45 o                         
   9  11   1        131.13        103.28        20.25 o                         
  -9  12   1         73.14         92.08        19.87 o                         
  -8  12   1        119.26        137.43        17.24 o                         
  -7  12   1          9.83          4.03        25.27 o                         
  -6  12   1         56.19         95.60        17.72 o                         
  -5  12   1        161.98        156.52        22.99 o                         
  -4  12   1          0.49         -9.08        15.85 o                         
  -3  12   1        196.26        200.61        24.79 o                         
  -2  12   1          3.89         23.43        26.90 o                         
  -1  12   1       1129.46       1223.20        50.60 o                         
   0  12   1       1370.09       1348.52        52.85 o                         
   1  12   1         54.84         92.80        29.43 o                         
   2  12   1         36.80         28.80        25.12 o                         
   3  12   1        209.04        209.08        32.44 o                         
   4  12   1         12.30         19.67        18.55 o                         
   5  12   1         54.55         58.63        16.75 o                         
   6  12   1         91.23         94.88        19.91 o                         
   7  12   1        187.31        195.35        20.21 o                         
   8  12   1        161.68        123.42        23.19 o                         
   9  12   1          1.39        -14.77        29.98 o                         
  -8  13   1         67.77         55.03        17.85 o                         
  -7  13   1          5.26        -17.41        53.44 o                         
  -6  13   1         85.09        110.26        33.02 o                         
  -5  13   1          7.34        -13.45        19.15 o                         
  -4  13   1         39.62         50.82        26.90 o                         
  -3  13   1        298.59        311.28        26.60 o                         
  -2  13   1         36.42         31.63        17.49 o                         
  -1  13   1        159.39        141.30        31.48 o                         
   0  13   1         71.23         24.43        29.21 o                         
   1  13   1        149.12        127.68        28.80 o                         
   2  13   1          1.19          2.62        24.83 o                         
   3  13   1         12.74        -20.38        20.38 o                         
   4  13   1         80.60         85.25        18.84 o                         
   5  13   1        388.83        444.90        34.55 o                         
   6  13   1         65.14         65.68        14.49 o                         
   7  13   1         25.03          3.00        17.53 o                         
  -7  14   1         11.96         -3.48        13.47 o                         
  -6  14   1         44.09         58.07        13.65 o                         
  -5  14   1         95.73        106.82        23.24 o                         
  -4  14   1          6.39         -0.74        18.28 o                         
  -3  14   1         20.28         -3.95        18.12 o                         
  -2  14   1          2.94         16.51        41.27 o                         
  -1  14   1          6.06          6.79        26.48 o                         
   0  14   1         54.36         12.98        17.52 o                         
   1  14   1         22.77         19.75        22.07 o                         
   2  14   1          7.13        -12.09        17.17 o                         
   3  14   1         28.50         37.75        17.31 o                         
   4  14   1         10.57         19.02        23.90 o                         
   5  14   1         19.36         15.52        12.78 o                         
   6  14   1         24.18          9.20        11.73 o                         
  -5  15   1          0.34          8.86         9.99 o                         
  -4  15   1         69.74         59.29        14.71 o                         
  -3  15   1         50.97         54.45        16.25 o                         
  -2  15   1         55.65         62.43        16.64 o                         
  -1  15   1         61.32         89.14        23.03 o                         
   0  15   1        103.13        129.44        19.42 o                         
   1  15   1        130.11        165.24        20.14 o                         
   2  15   1         26.51         26.94        12.80 o                         
   3  15   1          1.10          5.63        13.21 o                         
   4  15   1          1.85         -1.71         8.52 o                         
   5  15   1         40.29         29.94        13.17 o                         
  -3  16   1          0.96         -0.43        11.73 o                         
  -2  16   1          0.41         -5.14        23.46 o                         
  -1  16   1         91.71         86.22        18.25 o                         
   0  16   1         30.34         36.21        11.95 o                         
   1  16   1         13.70         10.83        16.07 o                         
   2  16   1          0.93        -13.03        13.03 o                         
 -14   0   2          0.23          3.45        12.83 o                         
 -13   0   2         25.06         14.46        19.90 o                         
 -12   0   2        174.43        216.84        23.77 o                         
 -11   0   2        111.04         97.04        17.23 o                         
 -10   0   2       1251.87       1069.14        37.68 o                         
  -9   0   2        323.83        277.18        40.40 o                         
  -8   0   2          3.95         40.40        27.81 o                         
  -7   0   2         67.07         64.73        29.98 o                         
  -6   0   2       1784.17       1999.81        82.11 o                         
  -5   0   2        744.96        873.24        40.44 o                         
  -4   0   2       4252.76       4287.34        63.10 o                         
  -3   0   2      27236.37      27179.24       207.20 o                         
  -2   0   2        239.08        205.99        12.07 o                         
  -1   0   2       3125.91       2966.05        56.48 o                         
   0   0   2        123.64        102.10        16.51 o                         
   1   0   2         21.55          6.15         7.12 o                         
   2   0   2      43663.57      43359.20       433.77 o                         
   3   0   2       3263.17       3377.25        53.25 o                         
   4   0   2       1140.89       1215.45        32.61 o                         
   5   0   2       4138.73       4058.93       103.84 o                         
   6   0   2        916.01       1031.84        67.34 o                         
   8   0   2          8.91        -31.28        34.32 o                         
   9   0   2        194.74        159.66        27.76 o                         
  10   0   2       1126.63       1128.11        51.45 o                         
  11   0   2       1119.04       1269.54        45.96 o                         
  12   0   2         41.16         47.88        11.80 o                         
 -14   1   2         11.64         26.94        17.82 o                         
 -13   1   2         88.03         77.19        16.87 o                         
 -12   1   2         11.95         10.63        14.08 o                         
 -11   1   2          6.25         -2.23        11.30 o                         
 -10   1   2          5.56          7.69        10.89 o                         
  -9   1   2         50.74         43.43        18.17 o                         
  -8   1   2         27.57         42.32        22.76 o                         
  -7   1   2         95.18        103.85        24.37 o                         
  -6   1   2          0.95         25.53        17.93 o                         
  -5   1   2        332.98        360.13        20.53 o                         
  -4   1   2         96.48        104.86         9.99 o                         
  -3   1   2        785.79        812.54        16.58 o                         
  -2   1   2       5862.29       5829.98        51.70 o                         
  -1   1   2       1429.08       1291.26        17.58 o                         
   0   1   2         15.40         24.86         5.69 o                         
   1   1   2       2473.69       2350.68        21.63 o                         
   2   1   2      15070.21      14996.31       115.42 o                         
   3   1   2       1985.19       1935.90        42.80 o                         
   4   1   2       1941.10       1856.64        35.01 o                         
   5   1   2        944.38       1044.83        28.69 o                         
   6   1   2         78.08         96.12        16.07 o                         
   7   1   2         19.78         48.66        33.02 o                         
   8   1   2          0.45         15.53        26.85 o                         
   9   1   2        166.29        180.62        15.30 o                         
  10   1   2         36.81         51.19        17.29 o                         
  11   1   2          6.38         -1.22        12.04 o                         
  12   1   2        191.80        213.03        24.60 o                         
  13   1   2          1.45          7.82        16.07 o                         
 -14   2   2          1.41         32.58        26.07 o                         
 -13   2   2          6.86         10.63        14.77 o                         
 -12   2   2         42.18         34.54        11.82 o                         
 -11   2   2          4.51          2.47        11.32 o                         
 -10   2   2          3.61         19.23        11.81 o                         
  -9   2   2        471.75        438.37        70.38 o                         
  -8   2   2         18.88         23.30        19.73 o                         
  -7   2   2        195.34        264.17        29.33 o                         
  -6   2   2        217.52        231.37        20.76 o                         
  -5   2   2          2.37        -16.30        16.74 o                         
  -4   2   2          9.77          7.91         9.08 o                         
  -3   2   2        285.77        249.20        15.36 o                         
  -2   2   2          0.51         -9.99         9.99 o                         
  -1   2   2       8003.27       7362.05        95.36 o                         
   0   2   2      16797.84      15945.85       106.21 o                         
   1   2   2       2650.43       2699.87        24.66 o                         
   2   2   2       1776.01       1784.70        27.90 o                         
   3   2   2        573.37        615.85        28.29 o                         
   4   2   2        449.42        503.25        37.00 o                         
   5   2   2         75.61         79.01        12.86 o                         
   6   2   2        114.98        138.02        21.94 o                         
   7   2   2        446.74        535.69        57.78 o                         
   8   2   2        125.49        160.74        31.73 o                         
   9   2   2         52.01         73.76        15.32 o                         
  10   2   2        441.47        434.90        27.71 o                         
  11   2   2         92.06        102.17        19.02 o                         
  12   2   2        183.36        194.68        24.46 o                         
 -13   3   2         72.96         95.53        22.21 o                         
 -12   3   2         55.76         64.45        12.61 o                         
 -11   3   2        218.14        199.18        19.60 o                         
 -10   3   2          8.73         10.47        12.00 o                         
  -9   3   2         35.06         46.88        18.45 o                         
  -8   3   2        803.37        913.18        39.47 o                         
  -7   3   2         10.03         16.93        17.50 o                         
  -6   3   2        243.04        242.86        54.96 o                         
  -5   3   2         15.04         -5.55        14.12 o                         
  -4   3   2       4778.05       4761.73        79.86 o                         
  -3   3   2        229.16        260.43        16.95 o                         
  -2   3   2       2156.17       2105.14        42.85 o                         
  -1   3   2        280.02        258.80        14.50 o                         
   0   3   2         36.85         31.09         8.53 o                         
   1   3   2        417.80        372.62        18.41 o                         
   2   3   2         65.54         67.95        21.94 o                         
   3   3   2        642.34        606.94        39.10 o                         
   4   3   2        401.08        364.47        26.95 o                         
   5   3   2       3438.79       3387.45        71.62 o                         
   6   3   2        352.10        360.34        43.88 o                         
   7   3   2       1895.56       2083.67        60.65 o                         
   8   3   2        121.66        122.06        17.59 o                         
   9   3   2        674.49        655.60        30.34 o                         
  10   3   2        221.30        224.41        21.04 o                         
  11   3   2        225.99        240.81        25.46 o                         
  12   3   2         50.05         42.03        13.49 o                         
 -13   4   2          7.81         19.01        15.32 o                         
 -12   4   2        133.51        134.47        14.22 o                         
 -11   4   2          5.26          7.10        10.43 o                         
 -10   4   2         10.23          9.87        15.73 o                         
  -9   4   2         72.48         72.44        17.15 o                         
  -8   4   2        583.24        574.79        66.04 o                         
  -7   4   2        488.16        516.03        31.96 o                         
  -6   4   2       1709.40       1652.84        42.56 o                         
  -5   4   2       3458.08       3669.79        64.74 o                         
  -4   4   2       2288.06       2727.10        72.99 o                         
  -3   4   2        416.28        445.60        38.02 o                         
  -2   4   2          6.24         -1.69        12.82 o                         
  -1   4   2       1747.38       1768.02        28.72 o                         
   0   4   2        227.88        273.44        14.30 o                         
   1   4   2        761.74        828.78        29.94 o                         
   2   4   2         80.88         94.71        25.20 o                         
   3   4   2        119.65        161.62        26.50 o                         
   4   4   2        272.35        308.37        27.65 o                         
   5   4   2       1303.43       1358.54        48.22 o                         
   6   4   2       2634.07       2754.65        76.25 o                         
   7   4   2        485.71        427.82        75.38 o                         
   8   4   2        312.80        273.84        19.95 o                         
   9   4   2         33.10         19.75        15.12 o                         
  10   4   2         14.55         49.59        15.90 o                         
  11   4   2        117.08         97.10        20.21 o                         
  12   4   2         36.00         49.96        15.67 o                         
 -13   5   2         10.83         29.44        12.96 o                         
 -12   5   2         26.52          8.57        11.26 o                         
 -11   5   2         95.67         89.94        13.78 o                         
 -10   5   2         29.83          3.89        14.91 o                         
  -9   5   2        336.98        316.81        25.31 o                         
  -8   5   2          5.05         -4.60        21.75 o                         
  -7   5   2          7.65         13.47        30.85 o                         
  -6   5   2         52.99         92.89        21.49 o                         
  -5   5   2        122.04        123.95        15.87 o                         
  -4   5   2        302.77        353.26        54.74 o                         
  -3   5   2        153.17        181.98        16.58 o                         
  -2   5   2        976.22       1062.86        32.04 o                         
  -1   5   2        417.82        435.75        22.85 o                         
   0   5   2        136.76        127.88        16.73 o                         
   1   5   2          3.53         18.25        18.68 o                         
   2   5   2        558.55        626.06        48.22 o                         
   3   5   2       1977.72       2025.32        61.04 o                         
   4   5   2        203.55        189.38        22.26 o                         
   5   5   2         23.90         11.95        15.77 o                         
   6   5   2        179.77        197.63        34.76 o                         
   7   5   2         18.88         13.52        31.02 o                         
   8   5   2        412.66        392.83        23.09 o                         
   9   5   2        114.53        115.93        18.85 o                         
  10   5   2          8.58         12.89        18.55 o                         
  11   5   2          8.63          2.84        20.12 o                         
  12   5   2         14.67          4.87         9.88 o                         
 -13   6   2         17.92         22.16        24.33 o                         
 -12   6   2          8.25         21.87        10.18 o                         
 -11   6   2          9.24         -1.21        11.10 o                         
 -10   6   2          0.11         10.46        14.57 o                         
  -9   6   2         27.04         25.90        18.63 o                         
  -8   6   2        192.50        155.32        28.10 o                         
  -7   6   2        736.14        793.49        50.66 o                         
  -6   6   2         35.18        -16.86        29.98 o                         
  -5   6   2        336.52        397.46        35.81 o                         
  -4   6   2        590.96        744.07        39.68 o                         
  -3   6   2         74.15        114.73        19.81 o                         
  -2   6   2       2119.08       2165.61        56.20 o                         
  -1   6   2          0.15          4.98         8.25 o                         
   0   6   2         98.44         97.26        18.26 o                         
   1   6   2        301.96        406.22        39.97 o                         
   2   6   2         51.27         43.08        25.63 o                         
   3   6   2        504.75        528.46        42.58 o                         
   4   6   2         92.80        137.68        29.11 o                         
   5   6   2       1752.21       1849.55        62.04 o                         
   6   6   2        328.28        271.23        30.82 o                         
   7   6   2        180.21        165.18        16.75 o                         
   8   6   2        160.27        153.08        17.06 o                         
   9   6   2         60.95         73.19        18.80 o                         
  10   6   2        175.18        221.78        23.27 o                         
  11   6   2         22.63         15.80        13.19 o                         
  12   6   2          5.83         19.22        12.36 o                         
 -12   7   2         99.56         95.78        11.36 o                         
 -11   7   2          7.98          0.90        10.17 o                         
 -10   7   2        269.61        294.05        20.30 o                         
  -9   7   2         34.96         -8.08        21.31 o                         
  -8   7   2        164.66        200.73        35.71 o                         
  -7   7   2          3.70        -16.83        19.99 o                         
  -6   7   2          0.12        -21.66        21.66 o                         
  -5   7   2       1191.61       1294.06        54.78 o                         
  -4   7   2        154.27        154.90        24.72 o                         
  -3   7   2        910.28       1073.71        45.72 o                         
  -2   7   2        402.94        425.06        32.15 o                         
  -1   7   2        414.16        312.40        29.31 o                         
   0   7   2        995.18        851.90        40.94 o                         
   1   7   2       1182.11       1088.83        45.42 o                         
   2   7   2         11.93         20.75        21.51 o                         
   3   7   2         21.52         10.88        17.33 o                         
   4   7   2       1608.28       1618.41        55.65 o                         
   5   7   2        189.43        220.55        41.06 o                         
   6   7   2         39.77         40.08        13.62 o                         
   7   7   2        818.06        797.77        25.19 o                         
   8   7   2        734.62        778.91        40.31 o                         
   9   7   2        325.89        327.20        30.67 o                         
  10   7   2          2.86        -10.31        16.25 o                         
  11   7   2         73.19         62.80        16.54 o                         
 -12   8   2          1.03          4.95        14.60 o                         
 -11   8   2         54.88         36.85        17.34 o                         
 -10   8   2         55.32         63.63        16.06 o                         
  -9   8   2         36.85         21.44        17.19 o                         
  -8   8   2        138.17        128.21        28.67 o                         
  -7   8   2         79.52         59.00        42.58 o                         
  -6   8   2        190.11        195.70        33.63 o                         
  -5   8   2         22.46         46.49        23.75 o                         
  -4   8   2        127.99        122.85        25.58 o                         
  -3   8   2        425.98        408.25        38.08 o                         
  -2   8   2         68.50         46.95        41.06 o                         
  -1   8   2        241.25        272.55        31.33 o                         
   0   8   2          4.02         -3.35        18.08 o                         
   1   8   2        378.62        395.03        26.83 o                         
   2   8   2        752.47        682.51        35.35 o                         
   3   8   2         48.88         81.24        22.94 o                         
   4   8   2        379.76        403.37        39.01 o                         
   5   8   2          4.19         10.28        17.45 o                         
   6   8   2         47.39         67.76        19.28 o                         
   7   8   2        113.90         90.47        16.63 o                         
   8   8   2          1.26          1.16        16.67 o                         
   9   8   2          4.89          4.93        24.48 o                         
  10   8   2        102.91        109.52        21.51 o                         
  11   8   2          0.09        -10.86        10.86 o                         
 -11   9   2          2.66          9.29        16.12 o                         
 -10   9   2          0.99         27.92        11.96 o                         
  -9   9   2        130.62        163.91        21.33 o                         
  -8   9   2        238.46        228.85        30.42 o                         
  -7   9   2        260.50        223.38        25.24 o                         
  -6   9   2         36.67         37.61        22.56 o                         
  -5   9   2         31.90         13.51        19.55 o                         
  -4   9   2         31.02         35.77        26.41 o                         
  -3   9   2        268.58        285.07        35.71 o                         
  -2   9   2          4.38        -20.85        20.85 o                         
  -1   9   2        176.97        221.55        33.09 o                         
   0   9   2          0.07        -15.24        19.99 o                         
   1   9   2        345.32        383.21        41.99 o                         
   2   9   2         41.29         24.03        47.96 o                         
   3   9   2        191.25        248.70        58.82 o                         
   4   9   2        294.69        305.79        29.98 o                         
   5   9   2         12.07        -10.38        15.95 o                         
   6   9   2          0.66          3.06        16.80 o                         
   7   9   2          3.61          5.39        13.17 o                         
   8   9   2        373.52        350.61        65.17 o                         
   9   9   2         43.00         36.93        31.28 o                         
  10   9   2          8.15         19.52        18.46 o                         
 -11  10   2         28.19         47.12        14.91 o                         
 -10  10   2         32.24         42.26        14.65 o                         
  -9  10   2         30.67         30.76        13.93 o                         
  -8  10   2         70.68         33.75        23.38 o                         
  -7  10   2        119.20        105.26        20.80 o                         
  -6  10   2        176.38        206.59        25.33 o                         
  -5  10   2          8.43        -12.78        16.66 o                         
  -4  10   2        426.60        411.02        35.27 o                         
  -3  10   2         37.32         -8.14        32.05 o                         
  -2  10   2        985.47        977.04        60.40 o                         
  -1  10   2        567.67        537.15        52.58 o                         
   0  10   2          1.83         10.01        17.71 o                         
   1  10   2        412.19        431.30        31.36 o                         
   2  10   2        136.97        169.29        31.81 o                         
   3  10   2       1185.60       1191.60        53.99 o                         
   4  10   2        163.04        164.73        25.04 o                         
   5  10   2         18.10         20.01        15.61 o                         
   6  10   2        246.74        285.28        29.74 o                         
   7  10   2         49.80         33.79        14.04 o                         
   8  10   2          3.82         42.58        32.58 o                         
   9  10   2        190.99        235.48        41.71 o                         
  10  10   2         78.87        108.57        43.88 o                         
 -10  11   2          0.05         -9.06        15.01 o                         
  -9  11   2         11.17         31.89        18.01 o                         
  -8  11   2          1.64         30.01        18.89 o                         
  -7  11   2         45.77         57.72        23.25 o                         
  -6  11   2         71.44         75.30        20.10 o                         
  -5  11   2        124.60        121.75        48.44 o                         
  -4  11   2        252.03        244.50        27.15 o                         
  -3  11   2         29.86          2.60        25.29 o                         
  -2  11   2        376.88        366.45        40.70 o                         
  -1  11   2         88.70         90.15        27.65 o                         
   0  11   2         43.75        -12.61        19.56 o                         
   1  11   2        285.08        317.68        31.43 o                         
   2  11   2         17.91        -10.52        24.25 o                         
   3  11   2        263.84        251.62        79.72 o                         
   4  11   2        305.41        316.56        46.04 o                         
   5  11   2        213.58        253.12        33.24 o                         
   6  11   2         35.10         67.48        16.69 o                         
   7  11   2          5.39         17.13        28.46 o                         
   8  11   2         61.20         67.78        33.45 o                         
   9  11   2          2.98          4.34        33.89 o                         
  -9  12   2          0.58         -1.44        11.64 o                         
  -8  12   2         16.95         20.76        13.96 o                         
  -7  12   2          6.59         27.29        16.56 o                         
  -6  12   2         20.01         48.31        17.29 o                         
  -5  12   2         58.95         48.43        18.23 o                         
  -4  12   2          0.13          8.08        19.64 o                         
  -3  12   2        141.06        153.42        25.51 o                         
  -2  12   2        665.10        648.79        36.27 o                         
  -1  12   2        337.47        347.70        45.65 o                         
   0  12   2         30.46          2.53        18.17 o                         
   1  12   2         13.96         52.40        30.22 o                         
   2  12   2        106.75        131.06        32.88 o                         
   3  12   2         63.44         45.01        23.26 o                         
   4  12   2         33.22         16.54        18.92 o                         
   5  12   2         88.96         66.18        16.79 o                         
   6  12   2          8.56         -3.30        13.77 o                         
   7  12   2          1.31          2.61        23.90 o                         
   8  12   2          0.24         -1.30        32.15 o                         
  -8  13   2         38.01         38.27        11.77 o                         
  -7  13   2         24.81         39.95        16.58 o                         
  -6  13   2        132.00        142.78        20.54 o                         
  -5  13   2         31.66         57.66        26.96 o                         
  -4  13   2          5.50         47.76        28.22 o                         
  -3  13   2        193.60        216.72        28.37 o                         
  -2  13   2          3.96        -16.81        21.38 o                         
  -1  13   2          8.16        -19.02        19.02 o                         
   0  13   2        296.48        288.54        30.93 o                         
   1  13   2          7.62         15.24        23.28 o                         
   2  13   2         51.85         58.03        26.62 o                         
   3  13   2          0.82         30.86        20.34 o                         
   4  13   2         94.88        124.87        23.24 o                         
   5  13   2        114.39         94.31        17.36 o                         
   6  13   2          2.09        -12.60        12.60 o                         
   7  13   2         38.26         16.73        14.75 o                         
  -7  14   2         86.22         90.65        12.99 o                         
  -6  14   2         65.17         94.71        19.99 o                         
  -5  14   2         89.08        142.47        17.80 o                         
  -4  14   2         45.70         30.96        15.85 o                         
  -3  14   2        108.06        152.44        29.17 o                         
  -2  14   2        148.77        167.94        24.61 o                         
  -1  14   2         48.58         42.32        23.92 o                         
   0  14   2          0.02          6.77        16.46 o                         
   1  14   2         15.78         39.68        23.52 o                         
   2  14   2         12.43         17.04        15.44 o                         
   3  14   2         18.53          3.15        13.19 o                         
   4  14   2          0.02         15.59        11.67 o                         
   5  14   2        118.29        118.73        20.91 o                         
   6  14   2        309.68        303.69        40.84 o                         
  -5  15   2         33.66         17.81        11.73 o                         
  -4  15   2        182.83        240.99        22.02 o                         
  -3  15   2          0.96         -1.26        12.42 o                         
  -2  15   2          7.45         21.48        13.77 o                         
  -1  15   2         20.17         26.40        12.84 o                         
   0  15   2         58.57        100.47        25.85 o                         
   1  15   2         31.53         24.99        19.20 o                         
   2  15   2          0.43          1.51        10.60 o                         
   3  15   2         78.52         83.94        18.79 o                         
   4  15   2         24.99         15.27        13.96 o                         
  -3  16   2          0.10         20.85        13.90 o                         
  -2  16   2          0.17         11.30        15.21 o                         
  -1  16   2         10.00        -15.64        15.64 o                         
   0  16   2         19.43         23.46        12.60 o                         
   1  16   2         38.78         17.81        11.73 o                         
   2  16   2         25.65         26.07        15.21 o                         
 -14   1   3         45.08         50.93         9.94 o                         
 -13   1   3         38.36         44.28        14.87 o                         
 -12   1   3          8.82          8.41        10.47 o                         
 -11   1   3         19.69         12.72        10.63 o                         
 -10   1   3         47.58         30.86        11.23 o                         
  -9   1   3        135.87        138.04        27.73 o                         
  -8   1   3         54.87         87.52        17.72 o                         
  -7   1   3          0.69        -27.03        27.03 o                         
  -6   1   3        459.21        504.84        23.57 o                         
  -5   1   3          1.19          7.06         9.45 o                         
  -4   1   3         32.34         45.29         8.08 o                         
  -3   1   3       2755.81       2886.45        27.62 o                         
  -2   1   3        333.46        357.32        10.63 o                         
  -1   1   3       2396.88       2515.08        55.18 o                         
   0   1   3       6469.95       5896.80        68.02 o                         
   1   1   3       2029.24       1897.08        32.10 o                         
   2   1   3       5887.36       5860.04        61.88 o                         
   3   1   3       5161.18       5399.38        57.38 o                         
   4   1   3       1444.07       1615.32        64.82 o                         
   5   1   3        721.10        824.07        39.60 o                         
   6   1   3         13.28         21.27        17.81 o                         
   7   1   3         76.00         57.78        37.80 o                         
   8   1   3        240.10        218.98        23.79 o                         
   9   1   3         88.21        105.03        17.66 o                         
  10   1   3         21.40         10.44        14.16 o                         
  11   1   3        197.86        224.22        16.49 o                         
  12   1   3         30.99         44.49        11.38 o                         
 -14   2   3          5.18         23.82        14.79 o                         
 -13   2   3        168.79        187.71        17.29 o                         
 -12   2   3        105.61        109.89        17.54 o                         
 -11   2   3         85.36         78.99        14.39 o                         
 -10   2   3         11.17        -10.08        13.22 o                         
  -9   2   3        361.30        291.83        34.00 o                         
  -8   2   3        397.28        424.13        29.52 o                         
  -7   2   3       2358.98       2622.05        54.81 o                         
  -6   2   3        575.07        643.81        35.17 o                         
  -5   2   3        107.94        138.39        13.92 o                         
  -4   2   3        594.20        559.68        16.79 o                         
  -3   2   3       1011.13        959.57        20.10 o                         
  -2   2   3         50.36         45.56         7.46 o                         
  -1   2   3       2382.13       2305.12        32.61 o                         
   0   2   3      10856.17       9978.45       103.72 o                         
   1   2   3       1687.51       1580.11        25.47 o                         
   2   2   3       1567.31       1642.86        30.10 o                         
   3   2   3        134.05        185.45        15.68 o                         
   4   2   3       1093.48       1026.65        47.92 o                         
   5   2   3        203.27        177.58        22.81 o                         
   6   2   3        397.16        613.46        61.69 o                         
   7   2   3         26.44         34.32        28.24 o                         
   8   2   3        113.88        112.68        14.24 o                         
   9   2   3        331.96        292.29        27.37 o                         
  10   2   3        708.10        784.55        40.14 o                         
  11   2   3         46.48         38.96        11.27 o                         
  12   2   3        221.07        279.64        60.35 o                         
 -14   3   3         34.98         20.13        26.50 o                         
 -13   3   3          0.19         16.95        18.29 o                         
 -12   3   3        216.73        248.09        15.92 o                         
 -11   3   3         62.27         56.07        11.33 o                         
 -10   3   3        627.11        633.05        25.87 o                         
  -9   3   3         31.41         39.50        23.87 o                         
  -8   3   3        136.92        139.79        19.94 o                         
  -7   3   3          4.12         -0.69        14.38 o                         
  -6   3   3        402.32        376.10        28.71 o                         
  -5   3   3        181.56        170.07        20.27 o                         
  -4   3   3        103.46        109.52        13.47 o                         
  -3   3   3        209.63        226.52        17.44 o                         
  -2   3   3       1552.93       1435.38        35.47 o                         
  -1   3   3          0.44          0.96         8.42 o                         
   0   3   3       2087.73       2019.92        24.25 o                         
   1   3   3       2451.33       2394.73        36.18 o                         
   2   3   3          7.22          6.87        20.64 o                         
   3   3   3        303.26        268.50        30.41 o                         
   4   3   3        124.91        111.24        14.83 o                         
   5   3   3         73.91         83.97        17.00 o                         
   6   3   3        366.54        402.61        39.10 o                         
   7   3   3        243.82        174.45        34.54 o                         
   8   3   3        307.55        300.04        20.20 o                         
   9   3   3         97.42        105.19        24.94 o                         
  10   3   3          0.05         -8.67        14.00 o                         
  11   3   3         41.15         45.44        17.67 o                         
  12   3   3          5.81          2.46        11.95 o                         
 -13   4   3          0.37         -3.39        10.00 o                         
 -12   4   3          4.00         18.75        11.08 o                         
 -11   4   3         39.42          5.98        13.61 o                         
 -10   4   3        267.71        234.42        18.04 o                         
  -9   4   3          0.15          3.53        15.91 o                         
  -8   4   3        359.93        350.95        32.85 o                         
  -7   4   3          0.70         -5.61        13.80 o                         
  -6   4   3          4.77         23.27        16.43 o                         
  -5   4   3        477.72        676.05        33.63 o                         
  -4   4   3        115.40        170.36        20.28 o                         
  -3   4   3       3252.59       3280.42        53.01 o                         
  -2   4   3        182.72        225.35        17.14 o                         
  -1   4   3        560.90        561.99        21.03 o                         
   0   4   3        386.14        423.43        16.25 o                         
   1   4   3          0.49         -7.53         8.88 o                         
   2   4   3          1.29          6.82        19.99 o                         
   3   4   3          1.88         -9.90        11.79 o                         
   4   4   3        297.24        332.49        59.52 o                         
   5   4   3         43.47         41.40        18.18 o                         
   6   4   3        289.53        277.05        31.50 o                         
   7   4   3          4.95         -0.03        15.64 o                         
   8   4   3         17.68         14.98        13.01 o                         
   9   4   3         86.22        114.26        22.70 o                         
  10   4   3         79.02        109.43        18.43 o                         
  11   4   3         41.21         45.33        18.24 o                         
  12   4   3         14.93         10.74         9.39 o                         
 -13   5   3          2.20         -1.02         8.83 o                         
 -12   5   3         82.83         81.22        13.93 o                         
 -11   5   3        392.31        442.80        21.14 o                         
 -10   5   3        348.18        266.93        23.59 o                         
  -9   5   3        242.84        191.56        18.40 o                         
  -8   5   3          0.08         -0.47        20.81 o                         
  -7   5   3        977.50        942.78        67.34 o                         
  -6   5   3       1173.46       1241.45        43.63 o                         
  -5   5   3          1.37          2.86        11.93 o                         
  -4   5   3        193.46        257.21        25.09 o                         
  -3   5   3        356.02        418.23        25.61 o                         
  -2   5   3        360.00        345.40        24.83 o                         
  -1   5   3        460.69        416.10        15.50 o                         
   0   5   3       1315.51       1335.97        29.01 o                         
   1   5   3        426.56        404.25        27.19 o                         
   2   5   3        579.95        593.04        48.66 o                         
   3   5   3        518.35        517.60        28.95 o                         
   4   5   3        169.00        181.77        25.42 o                         
   5   5   3        831.74        848.18        43.36 o                         
   6   5   3       1008.77        897.65        44.66 o                         
   7   5   3       1401.46       1213.28        43.59 o                         
   8   5   3        563.91        540.90        26.91 o                         
   9   5   3         33.42          3.58        28.97 o                         
  10   5   3        193.59        197.91        24.51 o                         
  11   5   3         40.93         27.79        16.10 o                         
  12   5   3          6.02         18.68        13.47 o                         
 -13   6   3         26.07         31.92        10.03 o                         
 -12   6   3          3.88         10.82         9.75 o                         
 -11   6   3          0.13         -8.14        10.51 o                         
 -10   6   3          2.48        -18.44        18.44 o                         
  -9   6   3          8.81          1.26        26.15 o                         
  -8   6   3        695.81        580.02        32.57 o                         
  -7   6   3        642.32        692.96        66.04 o                         
  -6   6   3        142.81        179.87        39.10 o                         
  -5   6   3          1.74          4.26        12.07 o                         
  -4   6   3         34.71         22.15        13.42 o                         
  -3   6   3        644.26        650.55        26.55 o                         
  -2   6   3       1264.23       1370.31        35.68 o                         
  -1   6   3        648.99        701.12        28.26 o                         
   0   6   3         23.89         44.67        16.91 o                         
   1   6   3        161.24        218.91        33.24 o                         
   2   6   3        600.98        753.54        39.03 o                         
   3   6   3          3.42         -5.41        13.42 o                         
   4   6   3        405.47        450.70        38.23 o                         
   5   6   3        742.26        751.80        42.85 o                         
   6   6   3       1066.19       1002.21        35.53 o                         
   7   6   3        800.81        822.19        37.25 o                         
   8   6   3         15.99          9.73        15.12 o                         
   9   6   3         38.14         29.53        20.92 o                         
  10   6   3         21.10         30.43        16.75 o                         
  11   6   3          0.70         -1.19        11.95 o                         
 -12   7   3         64.23         63.07        10.46 o                         
 -11   7   3          0.25          2.84        12.76 o                         
 -10   7   3         12.20          9.49        16.34 o                         
  -9   7   3        124.71        116.81        24.26 o                         
  -8   7   3        100.13        138.71        70.38 o                         
  -7   7   3          9.36         12.32        23.13 o                         
  -6   7   3         22.60         48.66        33.02 o                         
  -5   7   3        100.55         98.74        23.46 o                         
  -4   7   3          3.16          0.98        18.89 o                         
  -3   7   3         30.66         13.72        52.14 o                         
  -2   7   3        693.00        831.86        27.78 o                         
  -1   7   3         76.42        108.42        24.99 o                         
   0   7   3        302.94        265.07        49.75 o                         
   1   7   3         47.67         76.51        22.40 o                         
   2   7   3          9.90         -0.72        16.62 o                         
   3   7   3         68.42         69.08        20.31 o                         
   4   7   3          0.14         23.54        19.20 o                         
   5   7   3          0.08         14.34        29.98 o                         
   6   7   3         22.01         10.17        12.78 o                         
   7   7   3          8.97         15.91        13.50 o                         
   8   7   3          0.37          3.06        19.35 o                         
   9   7   3         76.60         12.56        41.06 o                         
  10   7   3         23.17         18.73        14.94 o                         
  11   7   3          0.71          9.43        14.60 o                         
 -12   8   3          3.74         18.15        12.54 o                         
 -11   8   3         26.61         39.78        11.62 o                         
 -10   8   3         84.46         82.88        17.30 o                         
  -9   8   3        260.69        265.37        28.68 o                         
  -8   8   3        604.08        623.01        79.07 o                         
  -7   8   3        217.39        189.90        29.01 o                         
  -6   8   3        112.26        107.82        25.05 o                         
  -5   8   3         72.95         69.95        33.89 o                         
  -4   8   3         87.23        100.62        25.89 o                         
  -3   8   3        408.57        338.19        34.44 o                         
  -2   8   3        456.63        522.11        43.98 o                         
  -1   8   3        159.77        116.28        27.21 o                         
   0   8   3        236.14        263.46        30.38 o                         
   1   8   3        457.44        430.53        41.83 o                         
   2   8   3        221.69        302.97        36.93 o                         
   3   8   3         36.95         15.12        19.99 o                         
   4   8   3          4.48          6.95        19.99 o                         
   5   8   3       1130.21       1055.26        36.45 o                         
   6   8   3        348.38        335.90        20.86 o                         
   7   8   3         88.33        105.92        18.74 o                         
   8   8   3          8.04          8.88        22.01 o                         
   9   8   3        269.04        222.48        35.01 o                         
  10   8   3          4.02         -1.68        16.17 o                         
 -12   9   3         43.77         52.57        33.02 o                         
 -11   9   3         46.18         55.69        11.06 o                         
 -10   9   3          9.36         21.76        14.41 o                         
  -9   9   3        264.96        260.16        25.37 o                         
  -8   9   3        101.56         77.25        25.40 o                         
  -7   9   3         75.12         22.06        40.19 o                         
  -6   9   3        119.50        117.42        25.25 o                         
  -5   9   3          0.47         11.67        20.00 o                         
  -4   9   3          4.42        -13.02        25.26 o                         
  -3   9   3         15.65         -7.14        28.24 o                         
  -2   9   3         13.18          8.69        24.51 o                         
  -1   9   3        721.20        870.66        87.33 o                         
   0   9   3        315.64        336.92        37.58 o                         
   1   9   3        412.79        420.33        32.13 o                         
   2   9   3         98.14        110.47        22.40 o                         
   3   9   3        399.52        369.90        35.26 o                         
   4   9   3       1735.91       1656.35        51.30 o                         
   5   9   3         15.58          9.10        19.62 o                         
   6   9   3        109.58        111.01        21.14 o                         
   7   9   3         15.98         -2.89        19.96 o                         
   8   9   3         13.31         23.03        33.02 o                         
   9   9   3         61.36          9.56        35.63 o                         
  10   9   3         78.29         71.69        17.38 o                         
 -11  10   3          1.85         17.03         9.55 o                         
 -10  10   3         13.32          7.78        11.96 o                         
  -9  10   3        118.64        135.02        20.34 o                         
  -8  10   3         60.51         81.40        25.07 o                         
  -7  10   3        270.30        233.96        24.34 o                         
  -6  10   3          4.01          4.06        53.44 o                         
  -5  10   3        151.82        155.64        30.77 o                         
  -4  10   3        293.67        262.47        32.63 o                         
  -3  10   3         79.52         45.26        26.71 o                         
  -2  10   3        898.82        694.82        79.29 o                         
  -1  10   3         19.35         31.42        38.01 o                         
   0  10   3        157.69        149.67        25.13 o                         
   1  10   3       1367.58       1352.03        66.67 o                         
   2  10   3         44.72         66.45        24.92 o                         
   3  10   3         10.17         23.50        20.81 o                         
   4  10   3         83.32         86.42        20.70 o                         
   5  10   3         14.64         19.44        18.10 o                         
   6  10   3          3.08         23.88        15.15 o                         
   7  10   3         93.68         87.12        19.85 o                         
   8  10   3          0.67         -0.43        26.94 o                         
   9  10   3          5.70          3.48        32.15 o                         
 -10  11   3          0.82        -14.05        14.05 o                         
  -9  11   3         30.05         33.86        15.10 o                         
  -8  11   3         14.16          0.30        18.58 o                         
  -7  11   3        103.43         91.63        19.33 o                         
  -6  11   3        242.91        278.10        90.37 o                         
  -5  11   3         31.59         23.12        24.17 o                         
  -4  11   3         28.27          4.26        22.04 o                         
  -3  11   3         14.73        -19.07        20.57 o                         
  -2  11   3         98.70         78.88        25.15 o                         
  -1  11   3        765.65        786.01        38.65 o                         
   0  11   3        467.72        439.49        34.44 o                         
   1  11   3          0.15         10.17        39.54 o                         
   2  11   3          3.25          9.70        19.51 o                         
   3  11   3        251.37        257.09        27.37 o                         
   4  11   3         79.28         48.32        36.94 o                         
   5  11   3          2.69         32.40        15.49 o                         
   6  11   3         76.33         44.43        17.96 o                         
   7  11   3         43.02         56.66        41.27 o                         
   8  11   3         15.28         -9.12        33.45 o                         
   9  11   3         20.19         39.10        23.03 o                         
  -9  12   3         24.80         20.84        10.28 o                         
  -8  12   3        106.48         93.94        15.99 o                         
  -7  12   3        234.55        244.24        28.73 o                         
  -6  12   3         41.22        103.72        19.09 o                         
  -5  12   3        123.57        145.95        33.24 o                         
  -4  12   3          1.41          9.65        34.54 o                         
  -3  12   3         46.64         83.94        23.33 o                         
  -2  12   3         19.79         39.43        27.21 o                         
  -1  12   3        143.75        118.27        20.21 o                         
   0  12   3         38.15         43.36        18.71 o                         
   1  12   3         85.51         85.38        24.43 o                         
   2  12   3        587.69        572.08        48.19 o                         
   3  12   3         57.63         75.60        23.65 o                         
   4  12   3         45.26         39.90        16.98 o                         
   5  12   3        165.86        188.29        17.08 o                         
   6  12   3         23.94         45.67        18.65 o                         
   7  12   3         19.20         40.17        24.06 o                         
   8  12   3         60.64         93.41        33.45 o                         
  -8  13   3         17.52         -0.24        11.12 o                         
  -7  13   3          3.64          7.15        19.62 o                         
  -6  13   3        199.76        230.49        21.23 o                         
  -5  13   3        146.73        208.87        36.68 o                         
  -4  13   3        251.13        255.19        43.87 o                         
  -3  13   3        209.38        181.36        26.55 o                         
  -2  13   3          0.18         13.56        27.16 o                         
  -1  13   3         51.06         33.46        22.51 o                         
   0  13   3        165.22        174.32        26.22 o                         
   1  13   3         74.37          4.63        21.99 o                         
   2  13   3        190.50        150.76        23.12 o                         
   3  13   3        171.44        168.57        25.60 o                         
   4  13   3         35.50         23.53        16.58 o                         
   5  13   3          8.00         -1.69        16.70 o                         
   6  13   3          2.28         -4.16        15.52 o                         
  -7  14   3         15.07         19.37        12.13 o                         
  -6  14   3         31.59         47.75        36.28 o                         
  -5  14   3         49.21         78.52        38.68 o                         
  -4  14   3         23.53         29.26        13.97 o                         
  -3  14   3          0.00        -27.23        31.72 o                         
  -2  14   3          1.57         -1.30        19.55 o                         
  -1  14   3        105.69        186.82        33.02 o                         
   0  14   3          0.00        -11.47        18.26 o                         
   1  14   3          1.64        -15.53        15.53 o                         
   2  14   3         16.21          9.07        28.67 o                         
   3  14   3        139.64        176.82        40.40 o                         
   4  14   3          9.45         16.06        16.76 o                         
   5  14   3        107.13        113.68        20.41 o                         
  -5  15   3         13.08         23.90        13.03 o                         
  -4  15   3         38.00         57.78        22.16 o                         
  -3  15   3          1.18         -1.96        13.47 o                         
  -2  15   3         31.03         44.10        12.28 o                         
  -1  15   3         42.81         55.88        17.38 o                         
   0  15   3          0.30          9.36        16.75 o                         
   1  15   3         17.55         13.59        17.31 o                         
   2  15   3         18.15         52.84        28.24 o                         
   3  15   3         34.26         32.23        16.07 o                         
   4  15   3          7.44         -2.91        14.21 o                         
  -2  16   3        105.77        159.88        22.16 o                         
  -1  16   3          0.52          3.48        16.51 o                         
   0  16   3          8.41         39.54        17.38 o                         
 -14   0   4        107.63        113.14        20.47 o                         
 -13   0   4        271.73        291.51        21.20 o                         
 -12   0   4        239.60        217.38        25.85 o                         
 -11   0   4         28.43         -7.89        30.63 o                         
 -10   0   4        686.35        622.12        69.95 o                         
  -9   0   4        976.06        949.29        78.20 o                         
  -8   0   4        414.59        388.41        55.61 o                         
  -7   0   4        814.71        977.45        65.82 o                         
  -6   0   4        110.71        174.92        25.16 o                         
  -5   0   4         79.27         87.58        22.81 o                         
  -4   0   4       3785.18       4046.23        60.94 o                         
  -3   0   4      16299.71      16361.44       170.64 o                         
  -2   0   4      30232.67      31035.99       445.32 o                         
  -1   0   4      30713.71      31326.65       441.41 o                         
   0   0   4      12358.90      11966.73       207.67 o                         
   1   0   4      28915.83      26691.41       409.69 o                         
   2   0   4        424.71        477.80        31.13 o                         
   3   0   4        382.21        408.99        29.42 o                         
   4   0   4         96.44         90.37        25.63 o                         
   5   0   4        131.45        129.03        28.67 o                         
   6   0   4          9.55          5.65        27.37 o                         
   7   0   4        222.43        161.07        99.93 o                         
   8   0   4        102.33        108.80        32.48 o                         
   9   0   4         16.93         10.52        22.02 o                         
  10   0   4         37.32         47.10        18.77 o                         
  11   0   4         15.27         21.62        16.41 o                         
  12   0   4        816.00        844.15        52.14 o                         
 -14   1   4         10.39         16.67        10.01 o                         
 -13   1   4          1.48          7.07        10.90 o                         
 -12   1   4         20.53         19.32        14.30 o                         
 -11   1   4        235.51        233.32        26.37 o                         
 -10   1   4         17.05         31.93        13.11 o                         
  -9   1   4          3.55        -10.70        24.86 o                         
  -8   1   4         10.95         44.04        26.95 o                         
  -7   1   4        145.73        166.92        26.10 o                         
  -6   1   4        416.10        477.85        19.16 o                         
  -5   1   4         82.97        130.24        11.36 o                         
  -4   1   4       4597.14       4805.14        62.26 o                         
  -3   1   4        109.51        110.57        11.49 o                         
  -2   1   4        355.38        379.20        20.67 o                         
  -1   1   4        180.86        179.18        16.69 o                         
   0   1   4       3891.32       3693.46        80.87 o                         
   1   1   4        132.08        140.50        14.61 o                         
   2   1   4       6118.99       6286.63       122.89 o                         
   3   1   4        834.83        943.65        25.49 o                         
   4   1   4        376.21        444.13        29.55 o                         
   5   1   4         55.45         72.18        20.77 o                         
   6   1   4        113.71        115.03        28.67 o                         
   7   1   4        189.53        220.90        29.62 o                         
   8   1   4          7.20         -6.94        16.89 o                         
   9   1   4          1.06          4.70        14.54 o                         
  10   1   4          2.54        -13.32        13.32 o                         
  11   1   4        118.21        147.94        13.70 o                         
  12   1   4         94.44         74.73        21.72 o                         
 -14   2   4         16.58         19.33        15.75 o                         
 -13   2   4          0.44         -9.53         9.53 o                         
 -12   2   4        151.88        153.00        15.09 o                         
 -11   2   4        197.66        177.39        15.65 o                         
 -10   2   4         40.14         54.00        17.70 o                         
  -9   2   4          7.32         15.65        26.68 o                         
  -8   2   4          2.08          9.50        22.59 o                         
  -7   2   4        292.96        359.25        31.53 o                         
  -6   2   4        688.93        833.93        36.90 o                         
  -5   2   4        518.15        612.68        26.14 o                         
  -4   2   4        180.89        174.87        15.38 o                         
  -3   2   4       2287.14       2193.07        28.51 o                         
  -2   2   4        702.48        672.95        14.22 o                         
  -1   2   4        172.50        189.95        15.79 o                         
   0   2   4          9.14         22.03         9.96 o                         
   1   2   4          2.88         -7.19        10.46 o                         
   2   2   4       2418.45       2500.21        75.81 o                         
   3   2   4         84.94         93.13        14.78 o                         
   4   2   4        264.36        243.47        26.50 o                         
   5   2   4         60.81         57.45        20.85 o                         
   6   2   4        354.24        359.74        35.57 o                         
   7   2   4        152.25        171.09        36.74 o                         
   8   2   4          4.71          6.73        22.44 o                         
   9   2   4         14.37         23.25        19.69 o                         
  10   2   4          4.69         21.55        12.80 o                         
  11   2   4          1.42         -0.83         9.89 o                         
  12   2   4         25.28         19.48        10.90 o                         
 -14   3   4         20.50         35.08        12.81 o                         
 -13   3   4         17.84         12.32        10.90 o                         
 -12   3   4        204.52        217.51        15.57 o                         
 -11   3   4        417.48        359.24        19.54 o                         
 -10   3   4        322.44        270.20        27.52 o                         
  -9   3   4        276.82        276.73        24.94 o                         
  -8   3   4        134.39        142.80        26.49 o                         
  -7   3   4        102.32         41.31        19.42 o                         
  -6   3   4        101.67         84.17        18.43 o                         
  -5   3   4        447.68        522.35        43.01 o                         
  -4   3   4         13.96         -2.88        10.57 o                         
  -3   3   4        920.75        902.95        22.95 o                         
  -2   3   4       1873.79       1789.68        29.59 o                         
  -1   3   4         78.24        101.13        12.31 o                         
   0   3   4        179.91        187.23        13.51 o                         
   1   3   4       1574.54       1426.52        26.99 o                         
   2   3   4          1.89          3.08         9.63 o                         
   3   3   4       1051.60       1044.56        24.66 o                         
   4   3   4        357.55        305.03        22.72 o                         
   5   3   4        491.47        444.05        38.96 o                         
   6   3   4        116.55        141.20        34.32 o                         
   7   3   4        446.79        461.43        31.12 o                         
   8   3   4          9.05         12.42        16.13 o                         
   9   3   4        122.81        117.72        21.48 o                         
  10   3   4        268.62        337.53        42.14 o                         
  11   3   4          1.32         -5.53        12.90 o                         
 -14   4   4         46.40         18.95        25.85 o                         
 -13   4   4          5.31         18.24        11.92 o                         
 -12   4   4          1.09         -9.50        10.67 o                         
 -11   4   4         31.85         27.83        11.38 o                         
 -10   4   4         68.32         69.80        15.80 o                         
  -9   4   4       3032.68       2485.07        82.78 o                         
  -8   4   4        176.92        175.80        28.02 o                         
  -7   4   4         84.26         78.09        20.91 o                         
  -6   4   4       1061.36       1052.20        50.83 o                         
  -5   4   4        564.33        485.98        33.45 o                         
  -4   4   4       1207.05       1189.46        42.79 o                         
  -3   4   4       3016.96       3055.30        60.20 o                         
  -2   4   4       2468.80       2540.70        43.84 o                         
  -1   4   4          6.16          8.37         7.39 o                         
   0   4   4        845.25        934.80        23.36 o                         
   1   4   4        161.69        196.67        19.73 o                         
   2   4   4        606.93        567.36        24.97 o                         
   3   4   4          0.92          1.99        16.32 o                         
   4   4   4        830.13        768.60        34.33 o                         
   5   4   4       1902.88       1910.32        82.55 o                         
   6   4   4          0.58        -21.72        21.72 o                         
   7   4   4          3.89         11.49        12.68 o                         
   8   4   4        490.33        472.89        47.53 o                         
   9   4   4        399.87        431.40        34.77 o                         
  10   4   4          6.09         -6.15        11.77 o                         
  11   4   4         24.98         26.53        28.15 o                         
 -13   5   4         62.31         63.53        12.79 o                         
 -12   5   4          1.78          2.40        10.83 o                         
 -11   5   4          7.41         31.13        17.45 o                         
 -10   5   4         12.29          4.29        12.19 o                         
  -9   5   4          2.59         -1.93        18.14 o                         
  -8   5   4        110.08         65.30        20.75 o                         
  -7   5   4        103.14        116.19        21.96 o                         
  -6   5   4         29.37         52.03        17.66 o                         
  -5   5   4          0.05         10.12        14.28 o                         
  -4   5   4        714.30        928.00        60.39 o                         
  -3   5   4        924.71       1072.47        39.15 o                         
  -2   5   4        315.41        361.54        26.95 o                         
  -1   5   4        628.49        619.87        19.85 o                         
   0   5   4        494.61        507.22        37.80 o                         
   1   5   4        335.51        380.94        26.07 o                         
   2   5   4         98.37         92.88        17.73 o                         
   3   5   4        272.08        306.26        26.37 o                         
   4   5   4        104.40        116.24        20.08 o                         
   5   5   4        682.00        797.02        85.37 o                         
   6   5   4        107.97         81.96        22.65 o                         
   7   5   4        140.49        108.20        19.72 o                         
   8   5   4         13.84         12.52        14.55 o                         
   9   5   4          6.48         51.25        23.04 o                         
  10   5   4          5.68          8.77        14.55 o                         
  11   5   4         12.44          5.68        11.56 o                         
 -13   6   4         10.63          5.72         9.91 o                         
 -12   6   4          1.41         23.90        11.00 o                         
 -11   6   4          0.00          3.10        12.58 o                         
 -10   6   4         42.16          2.80        29.85 o                         
  -9   6   4         55.13         51.76        14.80 o                         
  -8   6   4        592.88        519.56        51.28 o                         
  -7   6   4        304.51        295.00        45.18 o                         
  -6   6   4         80.66         71.22        18.78 o                         
  -5   6   4        360.48        322.12        28.06 o                         
  -4   6   4         36.00         28.99        15.63 o                         
  -3   6   4        676.71        707.62        51.92 o                         
  -2   6   4          0.09        -14.78        14.78 o                         
  -1   6   4        196.31        274.62        26.11 o                         
   0   6   4        296.22        331.44        28.46 o                         
   1   6   4        477.30        517.87        30.57 o                         
   2   6   4          0.05        -21.29        23.03 o                         
   3   6   4         25.84         28.34        13.96 o                         
   4   6   4       1478.66       1421.98        50.07 o                         
   5   6   4        160.51        141.04        29.33 o                         
   6   6   4         18.11          2.55        15.50 o                         
   7   6   4         40.72         39.64        17.59 o                         
   8   6   4          1.16          3.59        13.89 o                         
   9   6   4        134.65        104.15        22.75 o                         
  10   6   4          0.20         13.83        17.33 o                         
  11   6   4         30.23         15.89        13.20 o                         
 -13   7   4         41.64         33.02        13.47 o                         
 -12   7   4        140.26        152.66        13.01 o                         
 -11   7   4        334.48        369.31        20.24 o                         
 -10   7   4        208.52        188.03        25.07 o                         
  -9   7   4         59.11         50.66        21.54 o                         
  -8   7   4       1039.47        891.35        50.83 o                         
  -7   7   4         26.71         39.93        23.46 o                         
  -6   7   4         51.36         16.51        30.85 o                         
  -5   7   4         43.96        137.29        40.40 o                         
  -4   7   4        133.85        139.22        19.10 o                         
  -3   7   4       1273.09       1298.62        73.21 o                         
  -2   7   4         76.55         86.49        17.42 o                         
  -1   7   4         33.98         47.00        20.42 o                         
   0   7   4        328.01        414.55        29.85 o                         
   1   7   4       1647.79       1640.08        76.46 o                         
   2   7   4        498.27        428.38        45.62 o                         
   3   7   4         48.85         44.24        16.72 o                         
   4   7   4         20.73         43.19        20.15 o                         
   5   7   4        185.71        164.60        16.71 o                         
   6   7   4         69.23         45.26        16.68 o                         
   7   7   4          2.91        -13.84        13.84 o                         
   8   7   4          8.54         32.98        23.23 o                         
   9   7   4        187.94        147.32        27.57 o                         
  10   7   4        199.14        227.03        26.78 o                         
 -12   8   4         13.60         18.68        13.57 o                         
 -11   8   4          2.59         -9.66         9.66 o                         
 -10   8   4         25.65         37.85        18.20 o                         
  -9   8   4        390.95        399.09        35.26 o                         
  -8   8   4        177.17        178.13        47.79 o                         
  -7   8   4         43.11         47.21        22.74 o                         
  -6   8   4         29.37         18.80        14.81 o                         
  -5   8   4          4.65        -27.81        27.81 o                         
  -4   8   4         15.83         42.14        28.24 o                         
  -3   8   4          2.03         30.85        28.24 o                         
  -2   8   4        661.20        828.51        60.82 o                         
  -1   8   4        576.50        587.82        53.44 o                         
   0   8   4        135.10         60.39        31.72 o                         
   1   8   4         97.88        112.09        36.49 o                         
   2   8   4         72.66         44.31        33.89 o                         
   3   8   4        166.71        179.24        42.79 o                         
   4   8   4        882.55        829.87        48.60 o                         
   5   8   4        248.88        233.89        19.69 o                         
   6   8   4         66.04         69.49        18.07 o                         
   7   8   4         23.00         41.37        25.62 o                         
   8   8   4          7.14         18.46        24.35 o                         
   9   8   4         99.47        136.57        51.92 o                         
  10   8   4         51.14         54.77        34.54 o                         
 -12   9   4          0.37          9.95        14.73 o                         
 -11   9   4         38.63         34.70        11.30 o                         
 -10   9   4         57.02         63.85        17.15 o                         
  -9   9   4        306.12        301.20        27.20 o                         
  -8   9   4         30.51          0.43        39.97 o                         
  -7   9   4          2.99         22.95        19.90 o                         
  -6   9   4         17.10         12.33        19.34 o                         
  -5   9   4        263.69        256.27        32.80 o                         
  -4   9   4         49.12         43.88        39.10 o                         
  -3   9   4         13.80         10.86        38.23 o                         
  -2   9   4          0.75         19.12        33.02 o                         
  -1   9   4        272.93        286.74        42.14 o                         
   0   9   4         19.80         82.98        38.23 o                         
   1   9   4          4.05          3.91        29.98 o                         
   3   9   4         96.66         76.49        17.61 o                         
   4   9   4         22.45         21.92        12.88 o                         
   5   9   4         94.53         86.42        29.33 o                         
   6   9   4          0.08        144.67        55.18 o                         
   7   9   4         21.03          7.35        22.88 o                         
   8   9   4         48.70         39.97        37.80 o                         
   9   9   4         15.87         62.56        28.24 o                         
 -11  10   4         23.90          5.45        10.78 o                         
 -10  10   4         96.46         98.72        19.27 o                         
  -9  10   4        225.77        307.79        55.24 o                         
  -8  10   4        286.76        268.20        69.08 o                         
  -7  10   4          3.62         13.30        34.32 o                         
  -6  10   4         57.57         84.89        25.30 o                         
  -5  10   4         55.75         75.78        26.12 o                         
  -4  10   4          8.96        -23.08        23.16 o                         
  -3  10   4          0.04         24.74        21.64 o                         
  -2  10   4       1075.09        929.79        57.35 o                         
  -1  10   4        624.60        591.79        42.20 o                         
   0  10   4        461.39        429.92        41.20 o                         
   1  10   4         39.23         37.38        21.03 o                         
   2  10   4        906.00        912.84        43.29 o                         
   3  10   4        189.35        222.43        25.18 o                         
   4  10   4        411.41        419.66        29.98 o                         
   5  10   4         77.48         70.53        45.40 o                         
   6  10   4        102.56        109.21        28.79 o                         
   7  10   4         19.67        -18.25        39.10 o                         
   8  10   4          1.75          2.61        25.20 o                         
   9  10   4         16.40         26.07        32.15 o                         
 -10  11   4        106.54        134.22        19.62 o                         
  -9  11   4          9.19         14.01        13.91 o                         
  -8  11   4         21.36         42.21        18.04 o                         
  -7  11   4        401.24        423.71        36.40 o                         
  -6  11   4         28.11         43.53        21.62 o                         
  -5  11   4         59.20         29.03        24.18 o                         
  -4  11   4        173.10        134.51        28.52 o                         
  -3  11   4          8.95         17.11        21.51 o                         
  -2  11   4        349.98        336.43        33.73 o                         
  -1  11   4        156.72        167.82        21.09 o                         
   0  11   4          1.92         -5.42        17.53 o                         
   1  11   4         88.55         32.15        23.46 o                         
   2  11   4        411.98        401.44        50.40 o                         
   3  11   4        572.09        580.17        34.80 o                         
   4  11   4          0.01          9.56        15.27 o                         
   5  11   4          1.53         33.71        23.86 o                         
   6  11   4        188.05        176.89        36.70 o                         
   7  11   4         58.76         53.00        39.54 o                         
   8  11   4         12.23        -13.90        22.16 o                         
  -9  12   4          6.03          7.92        10.22 o                         
  -8  12   4         29.05         39.71        13.67 o                         
  -7  12   4          9.28        -14.90        46.49 o                         
  -6  12   4         26.87          2.11        17.24 o                         
  -5  12   4         98.79        120.72        26.97 o                         
  -4  12   4        231.65        155.31        29.74 o                         
  -3  12   4         30.71         24.06        21.64 o                         
  -2  12   4          5.40          8.75        15.67 o                         
  -1  12   4        115.40        129.66        26.03 o                         
   0  12   4         91.06         94.52        26.28 o                         
   1  12   4          0.63        -22.76        22.76 o                         
   2  12   4        157.32        141.36        20.95 o                         
   3  12   4          4.28         20.59        17.19 o                         
   4  12   4        341.60        339.55        34.25 o                         
   5  12   4          6.78          6.69        23.59 o                         
   6  12   4          3.14         10.27        15.41 o                         
   7  12   4         36.86         49.09        34.32 o                         
  -8  13   4         42.91         21.91        11.50 o                         
  -7  13   4          5.21         15.21        21.94 o                         
  -6  13   4         14.24         29.70        26.07 o                         
  -5  13   4          0.24          5.14        27.37 o                         
  -4  13   4          7.65         21.89        18.30 o                         
  -3  13   4        131.75        103.02        23.41 o                         
  -2  13   4          1.68         -0.08        39.65 o                         
  -1  13   4          6.32         19.56        25.39 o                         
   0  13   4        180.13        209.24        37.31 o                         
   1  13   4         60.21         41.86        20.00 o                         
   2  13   4         64.56        104.98        18.28 o                         
   3  13   4         73.32         66.47        34.76 o                         
   4  13   4          8.55         -2.61        26.94 o                         
   5  13   4         89.20         91.84        30.55 o                         
   6  13   4         25.38         32.20        21.17 o                         
  -7  14   4          0.43         11.75        10.24 o                         
  -6  14   4         25.36         21.84        16.69 o                         
  -5  14   4         26.20         30.97        17.63 o                         
  -4  14   4         28.10         47.15        50.40 o                         
  -3  14   4          3.30          6.56        33.02 o                         
  -2  14   4         19.09         30.41        21.72 o                         
  -1  14   4        156.11        165.77        27.81 o                         
   0  14   4         54.79         57.32        17.32 o                         
   1  14   4         27.16        -38.23        38.23 o                         
   2  14   4          3.01         91.67        44.31 o                         
   3  14   4         78.83        100.36        42.14 o                         
   4  14   4         20.71         32.02        17.19 o                         
   5  14   4         23.55         67.50        16.51 o                         
  -5  15   4         22.61         27.81        17.81 o                         
  -4  15   4          0.02          0.43        14.34 o                         
  -3  15   4          6.07         18.25        19.99 o                         
   0  15   4         40.88         52.57        35.19 o                         
   1  15   4         17.29         23.03        34.76 o                         
   2  15   4         65.24        114.75        20.89 o                         
   3  15   4          0.67        -12.00        26.50 o                         
 -14   1   5         22.41         22.82        11.92 o                         
 -13   1   5        196.81        175.06        12.73 o                         
 -12   1   5        208.56        194.93        15.59 o                         
 -11   1   5        317.98        294.87        22.33 o                         
 -10   1   5          1.76         -8.74        16.91 o                         
  -9   1   5        145.34        164.20        31.79 o                         
  -8   1   5        126.52        121.69        30.09 o                         
  -7   1   5        685.37        754.15        37.49 o                         
  -6   1   5        414.33        526.62        32.83 o                         
  -5   1   5        250.10        246.68        35.20 o                         
  -4   1   5       1835.21       2002.63        44.61 o                         
  -3   1   5          0.74         23.58        11.77 o                         
  -2   1   5        304.34        371.18        23.03 o                         
  -1   1   5       3542.03       3380.57        66.97 o                         
   0   1   5       2706.38       2313.99        70.38 o                         
   1   1   5          1.99         11.80         8.07 o                         
   2   1   5       6658.01       6541.21        73.10 o                         
   3   1   5        296.47        281.95        29.54 o                         
   4   1   5         23.81         23.62        16.95 o                         
   5   1   5        765.33        839.95        72.99 o                         
   6   1   5        233.48        326.88        35.57 o                         
   7   1   5          6.01         11.35        17.95 o                         
   8   1   5         18.84         29.35        21.11 o                         
   9   1   5         11.44         21.16        15.78 o                         
  10   1   5         21.63         19.84        13.27 o                         
  11   1   5          0.10          2.96         8.77 o                         
 -14   2   5        108.34        140.63        17.36 o                         
 -13   2   5         62.81         74.69        12.88 o                         
 -12   2   5         11.30          3.11        11.99 o                         
 -11   2   5        324.77        283.35        36.50 o                         
 -10   2   5       1948.41       1832.54        44.40 o                         
  -9   2   5          9.34         40.04        39.75 o                         
  -8   2   5        154.76        140.41        31.50 o                         
  -7   2   5        537.72        536.99        60.39 o                         
  -6   2   5        260.34        255.37        31.63 o                         
  -5   2   5        370.84        388.04        29.52 o                         
  -4   2   5       2013.30       2285.85        48.74 o                         
  -3   2   5       2389.93       2519.73        41.98 o                         
  -2   2   5       1994.64       2033.85        46.05 o                         
  -1   2   5       3025.34       2965.67        62.34 o                         
   0   2   5        129.15        152.76        14.51 o                         
   1   2   5        286.96        218.88        17.50 o                         
   2   2   5         59.07        102.69        24.51 o                         
   3   2   5        121.70        103.98        16.25 o                         
   4   2   5         84.04         73.73        18.85 o                         
   5   2   5         17.34          5.53        16.74 o                         
   6   2   5         14.06          3.56        29.99 o                         
   7   2   5        270.25        274.04        24.88 o                         
   8   2   5         18.47         12.86        15.02 o                         
   9   2   5         18.37         36.68        21.45 o                         
  10   2   5        125.10        146.44        16.25 o                         
  11   2   5        404.91        430.06        21.07 o                         
 -14   3   5         14.46         15.73        14.11 o                         
 -13   3   5          0.83          4.33        11.17 o                         
 -12   3   5         48.36         50.05        11.08 o                         
 -11   3   5        142.47        121.89        21.43 o                         
 -10   3   5          0.18         -3.59        14.49 o                         
  -9   3   5        383.24        338.04        28.35 o                         
  -8   3   5        210.64        155.10        36.49 o                         
  -7   3   5        159.85        198.75        21.35 o                         
  -6   3   5         13.72         -3.64        13.88 o                         
  -5   3   5        702.82        821.04        33.98 o                         
  -4   3   5        427.92        463.03        31.06 o                         
  -3   3   5       1730.08       1905.83        39.62 o                         
  -2   3   5        180.21        238.08        14.25 o                         
  -1   3   5        892.74       1015.56        29.53 o                         
   0   3   5        690.66        723.11        19.37 o                         
   1   3   5         28.98          6.97         9.61 o                         
   2   3   5       1551.15       1554.45        48.74 o                         
   3   3   5       1247.58       1211.21        35.77 o                         
   4   3   5          4.05         -7.28        30.41 o                         
   5   3   5         18.08         32.78        20.52 o                         
   6   3   5        261.15        211.49        33.08 o                         
   7   3   5          1.58          8.19        15.76 o                         
   8   3   5          8.33         13.05        14.98 o                         
   9   3   5         32.37         28.06        18.43 o                         
  10   3   5        239.95        253.10        21.37 o                         
  11   3   5         34.50         13.95        12.35 o                         
 -14   4   5         15.40          8.60        10.62 o                         
 -13   4   5         50.79         37.04        13.50 o                         
 -12   4   5         17.09         10.79        14.01 o                         
 -11   4   5         34.12          4.29        12.61 o                         
 -10   4   5          9.31         -8.82        12.17 o                         
  -9   4   5        354.12        331.45        23.53 o                         
  -8   4   5        355.08        414.91        48.22 o                         
  -7   4   5          8.09         14.94        16.42 o                         
  -6   4   5        180.57        192.55        22.70 o                         
  -5   4   5         10.74         29.13        16.59 o                         
  -4   4   5         55.24         62.87        16.95 o                         
  -3   4   5          1.89         -6.33        12.84 o                         
  -2   4   5        156.91        165.41        19.22 o                         
  -1   4   5        105.52        132.78        11.28 o                         
   0   4   5        240.25        214.01        13.15 o                         
   1   4   5        376.03        402.77        18.21 o                         
   2   4   5        141.72        141.82        14.16 o                         
   3   4   5        189.98        169.40        17.13 o                         
   4   4   5          1.23         15.36        18.16 o                         
   5   4   5         11.33         18.68        21.29 o                         
   6   4   5        319.75        324.11        41.88 o                         
   7   4   5         50.35         26.99        17.46 o                         
   8   4   5         61.50         56.00        17.70 o                         
   9   4   5         48.89         62.89        26.75 o                         
  10   4   5         18.94         13.69        13.29 o                         
  11   4   5          0.71         -4.76         9.72 o                         
 -13   5   5         79.64         91.07        14.67 o                         
 -12   5   5        170.71        164.98        37.75 o                         
 -11   5   5         11.95         24.65        10.37 o                         
 -10   5   5         18.32         30.64        15.62 o                         
  -9   5   5        243.61        208.50        19.59 o                         
  -8   5   5        881.80        755.60        91.87 o                         
  -7   5   5        208.07        300.17        48.88 o                         
  -6   5   5         34.28         -3.42        19.77 o                         
  -5   5   5        521.97        415.46        30.59 o                         
  -4   5   5       3231.55       3438.14        71.03 o                         
  -3   5   5        935.27        888.08        35.32 o                         
  -2   5   5        829.17        953.60        36.29 o                         
  -1   5   5         25.04         18.26         9.81 o                         
   0   5   5         52.17         40.80        13.82 o                         
   1   5   5        254.40        283.71        21.55 o                         
   2   5   5         68.38         79.13        17.50 o                         
   3   5   5        163.34        166.83        25.20 o                         
   4   5   5        646.58        588.69        51.27 o                         
   5   5   5         13.32          1.74        26.50 o                         
   6   5   5        241.78        192.69        21.34 o                         
   7   5   5        331.52        349.55        48.94 o                         
   8   5   5         78.42        114.42        18.69 o                         
   9   5   5        512.00        563.59        58.09 o                         
  10   5   5        170.77        229.93        24.22 o                         
  11   5   5         11.30         22.27        13.77 o                         
 -13   6   5        129.27        140.43        14.60 o                         
 -12   6   5         89.94        113.69        14.10 o                         
 -11   6   5         24.23         27.32        16.74 o                         
 -10   6   5         53.24         69.37        14.10 o                         
  -9   6   5        242.30        219.28        20.47 o                         
  -8   6   5          8.80         16.85        14.83 o                         
  -7   6   5       1578.18       1688.76        53.88 o                         
  -6   6   5        225.34        199.91        25.77 o                         
  -5   6   5       1105.09       1216.93        45.44 o                         
  -4   6   5        968.96       1083.54        60.82 o                         
  -3   6   5        578.00        611.63        65.17 o                         
  -2   6   5        209.23        271.26        25.63 o                         
  -1   6   5        165.55        128.06        25.85 o                         
   0   6   5        221.16        201.83        21.17 o                         
   1   6   5         45.09         18.13        17.00 o                         
   2   6   5         87.94         82.55        24.76 o                         
   3   6   5        432.71        407.96        40.40 o                         
   4   6   5        330.26        386.67        42.58 o                         
   5   6   5        152.05        166.07        24.96 o                         
   6   6   5        183.49        212.52        40.97 o                         
   7   6   5        176.31        178.09        20.26 o                         
   8   6   5        127.13         72.29        23.04 o                         
   9   6   5        139.37        171.27        24.34 o                         
  10   6   5        100.27        117.53        18.62 o                         
 -13   7   5          7.77         22.32        10.98 o                         
 -12   7   5          4.82         -2.25        10.49 o                         
 -11   7   5          3.18         24.68        13.05 o                         
 -10   7   5          1.30         13.56        19.95 o                         
  -9   7   5         20.03          8.73        14.65 o                         
  -8   7   5         28.10         37.77        18.26 o                         
  -7   7   5        524.92        476.67        40.78 o                         
  -6   7   5          0.39         12.16        31.28 o                         
  -5   7   5        289.22        358.01        30.51 o                         
  -4   7   5         17.96         28.80        17.32 o                         
  -3   7   5        544.55        575.09        34.61 o                         
  -2   7   5         49.12         45.52        16.56 o                         
  -1   7   5        274.26        283.86        53.00 o                         
   0   7   5        175.17        158.61        21.04 o                         
   1   7   5         33.58         30.41        21.72 o                         
   2   7   5         82.03        170.74        32.15 o                         
   3   7   5        213.30        190.73        33.02 o                         
   4   7   5         47.09         68.36        21.12 o                         
   5   7   5         28.09         46.05        21.71 o                         
   6   7   5          0.26          7.07        16.00 o                         
   7   7   5         42.78         33.22        16.63 o                         
   8   7   5          0.02         14.70        14.80 o                         
   9   7   5         17.96         48.16        22.16 o                         
  10   7   5          2.25         23.46        23.90 o                         
 -12   8   5          3.32          6.56        15.51 o                         
 -11   8   5         26.83         68.68        16.30 o                         
 -10   8   5         72.49        102.22        19.42 o                         
  -9   8   5        369.30        365.08        34.09 o                         
  -8   8   5         57.54         50.09        28.46 o                         
  -7   8   5        171.66        102.38        20.40 o                         
  -6   8   5        250.08        237.86        23.42 o                         
  -5   8   5          5.35          1.34        21.21 o                         
  -4   8   5        164.83        203.33        40.84 o                         
  -3   8   5         77.35         62.43        17.91 o                         
  -2   8   5        448.75        433.66        30.33 o                         
  -1   8   5        655.40        660.93        34.85 o                         
   0   8   5        179.47        183.78        32.15 o                         
   1   8   5        124.82        153.36        36.49 o                         
   2   8   5        548.28        603.90        55.18 o                         
   3   8   5         83.84        123.05        22.07 o                         
   4   8   5         38.72         56.72        19.46 o                         
   5   8   5          3.23          4.08        16.43 o                         
   6   8   5          7.99          3.72        17.15 o                         
   7   8   5         32.65         43.91        25.88 o                         
   8   8   5        184.03        149.02        40.40 o                         
   9   8   5          1.42         -6.95        33.89 o                         
 -12   9   5        257.59        383.61        24.50 o                         
 -11   9   5        276.61        334.45        48.44 o                         
 -10   9   5         47.62         31.08        15.17 o                         
  -9   9   5        254.38        259.33        34.50 o                         
  -8   9   5          3.63         -8.69        25.63 o                         
  -7   9   5         12.64         12.60        42.58 o                         
  -6   9   5        158.09        145.68        16.63 o                         
  -5   9   5          1.00        -15.19        15.19 o                         
  -4   9   5        414.36        386.59        30.58 o                         
  -3   9   5        259.83        334.10        63.00 o                         
  -2   9   5        204.16        335.84        47.36 o                         
  -1   9   5        750.70        672.54        57.35 o                         
   0   9   5        761.80        667.98        49.67 o                         
   1   9   5        323.82        294.88        25.12 o                         
   2   9   5        284.67        232.68        22.98 o                         
   3   9   5        427.06        355.17        36.43 o                         
   4   9   5        376.87        322.72        53.22 o                         
   5   9   5         46.33         51.61        23.39 o                         
   6   9   5          2.86         18.34        25.14 o                         
   7   9   5          0.51          1.74        37.36 o                         
   8   9   5         10.75         34.76        29.98 o                         
   9   9   5         34.34         36.06        31.28 o                         
 -11  10   5         62.00         63.01        12.24 o                         
 -10  10   5        263.42        303.77        21.65 o                         
  -9  10   5         30.52         56.43        27.84 o                         
  -8  10   5         78.73         92.11        47.36 o                         
  -7  10   5        187.22        199.85        54.74 o                         
  -6  10   5        127.70        150.06        29.98 o                         
  -5  10   5          3.62         15.93        21.35 o                         
  -4  10   5         32.30         11.53        23.31 o                         
  -3  10   5        833.25        775.23        31.18 o                         
  -2  10   5        672.46        594.20        29.47 o                         
  -1  10   5         27.40         51.90        15.47 o                         
   0  10   5        110.42        112.54        17.30 o                         
   1  10   5          2.54         13.49        15.44 o                         
   2  10   5        607.23        541.38        28.13 o                         
   3  10   5        869.30        743.79        97.32 o                         
   4  10   5        155.67        156.58        39.62 o                         
   5  10   5        145.49        176.07        27.07 o                         
   6  10   5          0.56        -10.30        19.36 o                         
   7  10   5          0.53        -23.46        23.46 o                         
   8  10   5         13.42        -18.68        22.59 o                         
 -10  11   5          0.03        -10.80        12.99 o                         
  -9  11   5        125.90        181.11        22.95 o                         
  -8  11   5          3.75          8.96        17.60 o                         
  -7  11   5         18.49         46.92        34.32 o                         
  -6  11   5         30.10          5.29        20.73 o                         
  -5  11   5          7.60        -16.72        16.72 o                         
  -4  11   5        207.95        202.66        30.51 o                         
  -3  11   5         67.13         61.43        25.25 o                         
  -2  11   5        751.54        678.46        41.37 o                         
  -1  11   5        126.58        112.01        31.21 o                         
   0  11   5        455.19        425.97        36.68 o                         
   1  11   5        285.63        313.49        74.08 o                         
   2  11   5         13.70         33.96        22.95 o                         
   3  11   5          0.56         22.63        28.01 o                         
   4  11   5         43.76         49.90        24.03 o                         
   5  11   5          4.02        -10.35        23.33 o                         
   6  11   5          0.65        -30.58        30.63 o                         
   7  11   5          5.41        -27.81        34.76 o                         
  -9  12   5         71.86         64.66        11.47 o                         
  -8  12   5         36.23         40.36        13.75 o                         
  -7  12   5          6.92        -25.63        25.63 o                         
  -6  12   5          3.48         36.06        35.19 o                         
  -5  12   5         10.86         42.18        19.37 o                         
  -4  12   5         17.81         14.65        20.08 o                         
  -3  12   5        570.89        553.81        43.88 o                         
  -2  12   5       1295.20       1241.42        49.70 o                         
  -1  12   5          3.15        -11.45        31.61 o                         
   0  12   5         74.73         89.83        23.38 o                         
   1  12   5        368.05        375.26        35.04 o                         
   2  12   5         81.91        137.29        56.91 o                         
   3  12   5         44.85         18.74        22.21 o                         
   4  12   5          7.09        -16.93        22.63 o                         
   5  12   5         36.76         20.99        22.34 o                         
   6  12   5         50.03         21.07        40.19 o                         
   7  12   5          7.53        -13.90        27.81 o                         
  -8  13   5         47.13         50.98        13.35 o                         
  -7  13   5        130.31        126.10        17.06 o                         
  -6  13   5         18.25         16.07        39.10 o                         
  -5  13   5          4.34         31.28        30.85 o                         
  -4  13   5         18.21         13.28        16.88 o                         
  -3  13   5        121.06        128.02        27.41 o                         
  -2  13   5        458.49        502.96        34.65 o                         
  -1  13   5         80.66         96.57        21.13 o                         
   0  13   5        110.59         33.02        44.31 o                         
   1  13   5         30.39         32.37        43.23 o                         
   2  13   5         30.13          5.21        41.71 o                         
   3  13   5          2.41         13.47        28.67 o                         
   4  13   5         34.67         49.96        29.11 o                         
   5  13   5         82.44        123.57        18.05 o                         
  -7  14   5         17.79         22.48        11.87 o                         
  -6  14   5         50.75         83.56        47.79 o                         
  -5  14   5         22.92         44.75        36.49 o                         
  -4  14   5         50.72        120.78        43.88 o                         
  -1  14   5          6.64         35.19        32.58 o                         
   0  14   5         13.28        -27.37        40.84 o                         
   1  14   5         31.82         52.14        44.31 o                         
   2  14   5          0.37        -22.59        22.59 o                         
   3  14   5          0.74          2.17        23.46 o                         
   4  14   5         26.62         74.73        32.58 o                         
  -5  15   5         21.44         15.64        11.73 o                         
  -1  15   5         48.89         14.34        30.85 o                         
   0  15   5         10.13        -13.90        30.41 o                         
   1  15   5          6.14        -16.51        30.85 o                         
   2  15   5         27.45         38.23        31.28 o                         
 -14   0   6         41.17         23.95        15.18 o                         
 -13   0   6        201.90        274.29        22.47 o                         
 -12   0   6        166.02        191.53        25.93 o                         
 -11   0   6        945.55        902.40        49.48 o                         
 -10   0   6        732.36        525.20        55.98 o                         
  -9   0   6         11.13         76.33        29.11 o                         
  -8   0   6         59.94         87.14        30.58 o                         
  -7   0   6          3.57         13.71        21.07 o                         
  -6   0   6       3542.74       4654.36       156.84 o                         
  -5   0   6        172.89        149.45        36.93 o                         
  -4   0   6       3781.22       4287.67       122.95 o                         
  -3   0   6       6173.86       6363.52       123.82 o                         
  -2   0   6        323.46        312.38        23.90 o                         
  -1   0   6       2929.06       3179.90       159.66 o                         
   0   0   6       1090.84        971.88        59.09 o                         
   1   0   6         28.71         63.71        14.78 o                         
   2   0   6         19.70         42.08        16.27 o                         
   3   0   6       1264.84       1305.98        66.47 o                         
   4   0   6         71.06        121.65        30.41 o                         
   5   0   6         40.25         18.68        34.76 o                         
   6   0   6        399.74        417.62        36.11 o                         
   7   0   6        396.01        281.29        32.06 o                         
   8   0   6        142.22        131.24        31.73 o                         
   9   0   6        257.09        337.39        30.81 o                         
  10   0   6        123.56        102.64        22.55 o                         
  11   0   6          6.54         -0.75         9.19 o                         
 -14   1   6          2.71          0.27         8.60 o                         
 -13   1   6         98.64         87.85        14.34 o                         
 -12   1   6         82.60         68.92        15.29 o                         
 -11   1   6        140.25        127.94        17.86 o                         
 -10   1   6         91.12         71.54        19.10 o                         
  -9   1   6        181.73        197.00        35.23 o                         
  -8   1   6         70.47         67.78        28.74 o                         
  -7   1   6        277.81        297.02        29.96 o                         
  -6   1   6        389.83        528.24        33.38 o                         
  -5   1   6         87.11        104.79        34.11 o                         
  -4   1   6       3671.69       4059.43        85.58 o                         
  -3   1   6         49.85         76.46        23.03 o                         
  -2   1   6        672.61        776.38        53.44 o                         
  -1   1   6        845.48        780.92        37.94 o                         
   0   1   6        949.71        884.94       105.36 o                         
   1   1   6       1216.17       1210.33        35.53 o                         
   2   1   6       3207.04       3036.31        51.70 o                         
   3   1   6        105.80        104.94        19.51 o                         
   4   1   6        924.23        912.80        45.31 o                         
   5   1   6         70.86         84.31        24.01 o                         
   6   1   6          0.68          7.45        15.00 o                         
   7   1   6          4.79          7.69        17.16 o                         
   8   1   6          1.52        -17.93        17.93 o                         
   9   1   6          6.98         -1.77        12.54 o                         
  10   1   6         38.00         49.93        11.95 o                         
  11   1   6        152.34        155.25        13.15 o                         
 -14   2   6          9.97         13.52         9.35 o                         
 -13   2   6          8.43         -8.82         8.82 o                         
 -12   2   6          5.21          6.53        12.61 o                         
 -11   2   6         33.07         52.59        20.90 o                         
 -10   2   6        283.92        268.15        29.14 o                         
  -9   2   6         50.00         76.46        39.54 o                         
  -8   2   6          0.01        -33.45        33.45 o                         
  -7   2   6         41.97         68.95        25.99 o                         
  -6   2   6         28.70         37.77        16.79 o                         
  -5   2   6         84.32         87.34        17.43 o                         
  -4   2   6        367.82        459.96        28.57 o                         
  -3   2   6         39.15         43.79        16.67 o                         
  -2   2   6        409.41        462.26        44.75 o                         
  -1   2   6          6.94         -1.91        18.68 o                         
   0   2   6       5783.47       5515.91        77.88 o                         
   1   2   6        674.56        731.45        29.46 o                         
   2   2   6        379.32        444.14        34.33 o                         
   3   2   6       1875.39       1833.85        61.34 o                         
   4   2   6        302.83        339.61        32.04 o                         
   5   2   6         35.17         48.30        27.15 o                         
   6   2   6          0.36          1.22        14.15 o                         
   7   2   6          4.15          1.14        16.11 o                         
   8   2   6        100.35         89.01        18.88 o                         
   9   2   6          0.96        -14.29        17.15 o                         
  10   2   6         11.12         11.72        13.47 o                         
  11   2   6          0.73          7.37        20.20 o                         
 -14   3   6         40.65         41.21         9.07 o                         
 -13   3   6         37.26         40.12        12.88 o                         
 -12   3   6        161.69        151.93        17.57 o                         
 -11   3   6        138.00        100.84        18.73 o                         
 -10   3   6        276.69        266.32        28.90 o                         
  -9   3   6        875.88        690.17        31.22 o                         
  -8   3   6         27.05         14.34        30.85 o                         
  -7   3   6         50.45         95.58        33.02 o                         
  -6   3   6        672.36        689.49        44.39 o                         
  -5   3   6       1858.48       1996.88        65.71 o                         
  -4   3   6        769.78        778.98        52.57 o                         
  -3   3   6        945.86       1050.37        29.21 o                         
  -2   3   6       1906.27       1946.48        56.34 o                         
  -1   3   6       1232.30       1170.43        29.88 o                         
   0   3   6        931.04        846.60        26.09 o                         
   1   3   6        645.36        617.68        24.62 o                         
   2   3   6        103.88         68.77        21.04 o                         
   3   3   6        357.06        313.53        24.03 o                         
   4   3   6        202.04        207.10        27.35 o                         
   5   3   6        600.63        555.62        36.05 o                         
   6   3   6        241.05        211.01        24.43 o                         
   7   3   6         26.26         39.07        16.28 o                         
   8   3   6        546.57        493.12        30.26 o                         
   9   3   6         33.36         64.34        20.87 o                         
  10   3   6         12.59          6.75        11.94 o                         
 -14   4   6        105.24        115.67        18.19 o                         
 -13   4   6        188.05        192.82        14.22 o                         
 -12   4   6        133.64         90.86        18.59 o                         
 -11   4   6         33.28         37.26        16.23 o                         
 -10   4   6         12.70         19.33        17.23 o                         
  -9   4   6        388.80        312.21        21.62 o                         
  -8   4   6        160.30        147.72        39.54 o                         
  -7   4   6       2745.26       2975.61       113.39 o                         
  -6   4   6       1671.24       1884.25        86.02 o                         
  -5   4   6        150.30        144.54        25.88 o                         
  -4   4   6       2649.21       2847.44        96.02 o                         
  -3   4   6        392.26        390.44        30.51 o                         
  -2   4   6        609.97        550.56        23.99 o                         
  -1   4   6         31.10         19.16        10.71 o                         
   0   4   6       2775.41       2837.30        52.24 o                         
   1   4   6         44.35         29.46        15.14 o                         
   2   4   6       1049.45       1051.85        48.23 o                         
   3   4   6        108.30        103.79        23.69 o                         
   4   4   6       1310.62       1144.36        62.56 o                         
   5   4   6        395.52        319.38        62.34 o                         
   6   4   6        182.15        135.44        22.28 o                         
   7   4   6        625.30        590.59        34.61 o                         
   8   4   6          0.31        -11.47        17.37 o                         
   9   4   6        207.67        224.39        24.66 o                         
  10   4   6        230.31        222.60        22.01 o                         
 -13   5   6          3.26         -0.24        10.14 o                         
 -12   5   6          2.02         17.35        12.70 o                         
 -11   5   6          2.27          2.89        16.50 o                         
 -10   5   6         77.07         64.23        14.42 o                         
  -9   5   6        345.48        278.63        20.84 o                         
  -8   5   6         10.40         15.94        14.61 o                         
  -7   5   6        290.06        267.19        43.01 o                         
  -6   5   6        329.88        334.69        26.79 o                         
  -5   5   6         81.36         90.05        31.06 o                         
  -4   5   6        269.13        300.16        25.78 o                         
  -3   5   6         97.68        110.13        17.73 o                         
  -2   5   6        534.75        571.63        28.69 o                         
  -1   5   6        696.03        761.24        26.43 o                         
   0   5   6         13.10         16.76         9.51 o                         
   1   5   6          0.66          1.80        17.62 o                         
   2   5   6         14.14         32.45        19.52 o                         
   4   5   6         64.26         69.08        27.81 o                         
   5   5   6        183.16        177.24        20.57 o                         
   6   5   6         66.84         45.55        18.36 o                         
   7   5   6         21.22         -4.44        16.15 o                         
   8   5   6          4.77         15.35        14.58 o                         
   9   5   6          3.79          0.20        14.74 o                         
  10   5   6         59.03         89.31        16.35 o                         
 -13   6   6          2.58          4.22        15.18 o                         
 -12   6   6          2.66          5.43        16.07 o                         
 -11   6   6         37.08         32.66        20.62 o                         
 -10   6   6         16.46         15.82        14.12 o                         
  -9   6   6         15.65          2.89        24.96 o                         
  -8   6   6        501.59        408.03        29.96 o                         
  -7   6   6        119.93         90.58        24.07 o                         
  -6   6   6       1383.41       1693.26        58.00 o                         
  -5   6   6        119.09        103.56        20.46 o                         
  -4   6   6        640.66        663.04        37.02 o                         
  -3   6   6        957.79        950.19        85.81 o                         
  -2   6   6         98.33        168.81        20.72 o                         
  -1   6   6        923.27       1014.60        40.60 o                         
   0   6   6         16.05          6.41        14.78 o                         
   1   6   6        163.15        170.23        40.19 o                         
   2   6   6          2.39         65.60        29.98 o                         
   4   6   6        150.21        125.67        22.09 o                         
   5   6   6        101.42        119.18        20.55 o                         
   6   6   6        269.49        267.85        33.91 o                         
   7   6   6         15.58          2.73        15.53 o                         
   8   6   6          1.33         20.31        15.05 o                         
   9   6   6         58.21         35.42        19.18 o                         
  10   6   6          4.06          3.48        17.38 o                         
 -13   7   6        123.26        172.84        20.63 o                         
 -12   7   6         32.34         11.41        11.42 o                         
 -11   7   6         49.48         19.83        27.01 o                         
 -10   7   6          2.72         -5.74        20.92 o                         
  -9   7   6        370.62        308.47        24.56 o                         
  -8   7   6         16.80         15.05        14.57 o                         
  -7   7   6        122.69        119.33        25.43 o                         
  -6   7   6        375.62        348.59        63.01 o                         
  -5   7   6        161.85        193.66        76.68 o                         
  -4   7   6        934.42       1000.56        43.66 o                         
  -3   7   6        142.88        112.33        21.07 o                         
  -2   7   6       1456.60       1352.62        46.94 o                         
  -1   7   6        806.56        792.34        38.17 o                         
   0   7   6        304.84        309.77        28.99 o                         
   1   7   6         66.98         42.86        35.63 o                         
   3   7   6        377.36        335.93        41.53 o                         
   4   7   6          1.22         15.78        18.67 o                         
   5   7   6        745.67        778.56        40.10 o                         
   6   7   6         81.77         85.52        24.77 o                         
   7   7   6         61.25         72.58        17.77 o                         
   8   7   6         36.82         -2.13        40.40 o                         
   9   7   6        165.46        219.24        39.75 o                         
 -12   8   6         74.80         96.10        12.28 o                         
 -11   8   6        195.86        279.17       105.79 o                         
 -10   8   6         74.24         72.41        17.65 o                         
  -9   8   6         14.38         12.23        18.16 o                         
  -8   8   6         84.49         67.53        22.98 o                         
  -7   8   6        115.89        117.03        23.02 o                         
  -6   8   6        283.61        314.35        35.58 o                         
  -5   8   6          8.40        -21.48        21.48 o                         
  -4   8   6        271.05        219.88        37.58 o                         
  -3   8   6        332.34        348.26        33.48 o                         
  -2   8   6         20.65          1.85        38.02 o                         
  -1   8   6          0.08         -5.21        19.99 o                         
   0   8   6          0.25          6.95        23.90 o                         
   1   8   6        336.02        285.87        39.10 o                         
   2   8   6        485.56        452.45        41.85 o                         
   3   8   6        560.08        556.33        41.96 o                         
   4   8   6        196.13        181.87        29.66 o                         
   5   8   6          3.63          7.35        16.91 o                         
   6   8   6         15.19        -13.62        15.73 o                         
   7   8   6         23.25         65.60        42.14 o                         
   8   8   6          7.45         19.12        36.06 o                         
   9   8   6        173.16        146.41        33.45 o                         
 -12   9   6          3.90          0.38        14.49 o                         
 -11   9   6          9.24         10.29        17.28 o                         
 -10   9   6          0.51          4.90        13.92 o                         
  -9   9   6         69.06         54.79        22.65 o                         
  -8   9   6        288.70        236.79        33.09 o                         
  -7   9   6        791.87        745.28        37.32 o                         
  -6   9   6          2.12        -17.75        17.75 o                         
  -5   9   6        223.95        239.98        22.26 o                         
  -4   9   6          8.24          9.70        15.83 o                         
  -3   9   6        216.67        213.88        28.09 o                         
  -2   9   6         28.44         30.47        17.38 o                         
  -1   9   6         81.53         90.19        17.59 o                         
   0   9   6         73.71         73.55        16.56 o                         
   1   9   6          2.66        -10.45        32.16 o                         
   2   9   6         24.89         19.63        31.76 o                         
   3   9   6        164.91        116.34        24.13 o                         
   4   9   6        162.87        153.60        25.25 o                         
   5   9   6         54.31         63.06        16.63 o                         
   6   9   6         65.72         58.60        45.18 o                         
   7   9   6          4.32        -23.90        23.90 o                         
   8   9   6         48.11         51.70        35.63 o                         
 -11  10   6        439.00        591.86        38.64 o                         
 -10  10   6         47.69         37.17        18.14 o                         
  -9  10   6          8.96         54.92        16.32 o                         
  -8  10   6          0.11          7.34        21.57 o                         
  -7  10   6          3.87        117.74        50.40 o                         
  -6  10   6        120.01        112.09        49.09 o                         
  -5  10   6         10.31         26.69        22.40 o                         
  -4  10   6       1053.80       1071.94        36.36 o                         
  -3  10   6       1241.59       1110.18        36.79 o                         
  -2  10   6          8.23          1.48        14.24 o                         
  -1  10   6         11.14         20.82        14.71 o                         
   0  10   6          8.43         -0.84        13.82 o                         
   1  10   6        280.18        313.48        30.85 o                         
   2  10   6        443.04        404.89        85.61 o                         
   3  10   6        246.92        219.76        23.77 o                         
   4  10   6          7.01         43.82        34.20 o                         
   5  10   6        104.11         77.14        22.05 o                         
   6  10   6          5.92          2.17        27.81 o                         
   7  10   6         10.28        -28.67        28.67 o                         
   8  10   6         64.10         92.11        33.45 o                         
 -10  11   6         43.51         68.88        16.20 o                         
  -9  11   6         30.41         26.75        14.70 o                         
  -8  11   6         37.54         35.62        17.94 o                         
  -7  11   6         42.61         46.49        47.36 o                         
  -6  11   6          0.12         44.31        50.40 o                         
  -5  11   6       1107.99       1172.60        94.71 o                         
  -4  11   6        452.90        455.64        38.81 o                         
  -3  11   6          5.38         -6.36        16.80 o                         
  -2  11   6        320.29        276.38        29.94 o                         
  -1  11   6          0.86         -9.93        16.56 o                         
   0  11   6        140.60         58.65        50.83 o                         
   1  11   6         32.85        -44.31        44.31 o                         
   2  11   6         39.62         35.91        34.68 o                         
   3  11   6        561.47        621.13        59.69 o                         
   4  11   6         81.09        106.55        23.80 o                         
   5  11   6         33.52         33.31        24.31 o                         
   6  11   6         10.90        -13.47        35.19 o                         
   7  11   6          0.50         11.30        33.89 o                         
  -9  12   6          1.80        -13.67        13.67 o                         
  -8  12   6         24.85          3.04        17.82 o                         
  -7  12   6          6.00         -3.91        40.84 o                         
  -6  12   6         49.54         56.91        36.49 o                         
  -5  12   6         34.27         16.07        31.28 o                         
  -4  12   6          1.48        -37.80        37.80 o                         
  -3  12   6          0.38        -17.50        29.42 o                         
  -2  12   6          1.85         20.73        33.94 o                         
  -1  12   6        178.66         74.29        42.58 o                         
   0  12   6          3.72        -40.84        40.84 o                         
   1  12   6          3.67         11.30        34.32 o                         
   2  12   6         16.71         75.16        49.09 o                         
   3  12   6          0.01         -8.30        28.05 o                         
   4  12   6         14.29         44.31        26.99 o                         
   5  12   6         36.21         77.91        26.25 o                         
   6  12   6          0.02        -19.55        28.67 o                         
  -8  13   6          0.39          4.74        19.12 o                         
  -7  13   6         30.75         42.88        18.03 o                         
  -6  13   6         19.50         36.06        26.50 o                         
  -5  13   6        133.74        235.91        50.40 o                         
  -4  13   6         83.90         43.01        43.88 o                         
  -3  13   6         34.10         17.81        32.15 o                         
  -2  13   6          0.41         17.38        34.76 o                         
  -1  13   6        348.44        335.40        69.08 o                         
   0  13   6         70.20         48.22        49.96 o                         
   1  13   6         18.51         13.47        33.02 o                         
   2  13   6         31.87         46.92        33.45 o                         
   3  13   6         66.03         74.73        31.72 o                         
   4  13   6          0.82        -19.55        32.15 o                         
  -7  14   6        101.34        161.62        32.58 o                         
  -6  14   6         47.64         28.24        25.63 o                         
  -5  14   6          1.93          0.87        33.45 o                         
  -4  14   6         73.53         51.70        40.84 o                         
  -2  14   6         87.90         95.58        45.18 o                         
  -1  14   6         20.21        -12.16        39.10 o                         
   0  14   6         14.95         34.76        32.15 o                         
   1  14   6          2.21        -27.81        36.06 o                         
   2  14   6         81.83        133.81        43.88 o                         
   3  14   6          5.54         46.49        23.90 o                         
  -1  15   6         40.53         55.61        29.11 o                         
   0  15   6          8.72         37.80        29.11 o                         
   1  15   6         91.31         49.09        22.16 o                         
 -14   1   7         77.57         89.42        11.78 o                         
 -13   1   7        107.83         94.10        10.80 o                         
 -12   1   7         48.89         35.53        13.86 o                         
 -11   1   7        108.89         76.41        27.16 o                         
 -10   1   7        428.04        408.25        34.03 o                         
  -9   1   7        136.44        100.97        24.99 o                         
  -8   1   7         23.41         15.91        26.29 o                         
  -7   1   7        290.31        332.92        31.63 o                         
  -6   1   7        575.65        658.23        48.69 o                         
  -5   1   7       3717.52       4147.75        96.53 o                         
  -4   1   7        886.30        911.48        52.79 o                         
  -3   1   7       3498.52       3340.99        89.93 o                         
  -2   1   7       1341.78       1263.99        47.89 o                         
  -1   1   7         17.25         12.50        11.80 o                         
   0   1   7       1484.97       1445.53        39.10 o                         
   1   1   7        941.53        924.90        41.55 o                         
   2   1   7       1680.16       1672.67        49.18 o                         
   3   1   7        992.47       1068.92        75.16 o                         
   4   1   7        153.84        190.90        26.85 o                         
   5   1   7        106.89         98.54        17.81 o                         
   6   1   7          8.41          3.21        14.31 o                         
   7   1   7        100.29        109.26        20.06 o                         
   8   1   7         66.95         66.43        16.00 o                         
   9   1   7          7.50        -15.06        15.06 o                         
  10   1   7        327.21        367.34        17.22 o                         
 -14   2   7          2.06         13.65         8.62 o                         
 -13   2   7          6.91         24.65         9.37 o                         
 -12   2   7        227.62        221.32        18.58 o                         
 -11   2   7        218.46        171.51        21.83 o                         
 -10   2   7         96.62         64.87        20.21 o                         
  -9   2   7        275.72        208.10        29.87 o                         
  -8   2   7        409.20        483.42        50.61 o                         
  -7   2   7          0.45        -13.86        20.96 o                         
  -6   2   7        155.59        211.58        25.21 o                         
  -5   2   7       1410.14       1540.69        65.82 o                         
  -4   2   7        898.21        914.10        53.44 o                         
  -3   2   7         72.57         74.95        12.99 o                         
  -2   2   7          0.66         -6.75        15.52 o                         
  -1   2   7          3.18          5.09        10.66 o                         
   0   2   7          1.16        -10.96        10.96 o                         
   1   2   7       4917.50       4523.06       113.59 o                         
   2   2   7        384.23        324.54        43.01 o                         
   3   2   7       1242.22       1022.44        43.58 o                         
   4   2   7         87.54         66.01        19.52 o                         
   5   2   7        429.95        447.29        28.43 o                         
   6   2   7        140.44         98.49        17.65 o                         
   7   2   7          5.86         15.39        16.92 o                         
   8   2   7        225.26        219.19        24.57 o                         
   9   2   7        156.10        142.05        18.82 o                         
  10   2   7          0.07          1.67        10.64 o                         
 -14   3   7          0.32         -7.50         7.50 o                         
 -13   3   7          7.30         12.79        13.92 o                         
 -12   3   7          1.50         -3.38        10.15 o                         
 -11   3   7        102.63         65.20        16.59 o                         
 -10   3   7        360.67        303.93        30.65 o                         
  -9   3   7        212.02        205.17        27.09 o                         
  -8   3   7        453.74        599.99        67.34 o                         
  -7   3   7       1034.02       1104.35        80.16 o                         
  -6   3   7        751.61        894.16        51.67 o                         
  -5   3   7         90.26         92.47        25.25 o                         
  -4   3   7          9.51         53.98        16.45 o                         
  -3   3   7        242.86        275.01        16.71 o                         
  -2   3   7        212.46        185.11        16.62 o                         
  -1   3   7        462.07        471.94        41.65 o                         
   0   3   7        209.46        183.61        16.09 o                         
   1   3   7        615.27        550.15        41.34 o                         
   2   3   7       1073.90       1137.01        49.32 o                         
   3   3   7        382.32        391.45        27.42 o                         
   4   3   7          3.53         -7.39        16.02 o                         
   5   3   7         51.14         47.18        16.26 o                         
   6   3   7          3.21         24.72        19.11 o                         
   7   3   7         72.13         67.00        18.49 o                         
   8   3   7          0.12          5.74        14.61 o                         
   9   3   7         13.49         19.71        17.52 o                         
  10   3   7          6.41         11.30         8.90 o                         
 -14   4   7          3.58         -2.93         8.61 o                         
 -13   4   7         24.35         17.94        12.66 o                         
 -12   4   7          7.93         13.53        13.24 o                         
 -11   4   7          6.32         25.62        17.96 o                         
 -10   4   7        120.97         89.44        19.78 o                         
  -9   4   7        816.89        711.14        41.30 o                         
  -8   4   7        108.62        150.48        61.26 o                         
  -7   4   7          1.20          6.95        28.67 o                         
  -6   4   7        351.82        458.79        53.87 o                         
  -5   4   7         21.02         44.33        22.26 o                         
  -4   4   7        485.86        423.05        36.50 o                         
  -3   4   7          0.23        -15.09        15.09 o                         
  -2   4   7         76.47         66.52        14.21 o                         
  -1   4   7          0.18         -9.66         9.66 o                         
   0   4   7        296.85        273.66        20.39 o                         
   1   4   7          5.51          1.53        26.28 o                         
   2   4   7        142.59        115.51        28.67 o                         
   3   4   7         45.99         42.86        23.18 o                         
   4   4   7        374.61        333.19        29.61 o                         
   5   4   7          8.15         55.91        22.01 o                         
   6   4   7         31.05          1.42        17.65 o                         
   7   4   7          4.27         33.77        17.11 o                         
   8   4   7          3.63         23.09        18.62 o                         
   9   4   7         80.14         73.85        16.61 o                         
  10   4   7          0.90          7.91        15.63 o                         
 -13   5   7          3.59          6.08         9.16 o                         
 -12   5   7          5.70          5.08        11.03 o                         
 -11   5   7         18.27         32.75        16.68 o                         
 -10   5   7          8.01          2.49        16.96 o                         
  -9   5   7         52.49         32.21        16.26 o                         
  -8   5   7         68.12         36.64        16.99 o                         
  -7   5   7        139.52        129.47        43.01 o                         
  -5   5   7       1144.48       1327.27        75.16 o                         
  -4   5   7        294.11        347.13        47.36 o                         
  -3   5   7       1046.17       1105.26        66.47 o                         
  -2   5   7        431.88        367.55        45.18 o                         
  -1   5   7        856.64        951.08        46.06 o                         
   0   5   7         10.61          9.54        28.46 o                         
   1   5   7         12.76          8.27        19.98 o                         
   2   5   7         25.15         59.31        21.35 o                         
   4   5   7        827.88        811.26        51.33 o                         
   5   5   7        521.06        492.63        29.83 o                         
   6   5   7        670.34        691.04        50.49 o                         
   7   5   7        216.83        289.39        28.76 o                         
   8   5   7         57.60         83.95        20.46 o                         
   9   5   7          0.08          5.03        11.04 o                         
 -13   6   7         32.04         34.01         9.36 o                         
 -12   6   7         20.02         28.52        17.38 o                         
 -11   6   7          4.29         11.10        13.47 o                         
 -10   6   7         27.30         14.19        25.33 o                         
  -9   6   7        560.74        499.62        27.44 o                         
  -8   6   7        169.14        137.32        20.00 o                         
  -7   6   7        495.11        490.86        30.48 o                         
  -6   6   7        103.02        134.68        33.45 o                         
  -5   6   7       1128.35       1130.90        74.73 o                         
  -4   6   7       1270.65       1350.73        74.73 o                         
  -3   6   7        668.12        627.79        56.05 o                         
  -2   6   7        260.62        273.71        40.40 o                         
  -1   6   7        316.34        384.93        49.96 o                         
   0   6   7         87.20         81.68        28.67 o                         
   1   6   7        706.26        679.49        59.52 o                         
   2   6   7          0.06         47.36        31.72 o                         
   3   6   7       1101.82        821.56       107.75 o                         
   4   6   7       1051.44       1014.31        43.56 o                         
   5   6   7        254.78        210.57        28.40 o                         
   6   6   7        209.41        160.91        22.96 o                         
   7   6   7          7.53         14.21        15.29 o                         
   8   6   7        229.10        254.99        24.71 o                         
   9   6   7         96.41        103.23        18.85 o                         
 -13   7   7          0.83         11.36        18.21 o                         
 -12   7   7          0.21          8.43        15.63 o                         
 -11   7   7          0.19         30.04        20.66 o                         
 -10   7   7         52.73         36.55        16.19 o                         
  -9   7   7        175.25        159.16        18.03 o                         
  -8   7   7         45.93         44.92        16.24 o                         
  -7   7   7          0.68        -13.47        21.49 o                         
  -6   7   7          0.03          9.86        34.97 o                         
  -5   7   7         37.78         96.45        33.45 o                         
  -4   7   7        355.06        435.76        53.44 o                         
  -3   7   7         78.56         66.04        28.67 o                         
  -2   7   7        209.89        246.34        43.88 o                         
  -1   7   7        630.11        593.91        60.39 o                         
   0   7   7         69.30         35.19        32.58 o                         
   1   7   7         52.37          3.04        31.28 o                         
   2   7   7        104.38         51.41        25.45 o                         
   3   7   7        232.94        221.07        30.89 o                         
   4   7   7         39.04         33.48        51.48 o                         
   5   7   7         10.49        -20.80        20.80 o                         
   6   7   7         38.36         50.61        26.59 o                         
   7   7   7         18.58        -19.61        24.87 o                         
   8   7   7         14.73         61.81        24.37 o                         
 -12   8   7        209.10        255.82        20.31 o                         
 -11   8   7         55.58         62.46        44.31 o                         
 -10   8   7         35.13         14.01        27.39 o                         
  -9   8   7         84.65        111.47        16.56 o                         
  -8   8   7         15.35         25.70        18.24 o                         
  -7   8   7        391.06        399.91        42.79 o                         
  -6   8   7         86.96         75.78        31.93 o                         
  -5   8   7        340.62        313.37        33.72 o                         
  -4   8   7       1027.55        859.31        86.24 o                         
  -3   8   7        565.15        488.33        76.03 o                         
  -2   8   7        344.17        429.68        51.70 o                         
   0   8   7          1.42         34.96        26.40 o                         
   1   8   7        150.31        166.77        30.30 o                         
   2   8   7        419.34        393.40        37.15 o                         
   3   8   7       1603.40       1382.70        60.48 o                         
   4   8   7       1384.80       1297.84        94.93 o                         
   5   8   7        157.10        198.38        35.41 o                         
   6   8   7          6.18         -2.32        15.85 o                         
   7   8   7          1.97         -3.91        38.23 o                         
   8   8   7         29.57         81.68        34.32 o                         
 -12   9   7          6.03          5.14        10.61 o                         
 -11   9   7        116.25        131.61        21.54 o                         
 -10   9   7        100.67        112.09        35.19 o                         
  -9   9   7         47.51         44.01        18.06 o                         
  -8   9   7        130.94        156.90        17.98 o                         
  -7   9   7         45.57         35.11        19.22 o                         
  -6   9   7       1090.27       1109.82        54.21 o                         
  -5   9   7        183.51        134.99        25.98 o                         
  -4   9   7        146.84        132.60        27.19 o                         
  -3   9   7         46.96         76.40        24.66 o                         
  -2   9   7        176.22        130.30        34.52 o                         
  -1   9   7        355.52        305.09        43.09 o                         
   0   9   7         47.74         57.58        28.85 o                         
   1   9   7        716.99        607.77        45.69 o                         
   2   9   7        996.04        914.35        49.12 o                         
   3   9   7         98.67         87.45        30.55 o                         
   4   9   7         62.67         52.99        22.08 o                         
   5   9   7        267.02        256.11        26.78 o                         
   6   9   7         15.49        -24.76        28.24 o                         
   7   9   7        210.38        207.24        39.54 o                         
   8   9   7         22.20         15.64        19.99 o                         
 -11  10   7         33.99         48.16        15.86 o                         
 -10  10   7         71.84         71.32        29.11 o                         
  -9  10   7         13.82         16.94        37.36 o                         
  -8  10   7         32.14         57.25        24.76 o                         
  -7  10   7          7.65         -0.87        43.88 o                         
  -6  10   7         21.34        -13.82        51.27 o                         
  -5  10   7         25.42         20.44        33.45 o                         
  -4  10   7        430.93        420.06        34.83 o                         
  -3  10   7          1.31         38.81        27.07 o                         
  -2  10   7        120.26        123.19        25.12 o                         
  -1  10   7        270.32        196.12        31.89 o                         
   0  10   7        582.66        523.44        40.30 o                         
   1  10   7          3.77         -8.54        19.57 o                         
   2  10   7          3.64        -18.93        37.52 o                         
   3  10   7         17.85         -6.80        17.38 o                         
   4  10   7        112.29        116.40        31.19 o                         
   5  10   7         52.90        -36.93        41.71 o                         
   6  10   7         32.96        -28.24        33.45 o                         
   7  10   7         17.30         -3.48        23.03 o                         
 -10  11   7          5.21         48.41        17.56 o                         
  -9  11   7         36.70         34.63        18.94 o                         
  -8  11   7         36.50         43.20        17.81 o                         
  -7  11   7         12.21         15.96        32.37 o                         
  -6  11   7         50.71         99.93        41.27 o                         
  -5  11   7         90.54         58.65        51.27 o                         
  -4  11   7          0.57         30.09        33.51 o                         
  -3  11   7         20.16         37.34        29.26 o                         
  -2  11   7         33.31        -33.28        33.28 o                         
  -1  11   7         18.05         13.65        35.43 o                         
   0  11   7         35.21         38.67        41.27 o                         
   1  11   7        201.03        185.27        38.81 o                         
   2  11   7         90.05        135.83        34.54 o                         
   3  11   7         66.94         69.18        48.01 o                         
   4  11   7         40.02         26.65        27.37 o                         
   5  11   7          1.27         49.96        30.41 o                         
   6  11   7         43.58        109.92        37.80 o                         
  -9  12   7         39.56         57.27        17.82 o                         
  -8  12   7        214.36        161.62        43.88 o                         
  -7  12   7         50.10         54.67        14.31 o                         
  -6  12   7         40.16        -15.21        36.49 o                         
  -5  12   7          4.70         20.85        42.58 o                         
  -4  12   7        401.45        404.00        43.30 o                         
  -3  12   7         50.04         76.77        31.73 o                         
  -2  12   7         26.62         41.59        34.54 o                         
  -1  12   7         39.28        -45.62        47.36 o                         
   0  12   7        290.03        275.45        66.47 o                         
   1  12   7         94.39        124.26        44.75 o                         
   2  12   7        154.13        105.57        48.66 o                         
   3  12   7         18.03         37.03        28.10 o                         
   4  12   7         10.78         15.34        25.85 o                         
   5  12   7          2.31        -22.16        27.81 o                         
  -8  13   7         20.41         31.28        19.99 o                         
  -7  13   7        233.93        273.27        45.62 o                         
  -6  13   7        234.70        344.09        52.57 o                         
  -5  13   7        341.05        323.67        54.74 o                         
  -4  13   7         35.90         -5.21        39.54 o                         
  -3  13   7         63.52        105.06        29.81 o                         
  -2  13   7         10.03         -6.52        46.05 o                         
  -1  13   7          5.09         49.53        45.18 o                         
   0  13   7        204.40        187.69        46.92 o                         
   1  13   7        274.91        330.62        60.39 o                         
   2  13   7        174.68        134.25        44.75 o                         
   3  13   7          6.31        -33.45        33.45 o                         
   4  13   7         24.64          3.91        27.37 o                         
  -6  14   7         45.20         43.01        29.11 o                         
  -5  14   7          5.23         -0.87        22.16 o                         
  -2  14   7         52.11         27.37        36.93 o                         
  -1  14   7          3.56          6.95        26.94 o                         
   0  14   7         82.17        134.68        45.62 o                         
   1  14   7          7.09          3.04        24.33 o                         
   2  14   7          1.47         22.59        31.72 o                         
 -14   0   8         20.97         19.65         9.43 o                         
 -13   0   8         33.32         41.02        13.40 o                         
 -12   0   8         15.98         23.49        20.59 o                         
 -11   0   8         13.29         38.17        29.33 o                         
 -10   0   8        320.85        296.46        39.12 o                         
  -9   0   8        346.23        316.95        44.31 o                         
  -8   0   8        486.63        526.56        76.90 o                         
  -7   0   8          2.98         42.58        39.54 o                         
  -6   0   8        925.16       1221.26        84.72 o                         
  -5   0   8        623.56        854.15        65.60 o                         
  -4   0   8        202.45        221.53        24.71 o                         
  -3   0   8        836.39        887.60        68.21 o                         
  -2   0   8        525.85        475.73        55.18 o                         
  -1   0   8       1545.18       1276.44        78.64 o                         
   0   0   8       5199.13       5101.85       119.48 o                         
   1   0   8        495.98        483.55        39.54 o                         
   2   0   8        567.20        571.75        52.57 o                         
   3   0   8        155.34        180.73        38.67 o                         
   4   0   8        194.36        214.69        28.73 o                         
   5   0   8          5.32          3.33        21.06 o                         
   6   0   8         18.39         41.76        22.11 o                         
   7   0   8         73.90         72.72        23.80 o                         
   8   0   8        170.11        163.89        31.93 o                         
   9   0   8         16.50         31.76        26.61 o                         
 -14   1   8         21.48         17.04         6.44 o                         
 -13   1   8          0.69         -1.49         7.29 o                         
 -12   1   8          4.14         16.67        14.31 o                         
 -11   1   8        216.07        178.74        21.53 o                         
 -10   1   8         95.76        108.87        22.48 o                         
  -9   1   8          4.93         16.28        31.08 o                         
  -8   1   8        457.01        590.86        84.29 o                         
  -7   1   8       1091.86       1136.37        65.30 o                         
  -6   1   8        663.43        731.31        51.12 o                         
  -5   1   8        699.34        791.36        59.30 o                         
  -4   1   8       1286.77       1425.62        46.68 o                         
  -3   1   8         67.79         59.01        17.70 o                         
  -2   1   8        136.33        127.96        17.41 o                         
  -1   1   8         39.20         45.10        22.10 o                         
   0   1   8        357.62        300.21        34.32 o                         
   1   1   8       5447.36       5250.87       136.42 o                         
   2   1   8         68.72         33.19        24.33 o                         
   3   1   8         37.17         40.28        43.01 o                         
   4   1   8          3.82         13.24        20.85 o                         
   5   1   8        131.49        125.29        17.91 o                         
   6   1   8        169.58        149.38        18.33 o                         
   7   1   8          9.71        -13.56        13.56 o                         
   8   1   8          5.03         -8.44        12.30 o                         
   9   1   8         85.25        103.69        12.28 o                         
 -14   2   8         41.43         27.78         9.33 o                         
 -13   2   8         15.05         31.69         9.40 o                         
 -12   2   8          5.70         21.04        14.57 o                         
 -11   2   8          8.65         20.86        16.59 o                         
 -10   2   8         85.85         55.23        27.09 o                         
  -9   2   8        170.42        104.21        19.54 o                         
  -8   2   8         98.05         71.20        32.88 o                         
  -7   2   8        308.02        286.45        37.00 o                         
  -6   2   8        152.06        185.03        29.06 o                         
  -5   2   8         45.90         40.97        21.85 o                         
  -4   2   8          0.02         21.87        14.59 o                         
  -3   2   8          1.78          1.50        10.62 o                         
  -2   2   8        280.23        246.78        23.68 o                         
  -1   2   8         85.35         92.56        16.92 o                         
   0   2   8       1195.78       1209.53        62.56 o                         
   1   2   8        125.33        156.84        33.89 o                         
   2   2   8        611.37        572.62        60.39 o                         
   3   2   8         39.11          2.99        29.76 o                         
   4   2   8        153.89        150.22        26.51 o                         
   5   2   8         75.58         70.27        16.46 o                         
   6   2   8        420.81        425.00        28.48 o                         
   7   2   8         87.59         96.49        16.94 o                         
   8   2   8         30.23         39.36        14.75 o                         
   9   2   8          0.17         -7.20        10.73 o                         
 -14   3   8          1.79         -0.01        10.04 o                         
 -13   3   8         28.26         28.29         9.84 o                         
 -12   3   8         59.10         80.70        15.29 o                         
 -11   3   8         63.77         77.41        17.46 o                         
 -10   3   8         71.81         45.86        18.79 o                         
  -9   3   8         13.06         31.95        20.45 o                         
  -8   3   8        518.46        372.28        33.98 o                         
  -7   3   8       1599.47       1756.57        75.05 o                         
  -6   3   8        420.65        522.65        45.30 o                         
  -5   3   8         22.62         21.16        20.85 o                         
  -4   3   8        646.73        741.19        43.88 o                         
  -3   3   8        240.83        201.37        18.21 o                         
  -2   3   8         31.74         17.70        15.69 o                         
  -1   3   8        155.30        148.58        29.11 o                         
   0   3   8        280.86        238.95        36.93 o                         
   1   3   8        763.10        657.34        59.96 o                         
   2   3   8        724.25        671.24        59.96 o                         
   3   3   8       1550.29       1547.37        64.97 o                         
   4   3   8        269.15        244.37        21.30 o                         
   5   3   8        274.41        269.80        22.08 o                         
   6   3   8        322.67        361.92        30.74 o                         
   7   3   8         33.20         21.81        16.61 o                         
   8   3   8         17.40         28.09        17.87 o                         
   9   3   8         56.91         55.99        16.40 o                         
 -14   4   8         11.35         15.54         9.11 o                         
 -13   4   8         35.73         40.29        11.63 o                         
 -12   4   8          8.00         15.54        15.89 o                         
 -11   4   8         77.59         69.87        19.10 o                         
 -10   4   8        571.92        519.74        29.99 o                         
  -9   4   8         24.56         22.07        15.37 o                         
  -8   4   8        690.57        560.84        35.68 o                         
  -7   4   8        409.48        451.40        60.82 o                         
  -6   4   8        357.96        336.77        38.10 o                         
  -5   4   8       2100.75       2068.05        76.57 o                         
  -4   4   8       2839.93       3057.72       114.70 o                         
  -3   4   8       1302.02       1409.82        76.90 o                         
  -2   4   8        110.24        121.42        22.42 o                         
  -1   4   8        372.65        316.79        32.08 o                         
   0   4   8         32.13         17.60        18.13 o                         
   1   4   8        426.36        442.27        37.46 o                         
   2   4   8         31.43        -16.94        25.85 o                         
   3   4   8       2433.93       2250.95        91.45 o                         
   4   4   8        580.42        568.22        32.26 o                         
   5   4   8          0.54         -2.34        17.26 o                         
   6   4   8        199.78        236.29        23.64 o                         
   7   4   8        637.38        671.27        34.22 o                         
   8   4   8         42.31         14.50        16.49 o                         
   9   4   8          0.05         -6.05        11.29 o                         
 -13   5   8          3.45          2.90        11.17 o                         
 -12   5   8          0.77        -10.63        10.63 o                         
 -11   5   8          0.92         30.74        16.10 o                         
 -10   5   8         15.01        -12.40        17.15 o                         
  -9   5   8         39.83         31.08        20.29 o                         
  -8   5   8         47.45         52.77        23.29 o                         
  -7   5   8         39.30         19.21        30.10 o                         
  -6   5   8          1.79         16.51        30.41 o                         
  -5   5   8         21.42         43.01        32.15 o                         
  -4   5   8          1.25         59.09        32.15 o                         
  -3   5   8        154.92        165.09        43.88 o                         
  -2   5   8         11.82         84.28        29.54 o                         
  -1   5   8         66.11         91.42        22.73 o                         
   0   5   8         23.20         35.56        23.96 o                         
   1   5   8          6.18        -19.48        19.48 o                         
   2   5   8        160.41        151.30        29.92 o                         
   3   5   8         24.51         -4.19        27.17 o                         
   4   5   8         79.00         73.31        29.88 o                         
   5   5   8          0.04         -3.83        17.55 o                         
   6   5   8         22.22          5.15        16.55 o                         
   7   5   8         45.98         15.94        22.26 o                         
   8   5   8        100.55        110.39        38.91 o                         
   9   5   8          6.88          9.96        13.14 o                         
 -13   6   8          7.60          6.76         9.75 o                         
 -12   6   8         33.06         39.58        17.52 o                         
 -11   6   8         21.40         26.82        25.06 o                         
 -10   6   8         91.85         99.92        21.10 o                         
  -9   6   8        138.92        157.36        30.23 o                         
  -8   6   8        316.39        279.53        29.66 o                         
  -7   6   8        582.43        515.74        28.11 o                         
  -6   6   8        406.47        363.64        61.26 o                         
  -5   6   8       1113.89       1164.35        82.55 o                         
  -4   6   8       1283.38       1245.16        76.46 o                         
  -3   6   8         95.56        123.39        36.06 o                         
  -2   6   8         25.48        -16.94        27.81 o                         
  -1   6   8         53.97         47.36        36.06 o                         
   0   6   8         38.63        110.79        36.06 o                         
   2   6   8        514.45        627.79        99.93 o                         
   3   6   8        826.79        813.11        53.15 o                         
   4   6   8         25.54         64.46        25.88 o                         
   5   6   8          2.56         -9.29        19.61 o                         
   6   6   8          3.37         14.53        16.44 o                         
   7   6   8         63.70         62.91        15.56 o                         
   8   6   8        102.24         99.83        14.53 o                         
 -13   7   8          1.59          3.04        16.94 o                         
 -12   7   8         31.25         37.44        17.62 o                         
 -11   7   8        108.19         51.64        26.40 o                         
 -10   7   8         98.37         81.65        18.42 o                         
  -9   7   8          0.36        -18.53        18.53 o                         
  -8   7   8         24.19         14.77        19.96 o                         
  -7   7   8        494.47        517.90        29.33 o                         
  -6   7   8        927.51        781.42        50.44 o                         
  -5   7   8        516.62        472.44        39.39 o                         
  -3   7   8        132.43        185.95        46.92 o                         
  -2   7   8        347.77        414.04        57.35 o                         
   0   7   8        370.17        332.36        71.69 o                         
   1   7   8        361.52        396.39        38.77 o                         
   2   7   8        104.52        119.07        28.34 o                         
   3   7   8          2.57         50.22        31.11 o                         
   4   7   8        261.64        225.23        37.13 o                         
   5   7   8          0.56         18.24        24.58 o                         
   6   7   8        228.26        290.17        23.74 o                         
   7   7   8         57.43         80.64        16.41 o                         
   8   7   8         82.74         88.20        27.81 o                         
 -12   8   8          2.08         25.20        19.99 o                         
 -11   8   8          1.07          2.27        23.29 o                         
 -10   8   8         45.54         63.16        25.63 o                         
  -9   8   8        229.44        285.26        40.84 o                         
  -8   8   8        188.30        168.04        26.12 o                         
  -7   8   8         10.37         41.94        18.82 o                         
  -6   8   8        159.73        136.98        26.21 o                         
  -5   8   8        157.72        152.52        27.46 o                         
  -4   8   8          3.08          2.71        22.09 o                         
  -3   8   8         51.01         48.95        26.29 o                         
  -2   8   8         13.63         26.78        41.54 o                         
  -1   8   8       1584.97       1419.35        82.84 o                         
   0   8   8        193.31        205.38        32.78 o                         
   1   8   8        301.12        306.70        45.06 o                         
   2   8   8          4.63        -26.47        26.53 o                         
   3   8   8        550.26        592.71        46.57 o                         
   4   8   8        134.03         50.34        26.03 o                         
   5   8   8        281.69        293.37        28.68 o                         
   6   8   8          6.28          5.58        16.50 o                         
   7   8   8        152.51        157.71        40.40 o                         
 -11   9   8          0.26         -2.70        14.90 o                         
 -10   9   8         51.43         42.58        28.24 o                         
  -9   9   8         37.54         69.95        41.71 o                         
  -8   9   8         45.55         29.88        16.22 o                         
  -7   9   8        128.22        151.95        19.50 o                         
  -6   9   8        342.67        350.57        38.54 o                         
  -5   9   8         62.93         73.77        25.47 o                         
  -4   9   8         24.34         16.65        21.43 o                         
  -3   9   8        116.38        135.53        46.90 o                         
  -2   9   8         43.12         54.99        23.83 o                         
  -1   9   8        284.77        303.16        29.96 o                         
   0   9   8         13.55         11.96        21.42 o                         
   1   9   8        309.74        287.66        52.85 o                         
   2   9   8        105.14         79.91        25.57 o                         
   3   9   8          7.81         25.08        20.84 o                         
   4   9   8         14.12        -15.83        21.51 o                         
   5   9   8         18.06         32.44        19.99 o                         
   6   9   8         49.55        104.27        32.15 o                         
   7   9   8         23.66         11.30        31.28 o                         
 -11  10   8          5.66          3.35        13.47 o                         
 -10  10   8         36.14         38.39        47.57 o                         
  -9  10   8        215.36        171.18        45.18 o                         
  -8  10   8         91.10        116.87        36.93 o                         
  -7  10   8          2.51         14.77        22.37 o                         
  -6  10   8         34.18         43.82        17.40 o                         
  -5  10   8        100.97         96.55        33.77 o                         
  -4  10   8          0.89         -6.73        17.63 o                         
  -3  10   8          5.39         -6.90        20.81 o                         
  -2  10   8        144.68        140.34        24.47 o                         
  -1  10   8        694.38        660.96        44.01 o                         
   0  10   8        113.90        115.48        23.42 o                         
   1  10   8         33.47         62.27        20.06 o                         
   2  10   8        556.57        500.23        34.86 o                         
   3  10   8          0.34         15.03        22.26 o                         
   4  10   8         88.35        161.18        53.00 o                         
   5  10   8         34.48         53.00        39.54 o                         
   6  10   8         50.44         70.38        27.37 o                         
 -10  11   8         49.61         61.08        17.35 o                         
  -9  11   8          5.43         -5.65        33.45 o                         
  -8  11   8        467.66        528.74        65.60 o                         
  -7  11   8        279.90        293.26        55.18 o                         
  -6  11   8        231.73        204.22        24.31 o                         
  -5  11   8        149.47         99.00        37.58 o                         
  -4  11   8         20.12         43.46        34.24 o                         
  -3  11   8        261.99        268.68        23.83 o                         
  -2  11   8         79.48         78.25        17.06 o                         
  -1  11   8         10.75         26.37        28.46 o                         
   0  11   8       1069.07        999.26       109.48 o                         
   1  11   8        251.37        256.15        43.31 o                         
   2  11   8         74.11         55.92        33.90 o                         
   3  11   8          9.37         10.41        24.48 o                         
   4  11   8          3.77         -2.39        24.35 o                         
   5  11   8        282.85        314.55        43.45 o                         
  -9  12   8          3.04        -11.73        19.12 o                         
  -8  12   8          9.08         -1.74        30.41 o                         
  -7  12   8          0.07        -13.47        24.76 o                         
  -6  12   8          1.79         10.43        38.23 o                         
  -5  12   8          0.05        -36.06        36.06 o                         
  -4  12   8         10.46        -13.63        41.27 o                         
  -3  12   8         53.91        -14.37        26.12 o                         
  -2  12   8         35.74         23.46        49.09 o                         
  -1  12   8         74.88         86.02        42.14 o                         
   0  12   8        142.08        253.29        62.56 o                         
   1  12   8          0.07         17.81        30.85 o                         
   2  12   8          7.66         22.80        29.11 o                         
   3  12   8          0.19         13.18        21.17 o                         
   4  12   8          0.21         -5.52        22.81 o                         
  -7  13   8         87.46         66.04        23.90 o                         
  -6  13   8         17.03         35.19        25.63 o                         
  -5  13   8          4.08        -12.16        25.20 o                         
  -4  13   8         44.74         84.28        32.15 o                         
  -3  13   8          2.82          6.08        29.11 o                         
  -2  13   8         29.64         13.47        31.72 o                         
  -1  13   8          4.68          1.30        29.54 o                         
   0  13   8          0.78        -36.93        36.93 o                         
   1  13   8        488.98        459.66        58.65 o                         
   2  13   8          0.31        -33.02        33.02 o                         
   3  13   8         91.55        160.75        34.32 o                         
  -3  14   8          2.12         37.36        31.28 o                         
  -2  14   8         14.74         11.73        21.29 o                         
  -1  14   8          4.46          7.39        23.03 o                         
   0  14   8        101.29        179.87        39.54 o                         
   1  14   8         68.58         53.00        31.28 o                         
 -14   1   9         30.07         31.58        10.06 o                         
 -13   1   9         67.08         82.84        14.76 o                         
 -12   1   9        487.27        569.51        27.12 o                         
 -11   1   9          4.04         10.35        16.79 o                         
 -10   1   9         79.60         58.86        20.32 o                         
  -9   1   9        322.08        262.95        25.38 o                         
  -8   1   9        323.46        321.82        25.32 o                         
  -7   1   9        479.52        519.38        48.74 o                         
  -6   1   9         15.54          7.05        32.37 o                         
  -5   1   9         53.93         65.19        16.48 o                         
  -4   1   9         75.31         48.71        15.95 o                         
  -3   1   9          5.58          9.12        16.51 o                         
  -2   1   9        719.84        704.26        49.09 o                         
  -1   1   9        607.69        599.55        48.66 o                         
   0   1   9       1696.77       1728.28        76.03 o                         
   1   1   9       1728.93       1847.32        82.11 o                         
   2   1   9       1181.03       1118.40        50.33 o                         
   3   1   9         51.14         59.33        16.19 o                         
   4   1   9        413.20        396.77        25.77 o                         
   5   1   9        250.48        216.78        21.11 o                         
   6   1   9        330.72        329.33        23.70 o                         
   7   1   9          0.17          2.07        16.59 o                         
   8   1   9        157.39        176.81        18.08 o                         
   9   1   9          0.69         -0.68         7.27 o                         
 -14   2   9          6.85         -5.24        14.42 o                         
 -13   2   9          0.37          1.08        14.54 o                         
 -12   2   9         74.39         86.53        15.27 o                         
 -11   2   9        154.36        126.62        17.24 o                         
 -10   2   9         72.06         21.86        24.27 o                         
  -9   2   9        512.63        420.93        28.31 o                         
  -8   2   9         12.85         -2.66        16.35 o                         
  -7   2   9         47.45         30.85        40.84 o                         
  -6   2   9          4.45         -0.78        18.46 o                         
  -5   2   9        393.38        365.59        42.14 o                         
  -4   2   9          7.72          4.34        20.20 o                         
  -3   2   9        594.65        697.97        33.01 o                         
  -2   2   9        780.18        792.45        53.00 o                         
  -1   2   9        191.85        154.23        32.58 o                         
   0   2   9        505.01        523.96        53.44 o                         
   1   2   9        293.46        261.54        43.01 o                         
   2   2   9       2047.77       1986.35        94.28 o                         
   3   2   9        228.44        211.53        19.07 o                         
   4   2   9         62.88         76.67        17.81 o                         
   5   2   9        181.96        152.78        24.77 o                         
   6   2   9        250.11        265.30        24.41 o                         
   7   2   9         30.23         20.62        17.09 o                         
   8   2   9         45.87         43.67        16.12 o                         
   9   2   9         55.26         69.63        13.01 o                         
 -14   3   9          9.93         15.49         9.07 o                         
 -13   3   9         14.03         11.73         9.45 o                         
 -12   3   9         25.56         14.00        28.91 o                         
 -11   3   9          5.95         -3.92        14.21 o                         
 -10   3   9         16.84         27.85        15.61 o                         
  -9   3   9         11.31         44.43        17.31 o                         
  -8   3   9        183.45        141.09        20.25 o                         
  -7   3   9        112.99        128.57        25.72 o                         
  -6   3   9         51.97         61.69        43.01 o                         
  -5   3   9          0.30         -9.12        36.49 o                         
  -3   3   9         43.98         57.78        31.72 o                         
  -2   3   9          6.32          6.08        21.72 o                         
  -1   3   9         94.99        148.58        30.85 o                         
   0   3   9        154.87        240.69        40.84 o                         
   1   3   9         36.11         43.01        26.07 o                         
   2   3   9         31.52         -5.54        20.79 o                         
   3   3   9        844.50        830.81        31.35 o                         
   4   3   9        666.05        635.89        29.15 o                         
   5   3   9          4.89         14.63        15.40 o                         
   6   3   9         12.85         29.53        18.28 o                         
   7   3   9         32.03         39.56        16.06 o                         
   8   3   9         22.81         28.00        20.53 o                         
 -13   4   9          1.15          5.42         8.78 o                         
 -12   4   9          0.05         -5.31        12.10 o                         
 -11   4   9         26.60         40.35        17.50 o                         
 -10   4   9         77.24        109.06        22.14 o                         
  -9   4   9         10.74        -11.64        18.91 o                         
  -8   4   9        365.48        311.34        35.34 o                         
  -7   4   9        265.50        238.08        55.18 o                         
  -6   4   9        325.93        339.51        42.80 o                         
  -5   4   9          5.85        -21.69        21.69 o                         
  -4   4   9         58.68         49.96        35.19 o                         
  -2   4   9          9.59         13.47        25.20 o                         
  -1   4   9        393.84        409.26        60.82 o                         
   0   4   9         53.24         41.27        28.67 o                         
   1   4   9          4.50         13.47        26.07 o                         
   2   4   9        530.48        461.23        35.48 o                         
   3   4   9        517.40        519.02        73.49 o                         
   4   4   9         13.33         12.46        30.24 o                         
   5   4   9         88.87         84.50        22.18 o                         
   6   4   9        146.42        141.79        22.06 o                         
   7   4   9          8.51         21.90        17.48 o                         
   8   4   9          6.14         -9.14        17.40 o                         
 -13   5   9         17.06         38.71        12.67 o                         
 -12   5   9        136.47        125.81        19.38 o                         
 -11   5   9        128.59        130.91        23.33 o                         
 -10   5   9        127.58         95.24        20.67 o                         
  -9   5   9         86.23         99.25        23.44 o                         
  -8   5   9        244.20        257.95        30.75 o                         
  -7   5   9        508.34        482.34        43.25 o                         
  -6   5   9          0.16        -10.86        36.49 o                         
  -5   5   9        511.68        504.84        65.60 o                         
  -4   5   9        793.23        825.04        72.99 o                         
  -3   5   9        398.52        319.76        49.53 o                         
  -2   5   9         49.43         21.29        31.28 o                         
  -1   5   9        199.20        212.55        30.41 o                         
   0   5   9        233.40        226.97        34.00 o                         
   1   5   9          8.27        -23.21        23.21 o                         
   2   5   9         54.77         59.87        22.00 o                         
   3   5   9         52.87         25.53        26.73 o                         
   4   5   9         19.10          8.54        27.31 o                         
   5   5   9         31.09         40.96        17.76 o                         
   6   5   9         26.34         39.31        15.67 o                         
   7   5   9        166.68        174.84        23.39 o                         
   8   5   9        422.61        420.64        48.15 o                         
 -13   6   9          6.56         -0.59         9.29 o                         
 -12   6   9          5.14         12.42        16.19 o                         
 -11   6   9         45.58         22.56        14.44 o                         
 -10   6   9        192.64        185.59        22.64 o                         
  -9   6   9         48.02         41.37        23.58 o                         
  -8   6   9        125.98        119.00        26.14 o                         
  -7   6   9         19.57         29.70        23.44 o                         
  -6   6   9       1601.43       1432.00        63.51 o                         
  -5   6   9        331.07        302.38        68.64 o                         
  -3   6   9         12.00         92.54        36.06 o                         
  -2   6   9       1451.35       1468.47        89.06 o                         
   0   6   9        238.53        279.59        51.92 o                         
   1   6   9        326.38        350.39        51.78 o                         
   2   6   9        640.31        605.69        61.21 o                         
   3   6   9        605.78        557.27        47.45 o                         
   4   6   9         91.55         77.29        25.60 o                         
   5   6   9        410.41        409.67        31.62 o                         
   6   6   9        267.30        314.34        25.61 o                         
   7   6   9         13.58          2.51        12.17 o                         
 -12   7   9         11.92         -3.47        17.30 o                         
 -11   7   9         51.84         81.72        12.61 o                         
 -10   7   9         38.20         42.53        14.53 o                         
  -9   7   9         27.08         21.43        21.78 o                         
  -8   7   9          7.13        -15.38        20.25 o                         
  -7   7   9         18.29         12.71        20.48 o                         
  -6   7   9        279.19        247.34        31.59 o                         
  -5   7   9          0.03         -5.69        38.00 o                         
  -4   7   9         53.47         19.08        29.61 o                         
  -3   7   9         15.94          6.65        27.41 o                         
  -2   7   9          0.93          7.57        25.97 o                         
  -1   7   9         31.93         42.46        27.78 o                         
   0   7   9        226.16        234.99        34.13 o                         
   1   7   9         99.36        114.73        29.66 o                         
   2   7   9         24.61         -4.79        25.05 o                         
   3   7   9        100.38        120.53        34.00 o                         
   4   7   9        396.10        451.03        67.99 o                         
   5   7   9         40.13         38.86        16.82 o                         
   6   7   9         27.64         20.89        15.06 o                         
   7   7   9         39.18         68.39        23.68 o                         
 -12   8   9         39.36         28.09        14.47 o                         
 -11   8   9         24.21         26.57        18.60 o                         
 -10   8   9         18.77         20.24        12.50 o                         
  -9   8   9          7.94         42.76        17.83 o                         
  -8   8   9         58.72         45.42        25.72 o                         
  -7   8   9         97.07        140.21        32.14 o                         
  -6   8   9        118.96        176.72        40.94 o                         
  -5   8   9         10.12         35.59        23.56 o                         
  -4   8   9         32.08          5.19        33.39 o                         
  -3   8   9         69.43         33.83        28.84 o                         
  -2   8   9        236.05        211.05        41.45 o                         
  -1   8   9        302.98        322.95        35.04 o                         
   0   8   9        149.03        124.99        28.81 o                         
   1   8   9        344.12        359.46        39.59 o                         
   2   8   9         34.02         25.51        26.27 o                         
   3   8   9        177.46        136.46        31.63 o                         
   4   8   9        121.46        104.80        28.55 o                         
   5   8   9        170.62        203.73        32.15 o                         
   6   8   9        302.51        335.11        45.62 o                         
   7   8   9          0.96         36.49        26.07 o                         
 -11   9   9        132.95        128.55        17.86 o                         
 -10   9   9          7.18         18.25        33.02 o                         
  -9   9   9        193.99        197.68        43.88 o                         
  -8   9   9        262.98        301.00        29.79 o                         
  -7   9   9        119.92        143.42        25.93 o                         
  -6   9   9         44.10         82.93        25.34 o                         
  -5   9   9         16.29        -19.41        19.41 o                         
  -4   9   9        193.31        185.94        28.97 o                         
  -3   9   9         55.37         36.31        26.41 o                         
  -2   9   9        426.61        494.02        49.16 o                         
  -1   9   9        381.24        348.87        37.07 o                         
   0   9   9        506.63        500.96        40.66 o                         
   1   9   9        369.78        343.91        38.03 o                         
   2   9   9        320.53        323.99        31.17 o                         
   3   9   9        251.48        291.57        61.04 o                         
   4   9   9        143.36        187.98        24.56 o                         
   5   9   9        273.16        330.62        51.27 o                         
   6   9   9         22.40         17.81        24.33 o                         
 -10  10   9         66.87         75.98        18.97 o                         
  -9  10   9         44.75         27.81        35.63 o                         
  -8  10   9         71.78         79.94        33.45 o                         
  -7  10   9         37.45         44.58        17.16 o                         
  -6  10   9         36.28         42.09        17.37 o                         
  -5  10   9         18.11         44.90        29.22 o                         
  -4  10   9         35.82          9.77        20.40 o                         
  -3  10   9         87.72         69.22        30.79 o                         
  -2  10   9         54.61         77.37        40.75 o                         
  -1  10   9         13.61         -1.79        22.72 o                         
   0  10   9         12.20         12.35        18.31 o                         
   1  10   9          0.07        -23.30        38.88 o                         
   2  10   9        410.02        395.10        28.98 o                         
   3  10   9          1.82          6.26        12.83 o                         
   4  10   9          2.49        -26.94        26.94 o                         
   5  10   9         41.08         38.67        34.76 o                         
  -9  11   9          0.04         59.52        33.89 o                         
  -8  11   9         56.49         57.35        38.23 o                         
  -7  11   9          9.23          6.52        38.23 o                         
  -6  11   9        177.94        124.69        46.49 o                         
  -5  11   9          0.90         -8.86        24.84 o                         
  -4  11   9         18.78         23.33        23.12 o                         
  -3  11   9          0.05          6.26        13.27 o                         
  -2  11   9         86.20         86.72        42.58 o                         
  -1  11   9        106.10        102.00        47.79 o                         
   0  11   9        191.65        191.89        19.75 o                         
   1  11   9          1.22        -18.05        18.05 o                         
   2  11   9          0.15         -7.10        36.28 o                         
   3  11   9         29.42         20.14        24.57 o                         
   4  11   9         39.94         18.68        31.72 o                         
  -8  12   9         72.51         96.02        26.94 o                         
  -7  12   9         82.65        102.97        37.36 o                         
  -6  12   9          6.75         -1.74        23.90 o                         
  -5  12   9         27.61         13.03        28.24 o                         
  -4  12   9         34.36         21.69        27.48 o                         
  -3  12   9          2.20        -26.94        26.94 o                         
  -2  12   9         77.02        127.30        48.66 o                         
  -1  12   9        397.25        413.60        64.73 o                         
   0  12   9         34.35         29.11        33.89 o                         
   1  12   9        254.92        246.34        48.22 o                         
   2  12   9         27.03         52.49        20.22 o                         
   3  12   9         65.63         67.72        24.76 o                         
  -6  13   9          6.91         26.07        29.98 o                         
  -4  13   9        120.53        113.39        36.93 o                         
  -3  13   9         23.08        -12.60        31.72 o                         
  -2  13   9         41.88         11.73        38.23 o                         
  -1  13   9          1.48          8.69        36.06 o                         
   0  13   9         21.83        -32.58        32.58 o                         
   1  13   9         45.93         -5.21        22.59 o                         
   2  13   9          0.00          1.30        25.63 o                         
  -2  14   9         13.75         -2.17        24.33 o                         
 -14   0  10          1.50         -9.29        10.66 o                         
 -13   0  10        149.95        195.75        17.66 o                         
 -12   0  10        821.77        927.48        48.94 o                         
 -11   0  10         67.28         98.90        63.87 o                         
 -10   0  10          0.72        -15.85        24.06 o                         
  -9   0  10       1842.27       1349.02        63.51 o                         
  -8   0  10        483.66        433.71        47.52 o                         
  -7   0  10        208.00        255.27        32.89 o                         
  -6   0  10        185.05        193.77        51.27 o                         
  -5   0  10       1511.25       1875.99        94.28 o                         
  -4   0  10         61.65         98.13        22.01 o                         
  -1   0  10        307.65        314.55        41.27 o                         
   0   0  10        554.08        561.76        48.22 o                         
   1   0  10       3090.17       2955.48       154.88 o                         
   2   0  10        321.80        328.79        49.34 o                         
   3   0  10         25.13         15.39        30.46 o                         
   4   0  10          1.64          1.34        21.60 o                         
   5   0  10         37.79         23.68        21.87 o                         
   6   0  10          4.41          7.73        25.89 o                         
   7   0  10         66.10         93.21        27.16 o                         
   8   0  10        109.96        124.28        22.52 o                         
 -14   1  10         83.40         65.92        11.02 o                         
 -13   1  10         34.16         31.61        10.72 o                         
 -12   1  10         27.11         15.74        12.68 o                         
 -11   1  10        195.04        189.00        21.77 o                         
 -10   1  10         16.23         42.92        17.31 o                         
  -9   1  10        184.15        163.85        20.30 o                         
  -8   1  10        166.45        168.47        15.18 o                         
  -7   1  10          0.07          9.87        13.79 o                         
  -6   1  10          2.46        -24.11        24.11 o                         
  -5   1  10        820.26        977.01        40.57 o                         
  -4   1  10        365.68        463.56        34.23 o                         
  -3   1  10        215.30        240.07        34.97 o                         
  -2   1  10        341.52        385.80        46.49 o                         
  -1   1  10        236.82        249.81        38.67 o                         
   0   1  10        312.50        353.21        46.05 o                         
   1   1  10        105.06         88.38        37.11 o                         
   2   1  10         22.86         16.14        15.98 o                         
   3   1  10       1287.15       1263.44        44.14 o                         
   4   1  10         85.43         77.77        23.28 o                         
   5   1  10         49.97         50.54        15.91 o                         
   6   1  10          0.74          8.49        16.40 o                         
   7   1  10         74.12        109.61        17.47 o                         
   8   1  10         54.08         51.80        11.66 o                         
 -14   2  10          2.27         17.15        24.55 o                         
 -13   2  10         31.88         38.91        10.95 o                         
 -12   2  10        138.60        182.97        25.00 o                         
 -11   2  10          9.05          0.99        13.35 o                         
 -10   2  10          4.63        -13.97        13.97 o                         
  -9   2  10        304.28        294.91        23.04 o                         
  -8   2  10          7.07         -7.89        11.65 o                         
  -7   2  10        393.47        362.10        28.79 o                         
  -6   2  10         92.62        101.75        27.72 o                         
  -5   2  10         89.75         87.16        42.58 o                         
  -4   2  10        154.99        193.10        23.51 o                         
  -3   2  10         13.18         24.98        13.41 o                         
  -2   2  10          4.14          3.40        28.02 o                         
  -1   2  10         33.55        -12.16        23.90 o                         
   0   2  10         43.48         52.57        29.98 o                         
   1   2  10        770.07        710.39        38.97 o                         
   2   2  10        496.68        500.80        33.50 o                         
   3   2  10        169.63        177.28        18.84 o                         
   4   2  10        134.95        150.21        20.24 o                         
   5   2  10          0.69          6.44        12.36 o                         
   6   2  10         47.30         23.50        15.12 o                         
   7   2  10          1.65        -16.60        16.60 o                         
   8   2  10          2.19         -6.86        14.01 o                         
 -13   3  10        158.72        164.31        27.40 o                         
 -12   3  10         18.25          4.17        22.14 o                         
 -11   3  10         28.62         26.73        17.49 o                         
 -10   3  10          2.37         35.89        33.24 o                         
  -9   3  10         24.51         13.40        24.68 o                         
  -8   3  10        226.70        305.13        32.30 o                         
  -7   3  10         46.13         43.31        20.34 o                         
  -6   3  10        424.20        480.02        68.43 o                         
  -5   3  10        643.18        722.94        81.24 o                         
  -3   3  10        303.58        423.60        53.00 o                         
  -2   3  10          3.33        -21.29        21.29 o                         
  -1   3  10          9.28         29.98        25.63 o                         
   0   3  10        220.43        179.03        33.50 o                         
   1   3  10        441.20        433.46        27.69 o                         
   2   3  10        208.49        176.55        33.90 o                         
   3   3  10        276.93        242.76        22.80 o                         
   4   3  10          8.42         -4.85        14.55 o                         
   5   3  10         14.89          7.82        15.31 o                         
   6   3  10        132.25        122.06        23.17 o                         
   7   3  10        479.20        460.51        30.83 o                         
   8   3  10          4.59          4.12        11.53 o                         
 -13   4  10         17.18         28.06        10.06 o                         
 -12   4  10         29.08         35.97        13.86 o                         
 -11   4  10         32.64         41.12        17.71 o                         
 -10   4  10        132.45        115.94        21.95 o                         
  -9   4  10         53.17         -1.70        44.10 o                         
  -8   4  10        185.00        247.75        42.98 o                         
  -7   4  10         32.83         71.52        29.31 o                         
  -6   4  10        615.14        629.39        44.63 o                         
  -5   4  10         45.60        102.65        33.09 o                         
  -2   4  10        294.30        348.87        53.00 o                         
  -1   4  10        553.63        515.27        60.39 o                         
   0   4  10        849.48        860.38        69.11 o                         
   1   4  10        421.67        438.44        31.98 o                         
   2   4  10          0.25        -24.59        24.59 o                         
   3   4  10         38.06         56.56        23.01 o                         
   4   4  10         80.23        110.88        29.99 o                         
   5   4  10        500.56        517.58        34.62 o                         
   6   4  10         51.37         25.29        22.61 o                         
   7   4  10         21.94         38.14        16.49 o                         
 -13   5  10         36.11         40.86        15.47 o                         
 -12   5  10          3.67         -6.93        11.20 o                         
 -11   5  10          5.75         -8.33        14.23 o                         
 -10   5  10          0.06         11.38        17.83 o                         
  -9   5  10        154.77        134.99        23.77 o                         
  -8   5  10         24.12         28.45        31.60 o                         
  -7   5  10        240.53        255.33        43.99 o                         
  -6   5  10        547.11        430.71        61.04 o                         
  -5   5  10        380.62        405.38        32.28 o                         
  -4   5  10         21.17         14.91        31.60 o                         
  -3   5  10         79.54        107.75        59.52 o                         
  -2   5  10          0.53         54.78        35.15 o                         
  -1   5  10         63.79         60.90        26.15 o                         
   0   5  10          0.99        -17.17        23.20 o                         
   1   5  10        156.77        134.32        25.38 o                         
   2   5  10          7.06         19.35        20.66 o                         
   3   5  10         47.17         78.50        28.93 o                         
   4   5  10          6.46         47.65        29.26 o                         
   5   5  10          5.20         18.58        17.46 o                         
   6   5  10          8.27         13.26        14.62 o                         
   7   5  10          1.93         11.67        12.65 o                         
 -13   6  10          0.90         10.86        20.85 o                         
 -12   6  10         83.64         90.65        10.76 o                         
 -11   6  10          1.06        -20.69        20.69 o                         
 -10   6  10          0.13         13.09        20.82 o                         
  -9   6  10        153.99        122.63        23.32 o                         
  -8   6  10         46.93         61.33        29.20 o                         
  -7   6  10        250.72        273.19        32.95 o                         
  -6   6  10         31.89         55.64        34.26 o                         
  -5   6  10          0.77        -17.98        43.88 o                         
  -4   6  10         66.87         75.94        36.32 o                         
  -3   6  10        144.08        108.60       107.75 o                         
  -2   6  10        654.24        678.83       110.79 o                         
  -1   6  10         33.03         73.21        42.36 o                         
   0   6  10        107.51         92.05        39.76 o                         
   1   6  10        234.54        230.85        46.79 o                         
   2   6  10         17.81         47.53        35.78 o                         
   3   6  10         15.98         15.24        20.15 o                         
   4   6  10          0.22         10.01        19.01 o                         
   5   6  10         25.99         11.19        14.16 o                         
   6   6  10        178.39        197.52        20.51 o                         
   7   6  10         18.55         11.01        18.25 o                         
 -12   7  10         79.99         78.68        19.14 o                         
 -11   7  10         31.33         43.89        10.99 o                         
 -10   7  10          0.33         -0.26        13.35 o                         
  -9   7  10         20.57         19.66        19.84 o                         
  -8   7  10         23.77         24.94        23.81 o                         
  -7   7  10         91.61         89.96        22.72 o                         
  -6   7  10        189.74        144.65        34.80 o                         
  -5   7  10         75.87         74.86        32.15 o                         
  -4   7  10          2.06         18.25        28.92 o                         
  -3   7  10         56.93         65.28        36.50 o                         
  -2   7  10        100.17         45.32        35.43 o                         
  -1   7  10        965.40        813.17        74.82 o                         
   0   7  10        386.43        311.84        36.34 o                         
   1   7  10        365.31        423.29        39.42 o                         
   2   7  10         12.72        -18.73        27.64 o                         
   3   7  10         48.81         18.34        51.05 o                         
   4   7  10         98.41        121.93        27.91 o                         
   5   7  10         88.43         77.80        20.02 o                         
   6   7  10        334.06        318.80        26.92 o                         
 -12   8  10          7.37         10.43        13.41 o                         
 -11   8  10         82.33        147.63        64.30 o                         
 -10   8  10         39.20         50.99        14.72 o                         
  -9   8  10          0.27          2.90        16.05 o                         
  -8   8  10         79.24         44.98        23.59 o                         
  -7   8  10        154.60        161.62        27.65 o                         
  -6   8  10         27.30         40.01        24.29 o                         
  -5   8  10          6.71        -11.69        25.32 o                         
  -4   8  10        191.92        199.79        35.18 o                         
  -3   8  10         57.12         26.90        24.20 o                         
  -2   8  10         15.16          7.58        23.94 o                         
  -1   8  10         24.81         -4.68        26.75 o                         
   0   8  10         45.14         28.36        25.76 o                         
   1   8  10        602.58        495.44        42.73 o                         
   2   8  10        686.03        745.84        57.99 o                         
   3   8  10         20.64        -17.89        23.46 o                         
   4   8  10         31.78          7.43        24.55 o                         
   5   8  10          0.89         15.82        20.20 o                         
   6   8  10          2.54         10.43        26.50 o                         
 -11   9  10          0.00          8.97        23.03 o                         
 -10   9  10          0.62        -16.21        37.58 o                         
  -9   9  10          0.07         -3.06        22.86 o                         
  -8   9  10         17.17         18.04        15.59 o                         
  -7   9  10        127.52        106.29        20.99 o                         
  -6   9  10          0.11         29.53        23.45 o                         
  -5   9  10         67.16        112.41        48.10 o                         
  -4   9  10          2.41        -23.47        23.47 o                         
  -3   9  10          8.80          5.33        25.19 o                         
  -2   9  10          1.96         -5.26        21.40 o                         
  -1   9  10         50.76         90.81        24.77 o                         
   0   9  10        128.77        130.26        26.62 o                         
   1   9  10          9.67         52.35        19.36 o                         
   2   9  10         22.00         10.99        19.08 o                         
   3   9  10         36.75         11.62        16.94 o                         
   4   9  10        376.79        388.38        27.50 o                         
   5   9  10         79.18         64.30        26.94 o                         
 -10  10  10         48.70         63.85        34.32 o                         
  -9  10  10          0.14         18.47        33.45 o                         
  -8  10  10          6.38         36.49        27.81 o                         
  -7  10  10          2.35        -13.08        13.08 o                         
  -6  10  10          3.98         39.76        18.08 o                         
  -5  10  10         14.53          2.28        19.83 o                         
  -4  10  10        166.58        149.93        22.52 o                         
  -3  10  10         50.51         44.07        32.58 o                         
  -2  10  10         14.02         32.21        29.33 o                         
  -1  10  10         76.47         54.23        19.63 o                         
   0  10  10         59.39         87.06        21.20 o                         
   1  10  10        219.89        225.46        36.46 o                         
   2  10  10         82.53         61.84        16.12 o                         
   3  10  10          1.46         26.94        38.67 o                         
   4  10  10        115.55        144.24        39.97 o                         
  -9  11  10         37.01         58.65        31.28 o                         
  -8  11  10         60.86         76.03        34.32 o                         
  -7  11  10          0.93          5.21        23.90 o                         
  -6  11  10        217.76        262.41        48.22 o                         
  -5  11  10         13.13        -26.04        26.04 o                         
  -4  11  10         10.70         12.81        20.58 o                         
  -3  11  10          5.24          0.24        12.90 o                         
  -2  11  10          4.78         47.81        15.24 o                         
  -1  11  10        288.03        275.05        24.55 o                         
   0  11  10         47.04         15.21        29.98 o                         
   1  11  10          1.55         15.94        21.94 o                         
   2  11  10        154.27        191.92        27.87 o                         
   3  11  10        216.72        248.94        40.84 o                         
  -7  12  10          1.26          7.82        28.24 o                         
  -6  12  10         13.29         -7.82        21.29 o                         
  -5  12  10          2.11          3.74        29.76 o                         
  -4  12  10          2.50         -9.12        35.63 o                         
  -3  12  10        104.21        144.24        43.88 o                         
  -2  12  10          6.15         10.86        38.23 o                         
  -1  12  10          7.40         -5.21        26.94 o                         
   0  12  10         62.43        107.31        40.84 o                         
   1  12  10         43.73         78.64        38.23 o                         
  -4  13  10         14.22         -8.69        25.63 o                         
  -3  13  10          2.62         -5.65        28.24 o                         
  -2  13  10         36.23         21.72        30.41 o                         
  -1  13  10          8.40         18.25        21.72 o                         
   0  13  10        120.45        100.79        32.58 o                         
 -13   1  11        109.05        147.80        42.11 o                         
 -12   1  11         21.91         21.99        11.74 o                         
 -11   1  11          0.97        -15.71        15.76 o                         
 -10   1  11         41.64         42.75        20.44 o                         
  -9   1  11        107.30         97.18        22.14 o                         
  -8   1  11        292.39        234.72        21.52 o                         
  -7   1  11       1075.70        991.76        30.86 o                         
  -6   1  11          8.37          7.28        12.33 o                         
  -5   1  11        462.72        541.83        36.12 o                         
  -4   1  11          0.59         -6.31        12.78 o                         
  -3   1  11        606.34        638.68        51.68 o                         
  -2   1  11        421.77        381.42        38.82 o                         
  -1   1  11        143.00        112.22        20.02 o                         
   0   1  11        358.13        356.47        25.17 o                         
   1   1  11        536.18        554.56        27.68 o                         
   2   1  11         72.33         65.24        15.99 o                         
   3   1  11        349.63        335.89        23.59 o                         
   4   1  11         42.78         73.41        16.68 o                         
   5   1  11         98.64         98.66        18.92 o                         
   6   1  11        183.79        213.52        21.51 o                         
   7   1  11          6.70         -4.10         8.80 o                         
 -13   2  11        147.20        153.82        21.44 o                         
 -12   2  11          2.23         13.65        15.45 o                         
 -11   2  11          2.94          1.36        22.54 o                         
 -10   2  11        132.48         98.83        29.38 o                         
  -9   2  11          3.03          2.65        17.68 o                         
  -8   2  11        248.81        236.90        22.10 o                         
  -7   2  11         84.49         55.91        16.96 o                         
  -6   2  11        332.64        323.41        29.33 o                         
  -5   2  11        446.52        451.81        22.51 o                         
  -4   2  11        231.74        249.26        21.54 o                         
  -3   2  11         91.65         72.84        14.41 o                         
  -2   2  11        341.06        329.93        25.26 o                         
  -1   2  11        195.61        183.75        21.05 o                         
   0   2  11       1005.78        964.40        41.37 o                         
   1   2  11          3.48        -14.24        15.32 o                         
   2   2  11         16.08        -15.81        15.81 o                         
   3   2  11          2.68          5.62        16.15 o                         
   4   2  11        213.40        190.92        19.76 o                         
   5   2  11          1.68          5.19        22.24 o                         
   6   2  11        121.10        176.55        28.72 o                         
   7   2  11        251.61        254.49        22.86 o                         
 -13   3  11          8.81         16.64        14.16 o                         
 -12   3  11         19.54         17.50        14.70 o                         
 -11   3  11         24.14         17.28        16.45 o                         
 -10   3  11        112.46        104.07        30.63 o                         
  -9   3  11         22.26         10.05        25.58 o                         
  -8   3  11         37.84         71.23        30.35 o                         
  -7   3  11          2.30          1.46        24.21 o                         
  -6   3  11        180.50        173.91        21.74 o                         
  -5   3  11         10.03          6.28        17.07 o                         
  -4   3  11        150.06        138.55        23.62 o                         
  -3   3  11         25.98         12.42        17.38 o                         
  -2   3  11         47.28         51.05        15.70 o                         
  -1   3  11        638.10        542.62        30.30 o                         
   0   3  11        448.74        420.02        27.49 o                         
   1   3  11        789.86        753.05        34.93 o                         
   2   3  11        228.69        208.04        22.34 o                         
   3   3  11         89.68         84.91        18.86 o                         
   4   3  11         31.99         26.43        14.73 o                         
   5   3  11          4.30          0.96        22.34 o                         
   6   3  11         90.26        123.66        17.54 o                         
   7   3  11        118.19        120.28        21.69 o                         
 -13   4  11         45.66         59.64         9.57 o                         
 -12   4  11          0.06         -9.50        13.62 o                         
 -11   4  11         20.61         26.93        16.90 o                         
 -10   4  11         69.61         59.18        24.35 o                         
  -9   4  11         60.76         60.34        27.23 o                         
  -8   4  11        152.84        165.36        38.82 o                         
  -7   4  11        638.83        643.87        63.39 o                         
  -6   4  11        409.25        420.95        45.53 o                         
  -5   4  11         78.63         59.08        22.19 o                         
  -4   4  11          9.25         19.96        22.33 o                         
  -3   4  11         89.52         75.34        22.11 o                         
  -2   4  11          0.56         -4.42        18.80 o                         
  -1   4  11         82.75         78.60        18.93 o                         
   0   4  11        241.09        245.17        22.89 o                         
   1   4  11        124.93        125.76        19.90 o                         
   2   4  11          0.41        -16.93        16.93 o                         
   3   4  11          0.11         -7.76        21.18 o                         
   4   4  11          0.11        -18.30        18.30 o                         
   5   4  11        224.02        267.14        33.60 o                         
   6   4  11          2.40          1.36        16.08 o                         
   7   4  11        148.13        170.26        22.31 o                         
 -13   5  11         39.42         46.67        13.88 o                         
 -12   5  11          9.72         10.68        12.24 o                         
 -11   5  11          0.21          1.71        24.48 o                         
 -10   5  11         12.32         -3.02        18.80 o                         
  -9   5  11          4.65         -5.36        19.48 o                         
  -8   5  11         37.96         12.76        31.46 o                         
  -7   5  11        790.74        717.68        73.86 o                         
  -6   5  11          6.24          0.79        25.82 o                         
  -5   5  11        211.24        186.51        26.74 o                         
  -4   5  11         99.25         77.10        25.36 o                         
  -3   5  11         30.37         42.05        26.34 o                         
  -2   5  11       1072.35        869.01        57.46 o                         
  -1   5  11       1129.28       1013.74        48.71 o                         
   0   5  11        426.04        420.16        31.54 o                         
   1   5  11          3.93        -19.38        19.38 o                         
   2   5  11         10.00          5.29        25.70 o                         
   3   5  11        171.01        174.29        31.42 o                         
   4   5  11          2.67          4.85        15.48 o                         
   5   5  11         61.34         63.54        19.53 o                         
   6   5  11        487.63        495.70        26.54 o                         
 -12   6  11          7.93          2.59        12.91 o                         
 -11   6  11         17.81          9.11        13.67 o                         
 -10   6  11         20.26         12.74        17.75 o                         
  -9   6  11         17.87         10.48        19.21 o                         
  -8   6  11        309.85        263.27        31.51 o                         
  -7   6  11         34.56         48.41        26.33 o                         
  -6   6  11        403.47        388.87        48.64 o                         
  -5   6  11         20.72         38.09        25.82 o                         
  -4   6  11        625.06        520.31        52.99 o                         
  -3   6  11        200.37        188.36        41.31 o                         
  -2   6  11          8.02         28.06        35.31 o                         
  -1   6  11        269.85        273.70        43.90 o                         
   0   6  11        129.37        129.60        60.39 o                         
   1   6  11          5.53         23.04        32.72 o                         
   2   6  11         87.00        107.52        26.84 o                         
   3   6  11        273.24        260.46        25.85 o                         
   4   6  11          0.56         19.54        23.01 o                         
   5   6  11         62.64         62.44        15.94 o                         
   6   6  11          0.00         -5.21        16.51 o                         
 -12   7  11          0.00        -23.03        23.03 o                         
 -11   7  11         14.82          0.44        14.54 o                         
 -10   7  11          9.27         37.91        15.42 o                         
  -9   7  11        153.92        188.13        32.36 o                         
  -8   7  11        275.77        266.42        28.82 o                         
  -7   7  11          2.20         34.98        26.48 o                         
  -6   7  11         57.68         48.54        30.69 o                         
  -5   7  11          0.56        -27.46        27.46 o                         
  -4   7  11          9.94        -28.56        28.56 o                         
  -3   7  11         12.61         41.22        35.20 o                         
  -2   7  11        108.40         67.53        36.90 o                         
  -1   7  11        188.82        216.26        54.66 o                         
   0   7  11        254.35        222.22        33.68 o                         
   1   7  11          0.09        -20.11        23.45 o                         
   2   7  11          5.96        -26.34        26.34 o                         
   3   7  11          8.23        -24.84        24.84 o                         
   4   7  11          9.64        -17.34        17.34 o                         
   5   7  11          1.04         16.31        18.25 o                         
 -11   8  11          2.89          3.48        28.67 o                         
 -10   8  11          5.60          5.89        45.62 o                         
  -9   8  11          1.73        -16.59        16.59 o                         
  -8   8  11         15.64         53.44        28.67 o                         
  -7   8  11        113.20        106.75        28.74 o                         
  -6   8  11         39.94         59.08        65.60 o                         
  -5   8  11        167.18        154.11        35.84 o                         
  -4   8  11         33.56         49.03        28.34 o                         
  -3   8  11          2.51          3.52        19.89 o                         
  -2   8  11        126.16         57.67        30.65 o                         
  -1   8  11         21.39        -10.43        22.69 o                         
   0   8  11        185.48        133.66        26.76 o                         
   1   8  11         12.95         36.47        22.73 o                         
   2   8  11        173.20        165.78        28.29 o                         
   3   8  11         30.77         42.06        21.84 o                         
   4   8  11          2.03         -3.89        12.85 o                         
   5   8  11        379.46        363.64        49.53 o                         
 -10   9  11         57.74        169.44        43.45 o                         
  -9   9  11          4.19         45.62        46.05 o                         
  -8   9  11          2.55        -11.73        14.77 o                         
  -7   9  11         72.88         81.62        20.87 o                         
  -6   9  11         83.17         75.77        41.06 o                         
  -5   9  11          0.08         -5.68        18.89 o                         
  -4   9  11         27.83         68.80        48.22 o                         
  -3   9  11        161.40        140.68        30.07 o                         
  -2   9  11          4.71        -12.11        21.72 o                         
  -1   9  11        166.72        131.87        25.40 o                         
   0   9  11          0.36         44.05        19.47 o                         
   1   9  11        138.10        149.76        24.17 o                         
   2   9  11        378.24        411.98        33.61 o                         
   3   9  11         73.58         64.11        29.11 o                         
   4   9  11         84.40         48.66        33.45 o                         
  -9  10  11         13.30          6.52        37.80 o                         
  -7  10  11        125.51        140.76        16.94 o                         
  -6  10  11          1.31         10.25        33.24 o                         
  -5  10  11          0.29          1.65        20.45 o                         
  -4  10  11         49.46         25.64        21.58 o                         
  -3  10  11         26.33          3.90        16.95 o                         
  -2  10  11          1.35          6.71        17.77 o                         
  -1  10  11          3.74          3.69        27.80 o                         
   0  10  11        118.07         87.05        16.40 o                         
   1  10  11        112.16        103.64        16.07 o                         
   2  10  11         11.84         25.20        23.90 o                         
   3  10  11         31.98         41.27        25.63 o                         
  -8  11  11         29.40         63.00        29.98 o                         
  -6  11  11         21.28        -20.85        33.02 o                         
  -5  11  11          0.25         21.72        36.06 o                         
  -4  11  11          2.23        -13.47        39.10 o                         
  -3  11  11         15.16         -3.48        38.23 o                         
  -2  11  11         19.61          2.61        27.81 o                         
  -1  11  11         46.15         42.14        29.98 o                         
   0  11  11          0.33         -7.98        17.75 o                         
   1  11  11         31.68         47.35        37.58 o                         
   2  11  11          4.31          4.78        25.20 o                         
  -5  12  11        338.86        391.88        52.57 o                         
  -4  12  11          9.01         -7.82        29.98 o                         
  -3  12  11         33.32         42.58        26.94 o                         
  -2  12  11         10.42        -17.38        30.41 o                         
  -1  12  11          3.47         16.94        32.15 o                         
   0  12  11         44.72         47.79        29.11 o                         
 -13   0  12          0.22         21.39        16.14 o                         
 -12   0  12        144.87        167.70        39.97 o                         
 -11   0  12          6.36         21.29        36.93 o                         
 -10   0  12        537.81        617.80        79.94 o                         
  -9   0  12        541.51        648.76        63.65 o                         
  -8   0  12        109.36         98.09        29.63 o                         
  -7   0  12         51.41          2.64        29.18 o                         
  -6   0  12          0.49          2.35        17.25 o                         
  -5   0  12        427.61        383.22        33.12 o                         
  -4   0  12         36.24         26.11        15.86 o                         
  -3   0  12          0.78         12.80        14.83 o                         
  -2   0  12       1183.82       1131.53        48.72 o                         
  -1   0  12         72.35         83.31        21.24 o                         
   0   0  12         34.20         29.20        19.85 o                         
   1   0  12         45.79         57.96        34.65 o                         
   2   0  12         10.43          8.18        22.76 o                         
   3   0  12        577.29        594.88        42.35 o                         
   4   0  12        290.80        318.50        43.01 o                         
   5   0  12          2.75         -8.33        33.45 o                         
   6   0  12         58.96         51.40        22.37 o                         
 -13   1  12         36.86         66.63        18.90 o                         
 -12   1  12         89.45         84.83        17.01 o                         
 -11   1  12         10.12         -3.61        26.50 o                         
 -10   1  12          1.62         13.47        17.10 o                         
  -9   1  12        217.52        207.06        23.77 o                         
  -8   1  12        412.48        327.06        24.08 o                         
  -7   1  12         21.23          0.06        12.36 o                         
  -6   1  12          2.18        -10.60        10.60 o                         
  -5   1  12          5.76         17.40        13.53 o                         
  -4   1  12         96.72         72.15        13.58 o                         
  -3   1  12        277.82        285.20        19.76 o                         
  -2   1  12          0.67          0.69        11.57 o                         
  -1   1  12        505.46        512.89        26.34 o                         
   0   1  12        369.33        384.39        26.93 o                         
   1   1  12          2.53          0.50        15.77 o                         
   2   1  12        202.96        166.58        20.59 o                         
   3   1  12        144.87        130.36        17.25 o                         
   4   1  12        165.68        170.56        22.41 o                         
   5   1  12        123.95        143.16        19.56 o                         
   6   1  12         45.38         58.01        14.74 o                         
 -13   2  12         12.37         39.82        15.32 o                         
 -12   2  12          9.28         -9.49        37.36 o                         
 -11   2  12         21.39         22.40        46.05 o                         
 -10   2  12        434.08        490.45        42.34 o                         
  -9   2  12         21.74         11.57        15.82 o                         
  -8   2  12          1.87        -15.26        15.26 o                         
  -7   2  12         19.64         10.59        15.64 o                         
  -6   2  12         56.28         47.26        16.10 o                         
  -5   2  12         87.59        104.66        18.62 o                         
  -4   2  12         95.02         62.17        17.45 o                         
  -3   2  12        411.83        467.75        29.22 o                         
  -2   2  12         34.88         32.26        14.55 o                         
  -1   2  12        125.44        109.79        18.45 o                         
   0   2  12        122.91        133.96        20.30 o                         
   1   2  12        151.38        157.10        19.54 o                         
   2   2  12          5.79          5.10        14.82 o                         
   3   2  12        264.35        249.56        20.93 o                         
   4   2  12        120.30         75.60        21.07 o                         
   5   2  12        100.32        105.57        22.95 o                         
   6   2  12         64.34         44.21        24.76 o                         
 -13   3  12         82.32         64.65        16.07 o                         
 -12   3  12          0.74        -19.86        29.98 o                         
 -11   3  12          2.55          5.66        12.89 o                         
 -10   3  12         36.44         33.14        26.50 o                         
  -9   3  12        245.56        277.46        30.28 o                         
  -8   3  12        332.67        324.87        29.24 o                         
  -7   3  12          1.88          5.74        15.93 o                         
  -6   3  12          0.73         -9.64        23.41 o                         
  -5   3  12         10.53         38.53        20.08 o                         
  -4   3  12         19.38        -19.18        19.18 o                         
  -3   3  12        538.95        503.51        30.97 o                         
  -2   3  12        317.84        291.57        24.57 o                         
  -1   3  12         56.42         65.87        17.80 o                         
   0   3  12         36.65         24.18        16.74 o                         
   1   3  12        337.50        325.38        24.50 o                         
   2   3  12         90.33         80.90        19.04 o                         
   3   3  12        318.75        290.87        22.82 o                         
   4   3  12        206.25        212.95        22.33 o                         
   5   3  12        711.31        669.22        35.26 o                         
   6   3  12         62.34        104.93        15.31 o                         
 -12   4  12          4.22        -14.42        17.43 o                         
 -11   4  12          2.02         -1.05        27.39 o                         
 -10   4  12         45.33         31.23        20.82 o                         
  -9   4  12        323.43        376.82        35.77 o                         
  -8   4  12        454.91        401.14        59.12 o                         
  -7   4  12        432.55        354.60        50.71 o                         
  -6   4  12       1053.51        965.09        50.31 o                         
  -5   4  12        114.40        162.19        26.76 o                         
  -4   4  12        222.97        161.14        23.99 o                         
  -3   4  12        187.86        154.18        24.46 o                         
  -2   4  12         85.31         57.44        19.30 o                         
  -1   4  12        201.88        192.08        22.12 o                         
   0   4  12         28.15         40.82        17.09 o                         
   1   4  12        209.21        196.36        22.17 o                         
   2   4  12        301.10        276.19        31.68 o                         
   3   4  12        162.21        184.03        47.17 o                         
   4   4  12        116.09        119.93        22.85 o                         
   5   4  12          4.95          8.19        14.30 o                         
   6   4  12         97.48        110.32        13.80 o                         
 -12   5  12          0.01         -3.27        10.06 o                         
 -11   5  12         42.96         29.81        15.42 o                         
 -10   5  12          5.81         16.68        30.66 o                         
  -9   5  12         13.80          2.40        15.58 o                         
  -8   5  12        181.98        167.69        35.54 o                         
  -7   5  12         40.21         18.38        33.33 o                         
  -6   5  12         33.19         33.22        26.31 o                         
  -5   5  12         12.61         -1.13        28.04 o                         
  -4   5  12          0.30         -3.35        22.03 o                         
  -3   5  12         55.65         15.25        28.70 o                         
  -2   5  12         21.15         63.41        27.47 o                         
  -1   5  12        210.23        205.66        27.66 o                         
   0   5  12          0.57         -2.25        24.24 o                         
   1   5  12         15.06          3.84        37.87 o                         
   2   5  12         93.42         52.11        26.10 o                         
   3   5  12         20.38          4.09        27.50 o                         
   4   5  12         69.55         84.30        16.61 o                         
   5   5  12         21.48          4.41        17.12 o                         
 -12   6  12          3.44          4.78        15.64 o                         
 -11   6  12          0.74         -1.84        12.93 o                         
 -10   6  12         56.56         72.58        18.69 o                         
  -9   6  12         39.61         29.18        16.91 o                         
  -8   6  12          3.69         -2.04        19.43 o                         
  -7   6  12       1221.02       1250.20        58.29 o                         
  -6   6  12          4.42          4.60        31.97 o                         
  -5   6  12          3.50         25.12        25.87 o                         
  -4   6  12        205.11        204.73        41.13 o                         
  -3   6  12         75.80         54.83        35.85 o                         
  -2   6  12        129.95        139.01        36.40 o                         
  -1   6  12         34.80         -1.00        34.68 o                         
   0   6  12          8.21         -7.66        32.63 o                         
   1   6  12         48.04         80.81        51.70 o                         
   2   6  12          7.61        -22.58        22.58 o                         
   3   6  12         47.06         48.55        19.82 o                         
   4   6  12          7.45         25.94        12.59 o                         
   5   6  12          0.86          3.04        15.64 o                         
 -11   7  12         41.17         45.71        13.49 o                         
 -10   7  12          0.61          5.47        29.12 o                         
  -9   7  12         61.49         63.84        26.00 o                         
  -8   7  12        108.51         81.47        31.49 o                         
  -7   7  12         88.08         73.89        39.02 o                         
  -6   7  12        284.91        280.54        41.07 o                         
  -5   7  12         94.54        130.71        33.99 o                         
  -4   7  12        340.28        353.59        44.63 o                         
  -3   7  12        305.66        294.90        61.32 o                         
  -2   7  12        123.50        113.09        28.68 o                         
  -1   7  12          9.17         12.71        26.45 o                         
   0   7  12          5.61         33.65        36.82 o                         
   1   7  12        119.69        131.05        32.69 o                         
   2   7  12         29.52          9.31        34.32 o                         
   3   7  12          9.37         22.58        19.95 o                         
   4   7  12          7.60         11.00        28.46 o                         
 -11   8  12         46.34         39.97        19.99 o                         
 -10   8  12          4.97         -5.67        14.99 o                         
  -9   8  12         38.66         57.84        16.25 o                         
  -8   8  12        105.60        125.07        23.13 o                         
  -7   8  12          2.23         -4.50        22.09 o                         
  -6   8  12         91.58         82.18        24.35 o                         
  -5   8  12         37.29         55.82        40.40 o                         
  -4   8  12          0.48         -4.86        20.87 o                         
  -3   8  12         32.53         38.09        22.98 o                         
  -2   8  12        213.64        209.76        29.28 o                         
  -1   8  12          0.14        -12.77        39.57 o                         
   0   8  12          5.80         32.67        16.74 o                         
   1   8  12         15.53         -9.22        23.46 o                         
   2   8  12        161.62        215.33        26.19 o                         
   3   8  12          4.34        -11.23        29.33 o                         
   4   8  12         99.20         66.04        23.03 o                         
 -10   9  12          0.89         -9.12        20.42 o                         
  -9   9  12         11.58         26.07        35.19 o                         
  -8   9  12         54.96         46.49        18.25 o                         
  -7   9  12          1.89        -15.97        15.97 o                         
  -6   9  12          5.33         25.19        19.99 o                         
  -5   9  12          9.22        -21.51        21.51 o                         
  -4   9  12         15.41          9.82        22.59 o                         
  -3   9  12         67.55         39.59        20.25 o                         
  -2   9  12          0.03        -16.33        17.61 o                         
  -1   9  12         60.27         45.02        18.33 o                         
   0   9  12         28.24         10.18        17.85 o                         
   1   9  12          0.41         15.13        24.11 o                         
   2   9  12          1.39         -6.76        13.57 o                         
   3   9  12         14.01         26.50        30.85 o                         
  -9  10  12         13.14         20.85        23.46 o                         
  -8  10  12         18.10         53.44        35.63 o                         
  -7  10  12        109.93         99.93        40.40 o                         
  -6  10  12         67.52         80.85        15.99 o                         
  -5  10  12          1.71         -4.95        14.93 o                         
  -4  10  12          9.30         17.15        39.75 o                         
  -3  10  12          8.14          9.35        19.77 o                         
  -2  10  12          1.85        -13.66        14.07 o                         
  -1  10  12         24.90         21.05        29.23 o                         
   0  10  12          1.96         25.81        12.38 o                         
   1  10  12          4.19         32.58        29.54 o                         
   2  10  12          0.18         -6.08        17.81 o                         
  -6  11  12         21.19         19.99        28.24 o                         
  -5  11  12         29.47         71.25        36.93 o                         
  -4  11  12          5.68         23.03        25.20 o                         
  -3  11  12         39.65         14.34        35.63 o                         
  -2  11  12          2.12         -4.78        31.72 o                         
  -1  11  12          6.60         35.19        33.02 o                         
   0  11  12         66.25         78.20        24.33 o                         
  -4  12  12         76.58         41.27        22.16 o                         
  -3  12  12          2.81         -5.21        26.07 o                         
 -12   1  13          5.13         -1.06        12.82 o                         
 -11   1  13         48.87        107.22        35.63 o                         
 -10   1  13        451.53        427.12        45.44 o                         
  -9   1  13        123.26        153.55        26.29 o                         
  -8   1  13         10.69          6.33        17.96 o                         
  -7   1  13        179.06        163.75        23.88 o                         
  -6   1  13         93.09         89.97        19.04 o                         
  -5   1  13        339.55        326.64        25.91 o                         
  -4   1  13          0.24         10.27        14.28 o                         
  -3   1  13        481.53        492.49        46.90 o                         
  -2   1  13         44.40         52.36        20.04 o                         
  -1   1  13          1.51         -7.32        12.86 o                         
   0   1  13         40.50         44.99        16.96 o                         
   1   1  13          0.05          3.50        17.52 o                         
   2   1  13          0.12         39.35        14.69 o                         
   3   1  13        588.10        608.73        37.95 o                         
   4   1  13        202.73        223.52        22.23 o                         
   5   1  13         43.30         45.33        13.23 o                         
 -12   2  13         61.33         48.95        43.23 o                         
 -11   2  13        307.46        477.04        63.00 o                         
 -10   2  13        203.76        191.11        33.64 o                         
  -9   2  13          6.40        -15.83        22.43 o                         
  -8   2  13        112.28        142.05        22.63 o                         
  -7   2  13         99.45         97.54        21.55 o                         
  -6   2  13        258.98        226.29        25.62 o                         
  -5   2  13        139.34        125.97        24.41 o                         
  -4   2  13         68.21         77.52        21.55 o                         
  -3   2  13        517.07        515.30        29.90 o                         
  -2   2  13        187.91        200.29        22.28 o                         
  -1   2  13        293.29        287.62        23.91 o                         
   0   2  13        294.27        336.35        26.13 o                         
   1   2  13         16.24         28.37        16.90 o                         
   2   2  13         17.25         -6.51        20.56 o                         
   3   2  13        577.85        600.73        32.56 o                         
   4   2  13         52.70         41.69        15.02 o                         
   5   2  13         48.44         56.43        16.22 o                         
 -12   3  13         20.49         25.76        12.46 o                         
 -11   3  13          0.61        -18.27        18.27 o                         
 -10   3  13         36.18         67.78        39.97 o                         
  -9   3  13        244.37        231.47        23.24 o                         
  -8   3  13         17.24         45.94        16.37 o                         
  -7   3  13          0.64        -10.47        13.52 o                         
  -6   3  13          0.11         20.18        15.93 o                         
  -5   3  13        121.54        119.43        22.69 o                         
  -4   3  13         27.74          6.19        20.13 o                         
  -3   3  13        141.12        160.17        24.23 o                         
  -2   3  13         84.35         71.96        22.13 o                         
  -1   3  13        267.97        231.47        24.78 o                         
   0   3  13         64.76         36.09        17.35 o                         
   1   3  13        132.96        151.51        20.18 o                         
   2   3  13         25.60         40.76        18.84 o                         
   3   3  13        205.99        207.26        21.43 o                         
   4   3  13         11.27         21.68        15.29 o                         
   5   3  13          3.41         -1.03        20.64 o                         
 -12   4  13         84.35         86.97        15.99 o                         
 -11   4  13         68.43         78.65        20.31 o                         
 -10   4  13         64.88         65.45        16.25 o                         
  -9   4  13          9.60        -14.84        18.87 o                         
  -8   4  13        208.97        188.78        40.70 o                         
  -7   4  13          0.45        -12.66        18.82 o                         
  -6   4  13          4.43        -21.63        21.63 o                         
  -5   4  13        331.65        265.45        26.47 o                         
  -4   4  13         56.37         36.83        23.17 o                         
  -3   4  13        480.29        507.31        38.04 o                         
  -2   4  13          8.38          9.93        22.06 o                         
  -1   4  13        180.24        171.66        21.93 o                         
   0   4  13          8.65        -16.66        16.66 o                         
   1   4  13         46.56         67.36        19.98 o                         
   2   4  13         45.11         47.12        22.55 o                         
   3   4  13          5.33         39.41        21.14 o                         
   4   4  13         71.30         77.36        17.40 o                         
 -12   5  13         40.65          3.04        10.43 o                         
 -11   5  13          2.76         -2.55        14.86 o                         
 -10   5  13         11.56          5.52        14.77 o                         
  -9   5  13        106.61        111.03        24.21 o                         
  -8   5  13        277.08        316.24        31.81 o                         
  -7   5  13        208.90        242.39        32.53 o                         
  -6   5  13        112.90         51.07        36.71 o                         
  -5   5  13        134.99        180.32        28.87 o                         
  -4   5  13        449.51        445.52        35.03 o                         
  -3   5  13         53.25         76.34        28.02 o                         
  -2   5  13          1.48         23.05        23.28 o                         
  -1   5  13          2.60         38.64        26.95 o                         
   0   5  13         18.15          9.22        21.21 o                         
   1   5  13        260.42        298.63        30.86 o                         
   2   5  13         17.95          9.56        19.91 o                         
   3   5  13        122.06        139.56        19.71 o                         
   4   5  13        100.64        101.61        14.18 o                         
 -11   6  13         37.40         19.30        11.96 o                         
 -10   6  13          5.36         -4.32        10.04 o                         
  -9   6  13          4.90          8.31        16.87 o                         
  -8   6  13         49.39         71.73        18.86 o                         
  -7   6  13       1031.90       1058.30        52.96 o                         
  -6   6  13          0.88         -3.98        22.49 o                         
  -5   6  13         20.26         24.24        25.84 o                         
  -4   6  13         49.02         41.39        29.50 o                         
  -3   6  13        119.50        146.10        34.33 o                         
  -2   6  13         56.46         34.12        33.65 o                         
  -1   6  13          9.17         38.23        33.18 o                         
   0   6  13         61.19         81.24        48.66 o                         
   1   6  13        175.54        150.78        29.26 o                         
   2   6  13         27.45         16.88        46.05 o                         
   3   6  13          1.52          1.35        14.99 o                         
   4   6  13          3.80          1.30        15.21 o                         
 -10   7  13         13.70         12.41        10.57 o                         
  -9   7  13         13.38        -10.15        12.04 o                         
  -8   7  13          1.44         10.95        15.26 o                         
  -7   7  13         35.35         29.25        21.50 o                         
  -6   7  13        155.70        209.85        32.35 o                         
  -5   7  13          0.40         -4.74        19.62 o                         
  -4   7  13         33.98         34.01        24.20 o                         
  -3   7  13         77.87         87.86        26.16 o                         
  -2   7  13          1.30        -20.96        20.96 o                         
  -1   7  13         20.93         29.31        27.39 o                         
   0   7  13          2.64         21.08        25.07 o                         
   1   7  13         15.39         11.00        19.02 o                         
   2   7  13         12.85         -8.86        17.27 o                         
   3   7  13          0.74         -3.00        13.52 o                         
 -10   8  13          5.16          3.48        17.38 o                         
  -9   8  13         12.25         18.91        12.29 o                         
  -8   8  13          8.91          9.82        16.03 o                         
  -7   8  13         58.30         91.93        23.21 o                         
  -6   8  13         90.07         93.25        25.48 o                         
  -5   8  13          7.87         36.64        23.78 o                         
  -4   8  13          0.96        -38.30        45.79 o                         
  -3   8  13         15.30         53.19        29.33 o                         
  -2   8  13          5.79         -4.84        15.71 o                         
  -1   8  13         26.51         51.51        21.08 o                         
   0   8  13         19.09         30.44        14.94 o                         
   1   8  13         23.46          3.50        17.58 o                         
   2   8  13         69.84         25.99        13.81 o                         
  -9   9  13        138.13        212.45        29.11 o                         
  -8   9  13        220.47        264.14        17.71 o                         
  -7   9  13          5.46         18.77        30.41 o                         
  -6   9  13         17.33         34.13        24.55 o                         
  -5   9  13          3.50          0.28        18.21 o                         
  -4   9  13          0.24        -14.67        16.05 o                         
  -3   9  13          0.71         32.97        15.60 o                         
  -2   9  13         69.92         57.99        16.48 o                         
  -1   9  13        591.44        615.19        62.98 o                         
   0   9  13          3.04        -11.96        11.96 o                         
   1   9  13          0.07         -0.40        11.17 o                         
  -7  10  13          5.41         43.04        19.60 o                         
  -6  10  13          3.17         42.58        32.58 o                         
  -5  10  13         22.09         69.19        24.55 o                         
  -4  10  13         38.52         19.21        13.53 o                         
  -3  10  13         11.38         24.80        13.90 o                         
  -2  10  13          5.38         27.43        32.37 o                         
  -1  10  13          4.50          1.46        15.63 o                         
  -5  11  13          0.58          9.56        25.63 o                         
  -4  11  13         20.19         24.33        20.85 o                         
  -3  11  13         34.41         57.78        28.67 o                         
 -12   0  14        233.18        249.81        39.54 o                         
 -11   0  14        269.16        255.90        41.71 o                         
 -10   0  14        492.81        504.84        62.56 o                         
  -9   0  14        186.37        223.75        52.14 o                         
  -8   0  14        238.00        180.77        39.23 o                         
  -7   0  14        222.97        239.87        40.50 o                         
  -6   0  14          8.52          0.16        22.37 o                         
  -5   0  14        164.43        123.92        28.18 o                         
  -4   0  14        200.61        271.78        49.52 o                         
  -3   0  14         77.10         84.36        42.36 o                         
  -2   0  14        192.04        146.70        39.23 o                         
  -1   0  14         50.46          8.28        32.44 o                         
   0   0  14        587.85        589.71        38.41 o                         
   1   0  14        200.99        211.83        28.61 o                         
   2   0  14         52.34        104.88        25.49 o                         
   3   0  14          0.19         20.64        20.01 o                         
   4   0  14          0.28         -0.47        17.38 o                         
 -12   1  14         44.75         71.25        26.94 o                         
 -11   1  14         57.44        117.23        21.18 o                         
 -10   1  14        205.50        170.34        45.18 o                         
  -9   1  14         55.74         51.26        27.85 o                         
  -8   1  14         22.05         22.61        20.95 o                         
  -7   1  14          7.26         32.18        17.27 o                         
  -6   1  14         48.46         40.32        20.27 o                         
  -5   1  14         25.91         23.61        18.72 o                         
  -4   1  14          8.49         13.31        26.36 o                         
  -3   1  14        193.86        222.95        22.86 o                         
  -2   1  14        242.57        245.08        24.80 o                         
  -1   1  14         53.54         85.10        24.67 o                         
   0   1  14         10.33          1.86        12.51 o                         
   1   1  14        209.91        251.32        26.17 o                         
   2   1  14        150.73        211.44        25.65 o                         
   3   1  14         79.94         86.78        15.33 o                         
   4   1  14          2.52         -9.41         9.41 o                         
 -12   2  14         16.11         29.97        19.99 o                         
 -11   2  14         46.19         83.85        31.72 o                         
 -10   2  14          0.69          6.19        21.66 o                         
  -9   2  14         14.46        -11.70        21.41 o                         
  -8   2  14        102.73         93.57        20.78 o                         
  -7   2  14         19.86         13.67        17.62 o                         
  -6   2  14         21.17         16.40        19.65 o                         
  -5   2  14          0.59         24.14        23.26 o                         
  -4   2  14         37.96         33.49        19.20 o                         
  -3   2  14          0.07          8.31        18.40 o                         
  -2   2  14          2.60         12.81        17.96 o                         
  -1   2  14        114.99        113.44        27.53 o                         
   0   2  14        205.52        220.57        22.27 o                         
   1   2  14         16.38          8.88        16.05 o                         
   2   2  14         47.74         54.35        18.24 o                         
   3   2  14         88.12         71.04        16.91 o                         
   4   2  14         25.75         -5.00        26.94 o                         
 -12   3  14          7.09         -4.43        23.46 o                         
 -11   3  14        107.35        116.84        18.57 o                         
 -10   3  14         75.58         90.80        35.63 o                         
  -9   3  14         44.74         67.56        26.50 o                         
  -8   3  14         16.47         14.25        24.21 o                         
  -7   3  14          2.18         14.95        17.49 o                         
  -6   3  14        142.59        155.08        29.94 o                         
  -5   3  14        133.37        136.79        21.28 o                         
  -4   3  14         72.13         82.23        21.46 o                         
  -3   3  14         73.63         48.51        18.91 o                         
  -2   3  14         56.85         51.94        27.19 o                         
  -1   3  14         94.97        105.70        23.81 o                         
   0   3  14         13.88         -3.75        17.14 o                         
   1   3  14         67.09         72.87        16.85 o                         
   2   3  14        171.03        189.46        21.15 o                         
   3   3  14          9.19         22.41        17.68 o                         
   4   3  14          0.16          9.53        16.45 o                         
 -11   4  14         23.12         19.20        13.67 o                         
 -10   4  14          1.00          8.91        17.11 o                         
  -9   4  14         54.37         48.11        36.71 o                         
  -8   4  14        325.45        415.61        42.15 o                         
  -7   4  14        293.22        293.22        31.21 o                         
  -6   4  14         72.75         91.37        31.29 o                         
  -5   4  14        341.00        343.33        36.37 o                         
  -4   4  14        190.69        206.75        29.45 o                         
  -3   4  14          1.56        -10.02        22.07 o                         
  -2   4  14          0.48         -3.65        21.50 o                         
  -1   4  14         91.08         99.26        26.18 o                         
   0   4  14          2.59          3.13        20.02 o                         
   1   4  14        117.28        146.79        20.59 o                         
   2   4  14         40.52         35.81        16.30 o                         
   3   4  14         78.96         62.61        19.00 o                         
 -11   5  14          2.43         17.43        14.55 o                         
 -10   5  14          1.81         -4.20        12.51 o                         
  -9   5  14          4.48          6.72        17.83 o                         
  -8   5  14         73.58         66.38        37.80 o                         
  -7   5  14          2.57          4.18        13.27 o                         
  -6   5  14        550.53        549.96        42.25 o                         
  -5   5  14        310.78        303.70        34.28 o                         
  -4   5  14        103.74         94.80        23.14 o                         
  -3   5  14          0.25         -4.74        21.44 o                         
  -2   5  14         56.71         51.41        19.46 o                         
  -1   5  14        130.53         94.28        34.11 o                         
   0   5  14          6.53        -14.80        18.42 o                         
   1   5  14          0.43         22.10        25.45 o                         
   2   5  14         39.79         32.12        15.15 o                         
   3   5  14         75.00        102.10        23.03 o                         
 -10   6  14         13.69         16.53        11.97 o                         
  -9   6  14          6.03         18.68        16.05 o                         
  -8   6  14        337.73        378.10        24.45 o                         
  -7   6  14         65.78         88.31        17.03 o                         
  -6   6  14         49.50         70.00        20.96 o                         
  -5   6  14        122.53        117.46        22.62 o                         
  -4   6  14         32.83         -2.88        22.86 o                         
  -3   6  14         18.67         25.81        31.09 o                         
  -2   6  14          5.89        -15.81        23.79 o                         
  -1   6  14          1.61          9.56        29.98 o                         
   0   6  14        118.47        179.67        38.23 o                         
   1   6  14         45.29         43.43        17.94 o                         
   2   6  14         11.90         13.81        14.99 o                         
 -10   7  14        199.15        245.90        21.72 o                         
  -9   7  14         82.61         53.87        19.12 o                         
  -8   7  14         90.01         97.72        15.54 o                         
  -7   7  14        173.60        182.52        19.65 o                         
  -6   7  14         21.29         21.53        39.54 o                         
  -5   7  14         31.14         47.53        22.79 o                         
  -4   7  14         17.64         19.91        17.05 o                         
  -3   7  14        117.48         84.63        26.19 o                         
  -2   7  14        470.46        491.99        46.75 o                         
  -1   7  14        186.17        229.12        23.57 o                         
   0   7  14         70.13         80.88        21.90 o                         
   1   7  14         63.90         69.84        18.82 o                         
   2   7  14         68.01        112.46        29.98 o                         
  -9   8  14         20.53         18.68        10.86 o                         
  -8   8  14         81.98         78.17        14.86 o                         
  -7   8  14          0.10          4.38        13.05 o                         
  -6   8  14          2.36          8.53        21.94 o                         
  -5   8  14         10.79          5.30        18.46 o                         
  -4   8  14         71.66         95.23        25.79 o                         
  -3   8  14          1.09         13.14        14.09 o                         
  -2   8  14         42.91         61.30        14.83 o                         
  -1   8  14        225.59        231.07        22.49 o                         
   0   8  14         97.37         94.97        34.11 o                         
   1   8  14         11.49         23.54        13.25 o                         
  -7   9  14          2.97         10.57        10.22 o                         
  -6   9  14         18.76         22.77        15.11 o                         
  -5   9  14         23.64         24.28        14.73 o                         
  -4   9  14         16.37          6.81        14.77 o                         
  -3   9  14          8.71          4.80        15.88 o                         
  -2   9  14        152.40        136.66        23.00 o                         
  -1   9  14         24.69         45.90        29.98 o                         
  -5  10  14          3.93        -19.12        25.63 o                         
  -4  10  14          8.22         40.84        28.24 o                         
  -3  10  14        106.90         98.62        33.02 o                         
 -11   1  15         16.21         66.47        25.20 o                         
 -10   1  15         98.22        119.11        24.41 o                         
  -9   1  15         14.12         14.69        20.99 o                         
  -8   1  15         71.81        111.89        21.78 o                         
  -7   1  15         26.74          7.30        18.65 o                         
  -6   1  15         36.60         35.28        19.89 o                         
  -5   1  15         40.18         41.30        18.82 o                         
  -4   1  15          6.81         28.65        18.26 o                         
  -3   1  15        413.48        463.19        37.56 o                         
  -2   1  15         22.17         21.79        16.40 o                         
  -1   1  15         92.22        143.94        26.96 o                         
   0   1  15        102.66        103.00        23.75 o                         
   1   1  15        140.40        110.03        30.20 o                         
   2   1  15         82.89        100.83        22.13 o                         
 -11   2  15         19.17         -0.87        15.64 o                         
 -10   2  15         59.04         69.51        30.85 o                         
  -9   2  15        166.53        139.01        25.42 o                         
  -8   2  15         47.25         72.46        21.76 o                         
  -7   2  15         18.06         -2.79        16.64 o                         
  -6   2  15        301.25        348.30        26.12 o                         
  -5   2  15        103.80        115.78        20.15 o                         
  -4   2  15         34.78         38.54        16.88 o                         
  -3   2  15        107.94         84.34        21.64 o                         
  -2   2  15        256.61        271.38        32.49 o                         
  -1   2  15        307.84        350.85        33.02 o                         
   0   2  15        166.59        211.25        32.74 o                         
   1   2  15          1.73          1.63        18.54 o                         
   2   2  15         51.75         77.82        22.71 o                         
 -11   3  15         37.58         33.45        17.81 o                         
 -10   3  15         24.18         -4.34        26.07 o                         
  -9   3  15         19.30         29.98        25.63 o                         
  -8   3  15          3.15         20.59        17.76 o                         
  -7   3  15         17.43         32.34        17.19 o                         
  -6   3  15          5.05        -16.49        16.49 o                         
  -5   3  15         79.09         85.64        20.01 o                         
  -4   3  15         80.81         75.94        28.71 o                         
  -3   3  15        313.33        326.16        27.54 o                         
  -2   3  15        124.40        130.64        29.11 o                         
  -1   3  15          0.02         15.58        20.69 o                         
   0   3  15         22.93          2.48        22.56 o                         
   1   3  15          4.80         -3.25        15.37 o                         
   2   3  15        277.58        300.21        46.49 o                         
 -10   4  15         36.00         50.88        16.94 o                         
  -9   4  15        126.45        154.19        27.81 o                         
  -8   4  15         11.36         24.45        21.75 o                         
  -7   4  15        136.35        158.99        26.17 o                         
  -6   4  15         30.85         49.26        46.14 o                         
  -5   4  15         69.20        134.29        24.94 o                         
  -4   4  15         42.88         60.94        19.52 o                         
  -3   4  15        123.17         92.29        20.42 o                         
  -2   4  15         19.27         32.67        22.10 o                         
  -1   4  15        273.85        334.98        29.73 o                         
   0   4  15        121.45        115.68        19.42 o                         
   1   4  15          3.53         28.79        22.19 o                         
 -10   5  15        115.43        107.87        16.26 o                         
  -9   5  15         25.64         46.05        15.05 o                         
  -8   5  15         88.18        115.14        28.59 o                         
  -7   5  15         44.63         51.02        20.43 o                         
  -6   5  15         90.38        121.94        25.87 o                         
  -5   5  15          9.91         -1.80        16.87 o                         
  -4   5  15        633.68        661.84        45.84 o                         
  -3   5  15        495.14        467.09        36.95 o                         
  -2   5  15        393.40        449.80        44.21 o                         
  -1   5  15        124.86        143.44        29.19 o                         
   0   5  15          4.62        -12.34        22.14 o                         
   1   5  15          1.69          0.87        28.24 o                         
  -9   6  15        142.20        163.36        24.76 o                         
  -8   6  15          3.95          8.99        12.21 o                         
  -7   6  15          6.95         -1.53        14.66 o                         
  -6   6  15         32.46         32.14        16.04 o                         
  -5   6  15        232.60        241.20        31.40 o                         
  -4   6  15          0.17        -24.06        24.83 o                         
  -3   6  15          0.02          8.92        18.24 o                         
  -2   6  15         99.11         30.41        40.40 o                         
  -1   6  15         46.60         62.83        19.40 o                         
   0   6  15         15.79         31.60        16.02 o                         
   1   6  15          0.16         17.38        26.94 o                         
  -8   7  15         70.26         71.99        16.76 o                         
  -7   7  15         47.50         22.13        17.38 o                         
  -6   7  15          2.35         -8.02        18.05 o                         
  -5   7  15         59.66         48.42        18.64 o                         
  -4   7  15         21.49         35.32        13.89 o                         
  -3   7  15         24.64         58.00        17.96 o                         
  -2   7  15         11.86         11.39        11.34 o                         
  -1   7  15         59.75         61.19        23.24 o                         
   0   7  15         25.98         25.04        12.73 o                         
  -7   8  15          0.43          3.56        10.86 o                         
  -6   8  15         13.93          5.56        12.69 o                         
  -5   8  15         32.32         63.19        16.82 o                         
  -4   8  15        131.27        171.63        20.25 o                         
  -3   8  15          5.24         -0.64        14.69 o                         
  -2   8  15         92.44         82.52        32.15 o                         
 -10   0  16        148.91        135.12        24.33 o                         
  -9   0  16         70.22        100.79        33.02 o                         
  -8   0  16          4.02        -11.00        21.04 o                         
  -7   0  16        268.77        349.28        38.58 o                         
  -6   0  16         81.53         73.49        24.11 o                         
  -5   0  16         52.55         32.08        28.72 o                         
  -4   0  16         88.98         53.70        32.58 o                         
  -3   0  16        228.45        200.27        31.21 o                         
  -2   0  16        279.79        331.85        59.52 o                         
  -1   0  16         56.39         99.06        41.27 o                         
   0   0  16          4.05        -23.46        28.24 o                         
   1   0  16          4.19         33.45        26.94 o                         
 -10   1  16          3.80         45.62        23.46 o                         
  -9   1  16         22.83         36.10        22.16 o                         
  -8   1  16          9.30          6.01        18.09 o                         
  -7   1  16         66.01         58.17        18.60 o                         
  -6   1  16          0.56         -6.84        13.35 o                         
  -5   1  16         12.56         26.24        18.44 o                         
  -4   1  16         45.47         44.01        17.17 o                         
  -3   1  16         59.60         49.45        15.44 o                         
  -2   1  16         18.60         13.75        14.67 o                         
  -1   1  16         92.51         96.74        23.07 o                         
   0   1  16        180.75        200.96        26.72 o                         
   1   1  16         25.71          7.67        25.42 o                         
 -10   2  16          0.35          2.61        15.21 o                         
  -9   2  16        126.39        174.65        32.15 o                         
  -8   2  16          7.17          1.22        22.20 o                         
  -7   2  16         30.72         32.37        17.24 o                         
  -6   2  16          1.23         23.52        22.32 o                         
  -5   2  16         29.50         33.72        15.70 o                         
  -4   2  16         19.90         17.60        16.52 o                         
  -3   2  16          3.32         24.34        16.08 o                         
  -2   2  16        147.77        164.37        22.40 o                         
  -1   2  16          0.18         12.64        17.68 o                         
   0   2  16          3.19         15.76        19.60 o                         
   1   2  16         35.16         15.21        16.51 o                         
  -9   3  16         31.47          2.61        25.20 o                         
  -8   3  16        136.89        134.09        24.56 o                         
  -7   3  16         62.52         84.78        28.24 o                         
  -6   3  16         10.17          9.95        12.81 o                         
  -5   3  16          4.66          9.80        14.42 o                         
  -4   3  16        434.79        409.85        25.43 o                         
  -3   3  16        345.23        340.11        30.40 o                         
  -2   3  16        146.47        129.34        22.83 o                         
  -1   3  16         24.77         42.05        15.53 o                         
   0   3  16         31.64         27.15        13.48 o                         
  -9   4  16         23.44          9.12        22.59 o                         
  -8   4  16         17.39         33.58        20.42 o                         
  -7   4  16         96.65        122.69        19.83 o                         
  -6   4  16        115.33        156.70        20.47 o                         
  -5   4  16        398.06        393.18        49.56 o                         
  -4   4  16         15.35         31.49        18.77 o                         
  -3   4  16        228.54        254.01        24.57 o                         
  -2   4  16         15.86         36.02        17.18 o                         
  -1   4  16          5.97         39.48        18.88 o                         
   0   4  16         19.43         26.50        27.81 o                         
  -8   5  16         47.10         31.65        15.32 o                         
  -7   5  16         37.90         39.77        14.39 o                         
  -6   5  16          0.10         -1.30        18.60 o                         
  -5   5  16         13.87         16.46        25.61 o                         
  -4   5  16        187.59        190.80        33.16 o                         
  -3   5  16         15.35         66.91        29.98 o                         
  -2   5  16          0.01          9.99        25.20 o                         
  -1   5  16         15.64         32.15        23.03 o                         
  -7   6  16          7.49          9.33        13.90 o                         
  -6   6  16        241.95        270.52        24.95 o                         
  -5   6  16        189.57        196.88        19.27 o                         
  -4   6  16         78.21         79.97        14.37 o                         
  -3   6  16         49.53         34.86        13.68 o                         
  -2   6  16         17.31         33.02        32.58 o                         
  -5   7  16        313.57        312.18        24.63 o                         
  -4   7  16        392.53        403.61        33.02 o                         
  -8   1  17         74.57         64.73        29.98 o                         
  -7   1  17         16.66         30.34        14.54 o                         
  -6   1  17          2.78         15.68        13.61 o                         
  -5   1  17         20.20         12.96        12.96 o                         
  -4   1  17        238.91        262.92        31.29 o                         
  -3   1  17         15.12          4.96        23.18 o                         
  -2   1  17         74.62         84.16        17.20 o                         
  -8   2  17         53.38         66.47        23.03 o                         
  -7   2  17        118.31        120.09        25.99 o                         
  -6   2  17         79.79         78.33        19.63 o                         
  -5   2  17         15.29         25.97        13.30 o                         
  -4   2  17          0.30         -2.39        17.16 o                         
  -3   2  17        117.74        145.59        18.85 o                         
  -2   2  17          9.47         20.32        11.42 o                         
  -7   3  17          2.26         -3.90        48.01 o                         
  -6   3  17         45.44         48.37        21.09 o                         
  -5   3  17          0.12          0.21        14.54 o                         
  -4   3  17        136.02        146.30        24.42 o                         
  -3   3  17        176.26        219.96        27.63 o                         
  -2   3  17         63.95         86.46        33.45 o                         
  -6   4  17          3.91         45.62        30.85 o                         
  -5   4  17         31.35         10.86        22.59 o                         
  -4   4  17          0.04          9.12        32.15 o                         
  -3   4  17          1.27         33.02        20.85 o                         
                                                                                
